# Supplementary material for: Synthesis, crystal structure and Hirshfeld surface analysis of [Cu(NO3)2{8-methyl­phenanthridin-6(5H)-one}4]
Source: Acta Crystallogr E Crystallogr Commun. 2025 Nov 11;81(Pt 12):1140–3. doi: 10.1107/S2056989025009892 (PMC12810290; doi:10.1107/S2056989025009892)
Supplement: Supplementary file 1 [file e-81-01140-sup1.cif]

##############################################################################
#                                                                            #
# This CIF contains the data in a paper accepted for publication in          #
# Acta Crystallographica Section E. It conforms to the requirements of       #
# Notes for Authors for Acta Crystallographica Section E, and has been       #
# peer reviewed under the auspices of the IUCr Commission on Journals.       #
#                                                                            #
# Full details of the Crystallographic Information File format               #
# are given in the paper "The Crystallographic Information File (CIF):       #
# a New Standard Archive File for Crystallography" by S. R. Hall, F. H.      #
# Allen and I. D. Brown [Acta Cryst. (1991), A47, 655-685].                  #
#                                                                            #
# The current version of the core CIF dictionary is obtainable from          #
# ftp://ftp.iucr.org/pub/cif_core.dic.                                       #
#                                                                            #
# Software is freely available for graphical display of the structure(s)     #
# in this CIF. For information consult the CIF software page                 #
# http://www.iucr.org/resources/cif/software.                                #
#                                                                            #
# This file may be used for bona fide research purposes within the           #
# scientific community so long as proper attribution is given to the journal # 
# article from which it was obtained.                                        #
#                                                                            #
##############################################################################
data_I
_audit_creation_method     'SHELXL-2019/3'
_chemical_name_systematic
;\
Tetrakis[8-methylphenanthridin-6(5<i>H</i>)-one-\k<i>O</i>]bis(nitrato-\
\k<i>O</i>)copper(II)
;
_chemical_name_common     ?
_chemical_formula_moiety     'C56 H44 Cu N6 O10'
_chemical_formula_sum     'C56 H44 Cu N6 O10'
_chemical_formula_iupac     '[Cu (N O3)2 (C14 H11 N O)4]'
_chemical_formula_weight     1024.51
_chemical_melting_point     ?
_space_group_crystal_system     monoclinic
_space_group_name_H-M_alt     'C 2/c'
_space_group_name_Hall     '-C 2yc'
loop_
    _space_group_symop_operation_xyz
    'x, y, z'
    '-x, y, -z+1/2'
    'x+1/2, y+1/2, z'
    '-x+1/2, y+1/2, -z+1/2'
    '-x, -y, -z'
    'x, -y, z-1/2'
    '-x+1/2, -y+1/2, -z'
    'x+1/2, -y+1/2, z-1/2'
_cell_length_a     22.279(2)
_cell_length_b     11.9230(11)
_cell_length_c     18.1267(16)
_cell_angle_alpha     90
_cell_angle_beta     102.444(4)
_cell_angle_gamma     90
_cell_volume     4701.9(8)
_cell_formula_units_Z     4
_cell_measurement_reflns_used     3386
_cell_measurement_theta_min     3.17
_cell_measurement_theta_max     20.33
_cell_measurement_temperature     296(2)
_exptl_crystal_description     prism
_exptl_crystal_colour     brown
_exptl_crystal_size_max     0.260
_exptl_crystal_size_mid     0.210
_exptl_crystal_size_min     0.110
_exptl_crystal_density_diffrn     1.447
_exptl_crystal_density_meas     ?
_exptl_crystal_density_method     ?
_exptl_crystal_F_000     2124
_exptl_absorpt_coefficient_mu     0.535
_exptl_absorpt_correction_type     multi-scan
_exptl_absorpt_process_details
;
(SADABS; Krause <i>et al.</i>,  2015)
;
_exptl_absorpt_correction_T_min     0.861
_exptl_absorpt_correction_T_max     0.934
_diffrn_ambient_temperature     296(2)
_diffrn_source     ?
_diffrn_radiation_type     MoK\a
_diffrn_radiation_wavelength     0.71073
_diffrn_measurement_device_type     'Bruker APEXII CCD'
_diffrn_measurement_method     '\f and \w scans'
_diffrn_detector_area_resol_mean     ?
_diffrn_reflns_number     31022
_diffrn_reflns_av_R_equivalents     0.0867
_diffrn_reflns_av_unetI/netI     0.0757
_diffrn_reflns_theta_min     3.166
_diffrn_reflns_theta_max     25.999
_diffrn_reflns_theta_full     25.242
_diffrn_measured_fraction_theta_max     0.997
_diffrn_measured_fraction_theta_full     0.997
_diffrn_reflns_limit_h_min     -27
_diffrn_reflns_limit_h_max     27
_diffrn_reflns_limit_k_min     -14
_diffrn_reflns_limit_k_max     14
_diffrn_reflns_limit_l_min     -22
_diffrn_reflns_limit_l_max     22
_refine_special_details     ?
_reflns_number_total     4623
_reflns_number_gt     2755
_reflns_threshold_expression     'I > 2\s(I)'
_refine_ls_structure_factor_coef     Fsqd
_refine_ls_matrix_type     full
_refine_ls_R_factor_all     0.1112
_refine_ls_R_factor_gt     0.0600
_refine_ls_wR_factor_gt     0.1528
_refine_ls_wR_factor_ref     0.1842
_refine_ls_goodness_of_fit_ref     1.017
_refine_ls_restrained_S_all     1.017
_refine_ls_number_reflns     4623
_refine_ls_number_parameters     333
_refine_ls_number_restraints     0
_refine_ls_hydrogen_treatment     constr
_refine_ls_weighting_scheme     calc
_refine_ls_weighting_details
              'w=1/[\s^2^(Fo^2^)+(0.0967P)^2^+2.2853P] where P=(Fo^2^+2Fc^2^)/3'
_atom_sites_solution_hydrogens     mixed
_atom_sites_solution_primary     direct
_atom_sites_solution_secondary     difmap
_refine_ls_shift/su_max     0.000
_refine_ls_shift/su_mean     0.000
_refine_diff_density_max     0.639
_refine_diff_density_min     -0.276
_refine_ls_extinction_method     none
_refine_ls_extinction_coef     .
loop_
    _atom_type_symbol
    _atom_type_description
    _atom_type_scat_dispersion_real
    _atom_type_scat_dispersion_imag
    _atom_type_scat_source
    'C' 'C' 0.0033 0.0016
                         'International Tables Vol C Tables 4.2.6.8 and 6.1.1.4'
    'H' 'H' 0.0000 0.0000
                         'International Tables Vol C Tables 4.2.6.8 and 6.1.1.4'
    'N' 'N' 0.0061 0.0033
                         'International Tables Vol C Tables 4.2.6.8 and 6.1.1.4'
    'O' 'O' 0.0106 0.0060
                         'International Tables Vol C Tables 4.2.6.8 and 6.1.1.4'
    'Cu' 'Cu' 0.3201 1.2651
                         'International Tables Vol C Tables 4.2.6.8 and 6.1.1.4'
_computing_data_collection
;
APEX4 (Bruker, 2016)
;
_computing_cell_refinement
;
SAINT (Bruker, 2016)
;
_computing_data_reduction
;
SAINT (Bruker, 2016)
;
_computing_structure_solution
;
<i>SHELXT2019/1</i> (Sheldrick, 2015a)
;
_computing_structure_refinement
;
<i>SHELXL2019/1</i> (Sheldrick, 2015b)
;
_computing_molecular_graphics
;
<i>ORTEP-3 for Windows</i> (Farrugia, 2012)
;
_computing_publication_material
;
WinGX publication routines (Farrugia, 2012) and PLATON (Spek,
2020)
;
loop_
    _atom_site_type_symbol
    _atom_site_label
    _atom_site_fract_x
    _atom_site_fract_y
    _atom_site_fract_z
    _atom_site_U_iso_or_equiv
    _atom_site_adp_type
    _atom_site_calc_flag
    _atom_site_occupancy
    _atom_site_disorder_assembly
    _atom_site_disorder_group
    Cu Cu1 0.250000 0.250000 0.500000 0.0399(2) Uani d 1 . .
    O O1 0.23229(12) 0.2038(2) 0.39416(14) 0.0487(7) Uani d 1 . .
    O O2 0.23037(12) 0.4036(2) 0.46793(15) 0.0490(7) Uani d 1 . .
    O O3 0.42140(18) 0.2859(4) 0.6104(2) 0.0918(12) Uani d 1 . .
    O O4 0.41796(16) 0.1304(3) 0.5488(2) 0.0909(12) Uani d 1 . .
    O O5 0.36260(13) 0.2693(2) 0.49965(16) 0.0557(8) Uani d 1 . .
    N N1 0.31896(15) 0.1148(3) 0.38002(19) 0.0510(9) Uani d 1 . .
    H H1N 0.339116 0.157220 0.418564 0.061 Uiso d 1 . .
    N N2 0.32132(17) 0.4913(3) 0.5025(2) 0.0593(10) Uani d 1 . .
    H H2N 0.335582 0.427329 0.526291 0.071 Uiso d 1 . .
    N N3 0.40159(17) 0.2283(3) 0.5554(2) 0.0583(10) Uani d 1 . .
    C C1 0.25888(18) 0.1347(3) 0.3591(2) 0.0440(9) Uani d 1 . .
    C C2 0.35192(18) 0.0411(3) 0.3432(2) 0.0470(10) Uani d 1 . .
    C C3 0.4148(2) 0.0288(4) 0.3704(3) 0.0627(12) Uani d 1 . .
    H H3A 0.434875 0.069264 0.412391 0.075 Uiso calc 1 . .
    C C4 0.4475(2) -0.0448(4) 0.3342(3) 0.0687(13) Uani d 1 . .
    H H4A 0.489718 -0.052775 0.351440 0.082 Uiso calc 1 . .
    C C5 0.4174(2) -0.1058(4) 0.2727(3) 0.0694(13) Uani d 1 . .
    H H5A 0.439192 -0.155812 0.249106 0.083 Uiso calc 1 . .
    C C6 0.3553(2) -0.0929(4) 0.2464(3) 0.0593(12) Uani d 1 . .
    H H6A 0.335682 -0.134016 0.204511 0.071 Uiso calc 1 . .
    C C7 0.32065(18) -0.0194(3) 0.2808(2) 0.0475(10) Uani d 1 . .
    C C8 0.25515(18) -0.0035(3) 0.2560(2) 0.0437(9) Uani d 1 . .
    C C9 0.2184(2) -0.0650(4) 0.1974(2) 0.0587(12) Uani d 1 . .
    H H9A 0.236506 -0.119799 0.172896 0.070 Uiso calc 1 . .
    C C10 0.1568(2) -0.0466(4) 0.1753(2) 0.0590(11) Uani d 1 . .
    H H10A 0.134131 -0.087837 0.135259 0.071 Uiso calc 1 . .
    C C11 0.1266(2) 0.0326(4) 0.2113(2) 0.0556(11) Uani d 1 . .
    C C12 0.16139(19) 0.0903(3) 0.2707(2) 0.0499(10) Uani d 1 . .
    H H12A 0.142317 0.141936 0.296581 0.060 Uiso calc 1 . .
    C C13 0.22473(18) 0.0737(3) 0.2935(2) 0.0443(9) Uani d 1 . .
    C C14 0.0588(2) 0.0528(5) 0.1853(3) 0.0811(15) Uani d 1 . .
    H H14A 0.044342 0.095921 0.222726 0.122 Uiso calc 1 . .
    H H14B 0.037661 -0.017822 0.178320 0.122 Uiso calc 1 . .
    H H14C 0.051105 0.093187 0.138434 0.122 Uiso calc 1 . .
    C C15 0.2617(2) 0.4901(3) 0.4683(2) 0.0508(10) Uani d 1 . .
    C C16 0.3621(2) 0.5793(4) 0.4979(2) 0.0570(11) Uani d 1 . .
    C C17 0.4239(2) 0.5659(4) 0.5316(3) 0.0736(14) Uani d 1 . .
    H H17A 0.437657 0.500156 0.557358 0.088 Uiso calc 1 . .
    C C18 0.4649(3) 0.6521(5) 0.5264(3) 0.0861(16) Uani d 1 . .
    H H18A 0.506435 0.644243 0.548237 0.103 Uiso calc 1 . .
    C C19 0.4429(3) 0.7502(5) 0.4883(3) 0.0865(16) Uani d 1 . .
    H H19A 0.469955 0.808523 0.484932 0.104 Uiso calc 1 . .
    C C20 0.3808(3) 0.7613(4) 0.4551(3) 0.0711(14) Uani d 1 . .
    H H20A 0.367097 0.827183 0.429407 0.085 Uiso calc 1 . .
    C C21 0.3388(2) 0.6769(4) 0.4592(2) 0.0592(11) Uani d 1 . .
    C C22 0.2743(2) 0.6844(3) 0.4257(2) 0.0551(11) Uani d 1 . .
    C C23 0.2475(3) 0.7787(4) 0.3877(3) 0.0724(14) Uani d 1 . .
    H H23A 0.271265 0.842018 0.384730 0.087 Uiso calc 1 . .
    C C24 0.1844(3) 0.7790(4) 0.3534(3) 0.0712(14) Uani d 1 . .
    H H24A 0.167386 0.842725 0.327463 0.085 Uiso calc 1 . .
    C C25 0.1475(2) 0.6888(4) 0.3572(3) 0.0652(13) Uani d 1 . .
    C C26 0.1735(2) 0.5943(4) 0.3975(2) 0.0576(11) Uani d 1 . .
    H H26A 0.148801 0.532905 0.401998 0.069 Uiso calc 1 . .
    C C27 0.2356(2) 0.5913(3) 0.4307(2) 0.0525(10) Uani d 1 . .
    C C28 0.0813(2) 0.6927(5) 0.3189(3) 0.0905(17) Uani d 1 . .
    H H28A 0.068979 0.769309 0.308519 0.136 Uiso calc 1 . .
    H H28B 0.057088 0.659934 0.351196 0.136 Uiso calc 1 . .
    H H28C 0.075071 0.651528 0.272393 0.136 Uiso calc 1 . .
loop_
    _atom_site_aniso_label
    _atom_site_aniso_U_11
    _atom_site_aniso_U_22
    _atom_site_aniso_U_33
    _atom_site_aniso_U_12
    _atom_site_aniso_U_13
    _atom_site_aniso_U_23
    Cu1 0.0504(4) 0.0317(3) 0.0358(4) -0.0007(3) 0.0054(3) 0.0007(3)
    O1 0.0540(17) 0.0476(14) 0.0409(15) 0.0093(14) 0.0027(13) -0.0027(13)
    O2 0.0569(17) 0.0347(14) 0.0542(16) -0.0018(13) 0.0092(14) 0.0065(12)
    O3 0.081(3) 0.127(3) 0.060(2) -0.011(2) -0.0015(19) -0.025(2)
    O4 0.068(2) 0.073(2) 0.122(3) 0.0179(19) -0.002(2) 0.013(2)
    O5 0.0504(18) 0.0598(18) 0.0530(17) 0.0034(14) 0.0028(14) 0.0067(13)
    N1 0.048(2) 0.053(2) 0.049(2) -0.0009(16) 0.0032(17) -0.0049(16)
    N2 0.064(3) 0.0394(19) 0.070(2) -0.0005(17) 0.004(2) 0.0080(17)
    N3 0.043(2) 0.070(3) 0.061(2) -0.0010(19) 0.0082(19) 0.0013(19)
    C1 0.050(3) 0.039(2) 0.041(2) 0.0074(18) 0.0065(19) 0.0061(17)
    C2 0.046(2) 0.048(2) 0.048(2) 0.0030(19) 0.012(2) 0.0027(18)
    C3 0.056(3) 0.066(3) 0.064(3) 0.000(2) 0.007(2) 0.001(2)
    C4 0.051(3) 0.072(3) 0.085(4) 0.009(2) 0.018(3) 0.008(3)
    C5 0.067(3) 0.065(3) 0.081(3) 0.006(3) 0.027(3) -0.004(3)
    C6 0.061(3) 0.055(3) 0.065(3) 0.004(2) 0.020(2) -0.009(2)
    C7 0.049(3) 0.049(2) 0.046(2) 0.0028(19) 0.012(2) 0.0031(18)
    C8 0.052(2) 0.040(2) 0.040(2) -0.0011(18) 0.0122(18) -0.0007(16)
    C9 0.069(3) 0.064(3) 0.044(2) -0.001(2) 0.014(2) -0.009(2)
    C10 0.062(3) 0.067(3) 0.045(2) -0.011(2) 0.005(2) -0.011(2)
    C11 0.053(3) 0.067(3) 0.044(2) -0.002(2) 0.003(2) 0.001(2)
    C12 0.056(3) 0.053(2) 0.042(2) 0.001(2) 0.014(2) -0.0004(18)
    C13 0.047(2) 0.046(2) 0.038(2) 0.0000(18) 0.0057(18) 0.0031(17)
    C14 0.055(3) 0.109(4) 0.073(3) 0.002(3) 0.001(3) -0.010(3)
    C15 0.060(3) 0.045(2) 0.047(2) -0.001(2) 0.009(2) 0.0006(19)
    C16 0.067(3) 0.052(3) 0.052(3) -0.005(2) 0.013(2) 0.002(2)
    C17 0.067(3) 0.069(3) 0.079(4) -0.009(3) 0.002(3) 0.008(3)
    C18 0.074(4) 0.088(4) 0.091(4) -0.011(3) 0.006(3) -0.002(3)
    C19 0.084(4) 0.080(4) 0.093(4) -0.013(3) 0.013(3) 0.010(3)
    C20 0.077(4) 0.062(3) 0.077(3) -0.004(3) 0.023(3) 0.021(2)
    C21 0.068(3) 0.058(3) 0.051(2) -0.002(2) 0.011(2) -0.001(2)
    C22 0.067(3) 0.048(3) 0.051(2) 0.005(2) 0.012(2) 0.0020(19)
    C23 0.080(4) 0.064(3) 0.077(3) 0.004(3) 0.025(3) 0.025(3)
    C24 0.076(4) 0.062(3) 0.077(3) 0.021(3) 0.020(3) 0.029(3)
    C25 0.077(3) 0.062(3) 0.054(3) 0.012(3) 0.008(2) -0.004(2)
    C26 0.064(3) 0.049(2) 0.059(3) 0.003(2) 0.012(2) -0.001(2)
    C27 0.062(3) 0.049(2) 0.045(2) 0.003(2) 0.010(2) 0.0021(19)
    C28 0.074(4) 0.101(4) 0.087(4) 0.029(3) -0.004(3) -0.003(3)
_geom_special_details
;
 All esds (except the esd in the dihedral angle between two l.s. planes)
 are estimated using the full covariance matrix.  The cell esds are taken
 into account individually in the estimation of esds in distances, angles
 and torsion angles; correlations between esds in cell parameters are only
 used when they are defined by crystal symmetry.  An approximate (isotropic)
 treatment of cell esds is used for estimating esds involving l.s. planes.
;
loop_
    _geom_bond_atom_site_label_1
    _geom_bond_atom_site_label_2
    _geom_bond_site_symmetry_2
    _geom_bond_distance
    _geom_bond_publ_flag
    Cu1 O2 7_556 1.942(2) ?
    Cu1 O2 . 1.942(2) yes
    Cu1 O1 . 1.953(2) yes
    Cu1 O5 . 2.520(3) yes
    Cu1 O1 7_556 1.953(2) ?
    O1 C1 . 1.264(4) ?
    O2 C15 . 1.245(5) ?
    O3 N3 . 1.212(5) ?
    O4 N3 . 1.237(5) ?
    O5 N3 . 1.279(5) ?
    N1 C1 . 1.331(5) ?
    N1 C2 . 1.403(5) ?
    N1 H1N . 0.9000 ?
    N2 C15 . 1.339(5) ?
    N2 C16 . 1.401(5) ?
    N2 H2N . 0.9001 ?
    C1 C13 . 1.460(5) ?
    C2 C3 . 1.389(6) ?
    C2 C7 . 1.394(6) ?
    C3 C4 . 1.392(6) ?
    C3 H3A . 0.9300 ?
    C4 C5 . 1.377(7) ?
    C4 H4A . 0.9300 ?
    C5 C6 . 1.371(6) ?
    C5 H5A . 0.9300 ?
    C6 C7 . 1.401(6) ?
    C6 H6A . 0.9300 ?
    C7 C8 . 1.444(5) ?
    C8 C9 . 1.401(5) ?
    C8 C13 . 1.403(5) ?
    C9 C10 . 1.362(6) ?
    C9 H9A . 0.9300 ?
    C10 C11 . 1.399(6) ?
    C10 H10A . 0.9300 ?
    C11 C12 . 1.369(6) ?
    C11 C14 . 1.502(6) ?
    C12 C13 . 1.396(5) ?
    C12 H12A . 0.9300 ?
    C14 H14A . 0.9600 ?
    C14 H14B . 0.9600 ?
    C14 H14C . 0.9600 ?
    C15 C27 . 1.446(6) ?
    C16 C17 . 1.390(6) ?
    C16 C21 . 1.400(6) ?
    C17 C18 . 1.391(7) ?
    C17 H17A . 0.9300 ?
    C18 C19 . 1.393(7) ?
    C18 H18A . 0.9300 ?
    C19 C20 . 1.392(8) ?
    C19 H19A . 0.9300 ?
    C20 C21 . 1.388(6) ?
    C20 H20A . 0.9300 ?
    C21 C22 . 1.437(6) ?
    C22 C23 . 1.385(6) ?
    C22 C27 . 1.420(6) ?
    C23 C24 . 1.409(7) ?
    C23 H23A . 0.9300 ?
    C24 C25 . 1.364(7) ?
    C24 H24A . 0.9300 ?
    C25 C26 . 1.398(6) ?
    C25 C28 . 1.490(7) ?
    C26 C27 . 1.385(6) ?
    C26 H26A . 0.9300 ?
    C28 H28A . 0.9600 ?
    C28 H28B . 0.9600 ?
    C28 H28C . 0.9600 ?
loop_
    _geom_contact_atom_site_label_1
    _geom_contact_atom_site_label_2
    _geom_contact_distance
    _geom_contact_site_symmetry_1
    _geom_contact_site_symmetry_2
    _geom_contact_publ_flag
    O5 N2 2.806(4) . . yes
    O5 N1 2.852(4) . . yes
    H9A O1 2.60 . 4_545 yes
    O1 H12A 2.48 . . yes
    O2 H26A 2.48 . . yes
    O3 H12A 2.58 . 7_556 yes
    O4 H3A 2.68 . . yes
    O4 H1N 2.64 . . yes
    O4 H26A 2.72 . 7_556 yes
    O4 H4A 2.60 . 5_656 yes
    O5 H1N 1.97 . . yes
    O5 H2N 2.07 . . yes
    N3 H1N 2.71 . . yes
    C6 C26 3.388(7) . 4_545 yes
    C9 C15 3.197(5) . 4_545 yes
    C9 C27 3.308(6) . 4_545 yes
    C6 H9A 2.71 . . yes
    C7 H23A 2.90 . 1_545 yes
    C9 H6A 2.72 . . yes
    C20 H23A 2.68 . . yes
    C23 H20A 2.67 . . yes
    H1N H3A 2.40 . . yes
    H2N H17A 2.39 . . yes
    H6A H9A 2.17 . . yes
    H12A H14A 2.37 . . yes
    H14A H14A 2.39 . 2_555 yes
    H20A H23A 2.12 . . yes
    H24A H28A 2.32 . . yes
loop_
    _geom_angle_atom_site_label_1
    _geom_angle_atom_site_label_2
    _geom_angle_atom_site_label_3
    _geom_angle_site_symmetry_1
    _geom_angle_site_symmetry_3
    _geom_angle
    _geom_angle_publ_flag
    O2 Cu1 O2 7_556 . 180.0 ?
    O2 Cu1 O1 7_556 . 90.74(11) yes
    O2 Cu1 O1 . . 89.26(11) yes
    O2 Cu1 O1 7_556 7_556 89.26(11) ?
    O2 Cu1 O1 . 7_556 90.74(11) ?
    O1 Cu1 O1 . 7_556 180.00(5) ?
    O1 Cu1 O5 . . 90.79(11) yes
    O2 Cu1 O5 . . 94.21(11) yes
    C1 O1 Cu1 . . 131.4(2) ?
    C15 O2 Cu1 . . 133.6(3) ?
    C1 N1 C2 . . 124.9(4) ?
    C1 N1 H1N . . 115.1 ?
    C2 N1 H1N . . 119.8 ?
    C15 N2 C16 . . 124.8(4) ?
    C15 N2 H2N . . 115.1 ?
    C16 N2 H2N . . 119.8 ?
    O3 N3 O4 . . 123.5(4) ?
    O3 N3 O5 . . 119.9(4) ?
    O4 N3 O5 . . 116.6(4) ?
    O1 C1 N1 . . 121.6(4) ?
    O1 C1 C13 . . 121.1(4) ?
    N1 C1 C13 . . 117.3(3) ?
    C3 C2 C7 . . 121.5(4) ?
    C3 C2 N1 . . 119.2(4) ?
    C7 C2 N1 . . 119.2(4) ?
    C2 C3 C4 . . 119.3(4) ?
    C2 C3 H3A . . 120.4 ?
    C4 C3 H3A . . 120.4 ?
    C5 C4 C3 . . 120.1(5) ?
    C5 C4 H4A . . 120.0 ?
    C3 C4 H4A . . 120.0 ?
    C6 C5 C4 . . 120.1(4) ?
    C6 C5 H5A . . 120.0 ?
    C4 C5 H5A . . 120.0 ?
    C5 C6 C7 . . 121.8(4) ?
    C5 C6 H6A . . 119.1 ?
    C7 C6 H6A . . 119.1 ?
    C2 C7 C6 . . 117.2(4) ?
    C2 C7 C8 . . 118.7(4) ?
    C6 C7 C8 . . 124.1(4) ?
    C9 C8 C13 . . 116.5(4) ?
    C9 C8 C7 . . 123.7(4) ?
    C13 C8 C7 . . 119.8(4) ?
    C10 C9 C8 . . 121.8(4) ?
    C10 C9 H9A . . 119.1 ?
    C8 C9 H9A . . 119.1 ?
    C9 C10 C11 . . 121.7(4) ?
    C9 C10 H10A . . 119.1 ?
    C11 C10 H10A . . 119.1 ?
    C12 C11 C10 . . 117.4(4) ?
    C12 C11 C14 . . 121.7(4) ?
    C10 C11 C14 . . 120.9(4) ?
    C11 C12 C13 . . 121.7(4) ?
    C11 C12 H12A . . 119.1 ?
    C13 C12 H12A . . 119.1 ?
    C12 C13 C8 . . 120.8(4) ?
    C12 C13 C1 . . 119.1(4) ?
    C8 C13 C1 . . 120.0(4) ?
    C11 C14 H14A . . 109.5 ?
    C11 C14 H14B . . 109.5 ?
    H14A C14 H14B . . 109.5 ?
    C11 C14 H14C . . 109.5 ?
    H14A C14 H14C . . 109.5 ?
    H14B C14 H14C . . 109.5 ?
    O2 C15 N2 . . 120.7(4) ?
    O2 C15 C27 . . 121.4(4) ?
    N2 C15 C27 . . 117.9(4) ?
    C17 C16 C21 . . 122.8(4) ?
    C17 C16 N2 . . 118.7(4) ?
    C21 C16 N2 . . 118.5(4) ?
    C16 C17 C18 . . 119.2(5) ?
    C16 C17 H17A . . 120.4 ?
    C18 C17 H17A . . 120.4 ?
    C17 C18 C19 . . 119.3(6) ?
    C17 C18 H18A . . 120.4 ?
    C19 C18 H18A . . 120.4 ?
    C20 C19 C18 . . 120.3(5) ?
    C20 C19 H19A . . 119.9 ?
    C18 C19 H19A . . 119.9 ?
    C21 C20 C19 . . 121.9(5) ?
    C21 C20 H20A . . 119.1 ?
    C19 C20 H20A . . 119.1 ?
    C20 C21 C16 . . 116.6(5) ?
    C20 C21 C22 . . 123.9(4) ?
    C16 C21 C22 . . 119.5(4) ?
    C23 C22 C27 . . 117.6(4) ?
    C23 C22 C21 . . 123.0(4) ?
    C27 C22 C21 . . 119.4(4) ?
    C22 C23 C24 . . 120.2(5) ?
    C22 C23 H23A . . 119.9 ?
    C24 C23 H23A . . 119.9 ?
    C25 C24 C23 . . 122.0(4) ?
    C25 C24 H24A . . 119.0 ?
    C23 C24 H24A . . 119.0 ?
    C24 C25 C26 . . 118.4(5) ?
    C24 C25 C28 . . 119.9(5) ?
    C26 C25 C28 . . 121.7(5) ?
    C27 C26 C25 . . 120.7(4) ?
    C27 C26 H26A . . 119.7 ?
    C25 C26 H26A . . 119.7 ?
    C26 C27 C22 . . 121.0(4) ?
    C26 C27 C15 . . 119.3(4) ?
    C22 C27 C15 . . 119.6(4) ?
    C25 C28 H28A . . 109.5 ?
    C25 C28 H28B . . 109.5 ?
    H28A C28 H28B . . 109.5 ?
    C25 C28 H28C . . 109.5 ?
    H28A C28 H28C . . 109.5 ?
    H28B C28 H28C . . 109.5 ?
loop_
    _geom_torsion_atom_site_label_1
    _geom_torsion_atom_site_label_2
    _geom_torsion_atom_site_label_3
    _geom_torsion_atom_site_label_4
    _geom_torsion_site_symmetry_1
    _geom_torsion_site_symmetry_2
    _geom_torsion_site_symmetry_3
    _geom_torsion_site_symmetry_4
    _geom_torsion
    _geom_torsion_publ_flag
    Cu1 O1 C1 N1 . . . . -29.9(5) ?
    Cu1 O1 C1 C13 . . . . 150.4(3) ?
    C2 N1 C1 O1 . . . . -178.8(3) ?
    C2 N1 C1 C13 . . . . 0.9(5) ?
    C1 N1 C2 C3 . . . . 179.3(4) ?
    C1 N1 C2 C7 . . . . -1.6(6) ?
    C7 C2 C3 C4 . . . . 0.6(6) ?
    N1 C2 C3 C4 . . . . 179.7(4) ?
    C2 C3 C4 C5 . . . . -1.0(7) ?
    C3 C4 C5 C6 . . . . 1.1(7) ?
    C4 C5 C6 C7 . . . . -0.7(7) ?
    C3 C2 C7 C6 . . . . -0.2(6) ?
    N1 C2 C7 C6 . . . . -179.3(3) ?
    C3 C2 C7 C8 . . . . 179.3(4) ?
    N1 C2 C7 C8 . . . . 0.2(5) ?
    C5 C6 C7 C2 . . . . 0.3(6) ?
    C5 C6 C7 C8 . . . . -179.2(4) ?
    C2 C7 C8 C9 . . . . -175.5(4) ?
    C6 C7 C8 C9 . . . . 4.0(6) ?
    C2 C7 C8 C13 . . . . 1.6(5) ?
    C6 C7 C8 C13 . . . . -178.9(4) ?
    C13 C8 C9 C10 . . . . 3.4(6) ?
    C7 C8 C9 C10 . . . . -179.4(4) ?
    C8 C9 C10 C11 . . . . -1.7(7) ?
    C9 C10 C11 C12 . . . . -1.0(6) ?
    C9 C10 C11 C14 . . . . 179.1(5) ?
    C10 C11 C12 C13 . . . . 1.9(6) ?
    C14 C11 C12 C13 . . . . -178.3(4) ?
    C11 C12 C13 C8 . . . . -0.1(6) ?
    C11 C12 C13 C1 . . . . -177.7(4) ?
    C9 C8 C13 C12 . . . . -2.5(5) ?
    C7 C8 C13 C12 . . . . -179.8(4) ?
    C9 C8 C13 C1 . . . . 175.1(4) ?
    C7 C8 C13 C1 . . . . -2.2(5) ?
    O1 C1 C13 C12 . . . . -1.7(5) ?
    N1 C1 C13 C12 . . . . 178.6(3) ?
    O1 C1 C13 C8 . . . . -179.3(3) ?
    N1 C1 C13 C8 . . . . 1.0(5) ?
    Cu1 O2 C15 N2 . . . . -7.3(6) ?
    Cu1 O2 C15 C27 . . . . 171.2(3) ?
    C16 N2 C15 O2 . . . . 171.4(4) ?
    C16 N2 C15 C27 . . . . -7.1(6) ?
    C15 N2 C16 C17 . . . . -175.2(4) ?
    C15 N2 C16 C21 . . . . 4.6(6) ?
    C21 C16 C17 C18 . . . . -0.7(8) ?
    N2 C16 C17 C18 . . . . 179.1(5) ?
    C16 C17 C18 C19 . . . . 0.7(8) ?
    C17 C18 C19 C20 . . . . -0.6(9) ?
    C18 C19 C20 C21 . . . . 0.6(9) ?
    C19 C20 C21 C16 . . . . -0.6(7) ?
    C19 C20 C21 C22 . . . . -179.8(5) ?
    C17 C16 C21 C20 . . . . 0.7(7) ?
    N2 C16 C21 C20 . . . . -179.1(4) ?
    C17 C16 C21 C22 . . . . 179.9(4) ?
    N2 C16 C21 C22 . . . . 0.1(6) ?
    C20 C21 C22 C23 . . . . -1.9(7) ?
    C16 C21 C22 C23 . . . . 178.9(4) ?
    C20 C21 C22 C27 . . . . 177.5(4) ?
    C16 C21 C22 C27 . . . . -1.7(6) ?
    C27 C22 C23 C24 . . . . -2.0(7) ?
    C21 C22 C23 C24 . . . . 177.4(5) ?
    C22 C23 C24 C25 . . . . 1.0(8) ?
    C23 C24 C25 C26 . . . . 1.1(8) ?
    C23 C24 C25 C28 . . . . -179.0(5) ?
    C24 C25 C26 C27 . . . . -2.0(7) ?
    C28 C25 C26 C27 . . . . 178.1(4) ?
    C25 C26 C27 C22 . . . . 0.9(6) ?
    C25 C26 C27 C15 . . . . -176.6(4) ?
    C23 C22 C27 C26 . . . . 1.1(6) ?
    C21 C22 C27 C26 . . . . -178.4(4) ?
    C23 C22 C27 C15 . . . . 178.6(4) ?
    C21 C22 C27 C15 . . . . -0.9(6) ?
    O2 C15 C27 C26 . . . . 4.1(6) ?
    N2 C15 C27 C26 . . . . -177.4(4) ?
    O2 C15 C27 C22 . . . . -173.5(4) ?
    N2 C15 C27 C22 . . . . 5.1(6) ?
loop_
    _geom_hbond_atom_site_label_D
    _geom_hbond_atom_site_label_H
    _geom_hbond_atom_site_label_A
    _geom_hbond_site_symmetry_A
    _geom_hbond_distance_DH
    _geom_hbond_distance_HA
    _geom_hbond_distance_DA
    _geom_hbond_angle_DHA
    _geom_hbond_publ_flag
    N1 H1N O5 . 0.90 1.97 2.852(4) 165 yes
    N2 H2N O5 . 0.90 2.07 2.806(4) 139 yes
    C4 H4A O4 5_656 0.93 2.60 3.433(6) 150 yes
    C9 H9A O1 4_545 0.93 2.60 3.514(5) 169 yes
    C12 H12A O3 7_556 0.93 2.57 3.455(6) 158 yes
    C14 H14C Cg5 6_545 0.96 2.92 3.768(6) 147 yes
    C20 H20A Cg3 1_565 0.93 2.86 3.644(5) 143 yes
    C23 H23A Cg1 1_565 0.93 2.89 3.726(5) 151 yes
    C24 H24A Cg4 1_565 0.93 2.77 3.557(5) 143 yes
    C28 H28C Cg3 6_555 0.96 2.88 3.716(6) 146 yes
_shelx_space_group_comment
;
The symmetry employed for this shelxl refinement is uniquely defined
by the following loop, which should always be used as a source of
symmetry information in preference to the above space-group names.
They are only intended as comments.
;
_shelx_estimated_absorpt_T_min     0.873
_shelx_estimated_absorpt_T_max     0.943
_shelx_hkl_file
;
   2   0   0    0.90    0.90
   2   0   0    0.80    1.10
   2   0   0    1.00    1.10
  -2   0   0    1.60    1.30
  -2   0   0    0.30    0.90
  -2   0   0    1.90    1.10
  -2   0   0   -1.40    0.90
   2   0   0   -0.10    1.20
  -4   0   0   44.20    6.00
   4   0   0   51.99    6.50
   4   0   0   52.89    6.00
   4   0   0   42.50    6.00
   4   0   0   40.30    6.00
  -4   0   0   36.30    6.20
  -4   0   0   42.40    5.70
  -4   0   0   39.30    5.90
   6   0   0 4282.27  447.26
  -6   0   0 4113.39  447.16
   6   0   0 4052.19  446.96
   6   0   0 3858.41  447.16
  -6   0   0 4186.08  447.16
  -6   0   0 4187.28  447.06
  -6   0   0 3990.80  447.26
   8   0   0  180.18   23.20
  -8   0   0  220.48   23.40
  -8   0   0  208.08   23.20
   8   0   0  209.78   23.30
  -8   0   0  189.78   22.70
  -8   0   0  177.08   23.40
   8   0   0  188.48   22.90
   8   0   0  200.18   22.80
 -10   0   0 4177.38  442.06
  10   0   0 3931.21  441.86
 -10   0   0 3993.20  441.86
  10   0   0 4044.20  441.56
  10   0   0 4020.50  441.76
  10   0   0 3914.01  441.86
 -10   0   0 4237.48  441.86
 -10   0   0 4044.20  441.56
 -12   0   0 2302.97  241.78
 -12   0   0 2191.98  241.28
  12   0   0 2302.57  241.68
  12   0   0 2248.38  241.38
 -12   0   0 1986.30  241.48
 -12   0   0 2197.08  241.88
 -14   0   0   21.70    8.20
  14   0   0   30.00    7.50
 -14   0   0   28.50    6.90
 -14   0   0   33.60    7.90
  16   0   0   69.39   11.40
 -16   0   0   64.29   12.40
 -16   0   0   57.89   11.30
 -18   0   0   88.89   16.10
 -18   0   0  103.39   17.70
  18   0   0  143.69   17.30
 -20   0   0   10.90    8.90
  20   0   0   -3.80    7.30
 -20   0   0   -0.80    6.80
 -22   0   0   32.90   10.20
  22   0   0   -2.80    9.20
 -22   0   0   40.00   12.40
 -24   0   0    3.60    8.80
  24   0   0   21.20   10.90
 -24   0   0   -8.10    9.70
 -26   0   0    8.50   12.50
 -26   0   0   -9.40    9.10
  26   0   0   -4.50   10.80
  28   0   0  -14.40   12.60
 -28   0   0    2.10    9.80
   1  -1   0   -1.10    0.90
  -1  -1   0   -1.70    0.90
   1  -1   0    0.30    0.90
  -1  -1   0    0.00    1.00
  -1  -1   0    1.60    1.20
  -1  -1   0    0.20    1.00
   1   1   0   -0.70    1.10
  -1   1   0    0.60    1.20
  -1   1   0   -0.50    0.90
  -1   1   0    1.00    0.90
   1   1   0    0.70    1.00
   1   1   0   -1.00    1.00
   1   1   0   -0.50    1.10
  -3  -1   0   18.50    3.30
  -3  -1   0   12.30    3.20
   3  -1   0   12.80    2.90
  -3  -1   0   12.90    3.20
   3  -1   0   11.60    2.80
   3  -1   0   19.30    2.10
  -3  -1   0   -1.40    2.50
   3  -1   0   18.00    2.90
  -3   1   0    2.20    2.40
  -3   1   0   13.30    2.70
   3   1   0   12.50    3.00
  -3   1   0   11.00    2.00
   3   1   0    5.30    2.70
   3   1   0   12.40    3.20
   3   1   0   15.20    3.30
   5  -1   0  150.48   16.80
   5  -1   0  145.89   17.60
  -5  -1   0  139.39   17.40
  -5  -1   0  159.98   17.60
   5  -1   0  150.88   17.30
  -5  -1   0  152.48   17.40
   5  -1   0  151.38   17.30
   5   1   0  141.69   17.30
  -5   1   0  161.08   16.80
   5   1   0  140.49   17.50
  -5   1   0  156.78   17.20
  -5   1   0  158.28   17.70
   5   1   0  144.59   17.60
  -5   1   0  148.29   17.40
   5   1   0  113.79   17.20
   7  -1   0  102.69   11.20
   7  -1   0  102.39   11.70
  -7  -1   0   99.09   11.70
   7  -1   0   92.09   10.70
  -7  -1   0   96.99   11.40
   7  -1   0   74.09   10.80
  -7  -1   0   75.89   11.20
  -7  -1   0   74.69   10.90
   7   1   0   85.19   11.00
   7   1   0  104.49   11.80
   7   1   0   62.69   10.70
  -7   1   0   64.79   11.20
  -7   1   0   70.69   10.70
  -7   1   0  112.99   11.50
  -7   1   0   94.19   10.50
   7   1   0   71.29   10.80
   9  -1   0   12.10    4.30
  -9  -1   0   11.00    4.70
  -9  -1   0   10.10    4.50
   9  -1   0   19.20    5.60
  -9  -1   0    5.70    4.30
   9  -1   0    0.10    3.70
  -9  -1   0   11.80    5.30
   9  -1   0   14.10    3.80
   9   1   0   10.20    4.40
   9   1   0   14.30    5.00
  -9   1   0   12.10    3.80
  -9   1   0   10.30    5.60
  -9   1   0    3.40    4.30
   9   1   0    8.20    5.30
  -9   1   0    5.10    4.10
   9   1   0    9.30    4.50
 -11  -1   0  190.78   26.30
 -11  -1   0  202.68   25.80
 -11  -1   0  213.58   26.20
  11  -1   0  221.48   25.40
 -11  -1   0  238.58   26.20
  11  -1   0  219.68   27.70
  11  -1   0  217.88   25.90
 -11   1   0  226.58   25.90
  11   1   0  212.78   25.90
 -11   1   0  248.88   26.10
  11   1   0  213.18   26.00
  11   1   0  223.08   26.30
 -11   1   0  218.68   26.60
  11   1   0  207.48   25.70
 -11   1   0  212.28   25.30
 -13  -1   0   11.10    6.20
 -13  -1   0   10.40    5.40
  13  -1   0   15.10    5.70
 -13   1   0    9.30    6.40
 -13   1   0   12.60    5.20
  13   1   0   15.60    5.40
 -13   1   0   27.30    7.40
  13   1   0   19.80    6.00
 -13   1   0    3.20    4.60
 -15  -1   0   11.60    6.30
 -15  -1   0    3.90    6.40
  15  -1   0   10.40    6.00
 -15   1   0    9.00    5.70
 -15   1   0    3.50    6.60
  15   1   0    4.20    6.30
 -15   1   0    3.40    4.90
 -17  -1   0    5.10    7.40
  17  -1   0   -0.80    6.30
 -17  -1   0    7.70    6.70
 -17   1   0   -1.00    7.00
 -17   1   0   -1.50    5.60
  17   1   0   10.50    6.50
 -19  -1   0    9.20    7.00
  19  -1   0   13.10    8.10
 -19  -1   0   10.40    8.30
 -19   1   0   12.20    9.20
  19   1   0   13.90    7.60
 -19   1   0   15.70    7.70
 -21  -1   0   16.60    9.00
 -21  -1   0   25.30   10.50
  21  -1   0   26.70   10.10
 -21   1   0   35.30    9.70
  21   1   0   19.10    9.10
 -21   1   0   29.40   10.90
  23  -1   0   -3.50    8.80
 -23  -1   0   -5.90    8.00
 -23  -1   0  -11.90    9.40
 -23   1   0   -0.70    9.50
  23   1   0    1.70    9.80
 -23   1   0   -9.70    7.90
 -25  -1   0   -8.60    7.60
  25  -1   0    9.20   11.00
 -25  -1   0  -14.20   10.60
 -25   1   0    2.10    9.00
  25   1   0    0.00   11.10
  27  -1   0    3.70   12.00
 -27  -1   0    9.30   13.00
 -27  -1   0   11.70   11.30
 -27   1   0   -1.00   10.90
  27   1   0    9.20   12.90
   0  -2   0    6.50    2.10
   0  -2   0    2.60    2.00
   0  -2   0   -2.00    2.10
   0  -2   0    2.60    2.00
   0   2   0   -4.30    1.80
   0   2   0   -1.50    2.00
   0   2   0   -3.20    1.80
   0   2   0    3.30    2.10
  -2  -2   0    2.00    2.70
   2  -2   0    3.20    1.20
   2  -2   0    0.00    2.10
   2  -2   0   -1.20    2.10
  -2  -2   0   -6.40    2.70
  -2  -2   0    3.00    2.60
  -2  -2   0    3.40    2.50
  -2  -2   0   -0.20    2.20
   2   2   0   -3.70    2.40
  -2   2   0    4.30    2.70
   2   2   0   -0.60    3.00
   2   2   0    3.70    2.40
  -2   2   0   -1.60    2.10
  -2   2   0    0.10    2.10
   2   2   0   -1.10    2.30
  -4  -2   0   90.89   12.00
  -4  -2   0  114.69   12.60
  -4  -2   0  106.69   12.40
   4  -2   0   92.99   11.90
   4  -2   0  117.99   12.00
  -4  -2   0  108.29   12.30
  -4   2   0   94.29   12.00
  -4   2   0  101.59   12.10
   4   2   0  100.29   12.10
   4   2   0   90.89   12.10
   4   2   0   81.79   11.90
   4   2   0   84.59   12.10
  -6  -2   0 1226.48  139.99
   6  -2   0 1250.67  139.79
  -6  -2   0 1382.96  140.09
  -6  -2   0 1266.87  140.09
   6  -2   0 1250.57  140.09
   6  -2   0 1262.87  139.89
  -6  -2   0 1171.28  139.99
   6  -2   0 1252.87  139.29
  -6   2   0 1377.16  139.99
   6   2   0 1362.66  140.09
   6   2   0 1267.67  139.99
   6   2   0 1272.57  139.99
  -6   2   0 1287.77  139.29
   6   2   0 1266.27  140.09
  -6   2   0 1259.07  139.79
  -8  -2   0  653.73   72.49
   8  -2   0  631.94   72.59
  -8  -2   0  670.93   72.59
   8  -2   0  651.63   72.39
   8  -2   0  652.13   71.79
  -8  -2   0  700.03   72.79
  -8  -2   0  633.64   72.59
   8  -2   0  675.43   72.39
  -8   2   0  660.83   71.79
   8   2   0  633.54   72.59
  -8   2   0  609.14   72.29
   8   2   0  655.53   72.59
  -8   2   0  699.83   72.49
   8   2   0  620.54   72.49
  10  -2   0    2.10    4.00
 -10  -2   0   13.00    5.00
  10  -2   0    4.40    3.30
  10  -2   0    2.70    5.20
  10  -2   0   14.40    4.80
 -10  -2   0   13.40    6.30
 -10  -2   0    4.90    5.40
 -10  -2   0    9.70    5.40
 -10   2   0   12.60    5.00
  10   2   0   14.20    5.50
 -10   2   0    9.00    3.20
  10   2   0   12.20    5.30
  10   2   0   -0.20    4.20
  10   2   0   -0.70    4.10
 -10   2   0   10.60    4.70
  12  -2   0   55.39    8.20
 -12  -2   0   32.60    8.40
 -12  -2   0   29.60    7.80
 -12   2   0   51.89    8.50
 -12   2   0   34.00    6.30
  12   2   0   37.20    7.80
  12   2   0   49.20    8.40
 -12   2   0   46.40    8.20
 -14  -2   0   82.79   12.00
 -14  -2   0   68.69   12.40
  14  -2   0   57.79   10.50
 -14   2   0   68.79    9.50
  14   2   0   75.99   11.30
 -14   2   0   47.70   10.40
 -14   2   0   78.69   12.50
 -16  -2   0   29.50    9.70
  16  -2   0   43.00    8.60
 -16  -2   0   35.30    8.50
 -16   2   0   25.40    7.50
 -16   2   0   29.90    6.80
  16   2   0   37.00    9.20
 -18  -2   0   68.79   12.30
 -18  -2   0   86.19   14.70
  18  -2   0   56.79   11.70
 -18   2   0   61.89   11.80
  18   2   0   98.79   13.90
  20  -2   0   44.90   10.70
 -20  -2   0   44.20   11.30
 -20  -2   0   52.69   12.80
  20   2   0   75.29   13.80
 -20   2   0   51.49   11.30
 -22  -2   0   27.40   12.10
 -22  -2   0   29.20   10.50
  22  -2   0   12.80    9.50
 -22   2   0   13.30    8.50
  22   2   0   12.70    9.50
 -24  -2   0   16.90    9.90
  24  -2   0   -9.40    9.10
 -24  -2   0   10.70   11.40
 -24   2   0    1.20    8.20
  24   2   0    0.40   10.60
 -26  -2   0   10.40   13.00
 -26  -2   0   -6.70    9.60
  26  -2   0  -17.40   10.20
  26   2   0   -4.70   12.00
 -26   2   0    5.80   10.80
 -28  -2   0   31.20   15.00
 -28  -2   0   -0.60   10.80
 -28   2   0    6.50   11.80
  28   2   0   32.10   14.80
  -1  -3   0  112.59   11.10
  -1  -3   0   79.29   10.60
  -1  -3   0   93.69   10.80
  -1  -3   0   83.79   11.10
   1  -3   0   86.99   10.80
   1  -3   0   91.59   10.80
   1  -3   0   80.69   10.60
   1  -3   0   77.49   10.40
  -1  -3   0   94.69   10.90
   1   3   0   88.49   10.90
   1   3   0   96.99   10.90
   1   3   0   84.59   10.70
  -1   3   0   63.19   10.60
  -1   3   0   91.69   10.90
  -1   3   0   91.09   10.80
   1   3   0   99.39   11.00
  -3  -3   0   75.69   10.90
  -3  -3   0   85.59   11.00
  -3  -3   0   70.69   11.30
   3  -3   0  102.19   11.10
  -3  -3   0   91.39   11.00
  -3  -3   0   65.99   11.00
   3  -3   0   98.69   11.10
   3  -3   0  104.39   10.10
   3   3   0   69.69   11.00
  -3   3   0   85.19   10.90
   3   3   0   97.09   11.20
  -3   3   0   81.89   10.90
  -3   3   0  105.79   11.60
   3   3   0   84.79   11.20
   3   3   0   84.09   11.30
   5  -3   0  174.58   20.70
  -5  -3   0  167.68   21.10
   5  -3   0  147.09   20.60
  -5  -3   0  170.18   20.70
  -5  -3   0  193.38   21.40
  -5  -3   0  190.08   21.50
   5   3   0  181.88   21.40
   5   3   0  176.38   21.10
   5   3   0  175.38   21.10
  -5   3   0  200.98   20.80
  -5   3   0  209.08   20.80
   5   3   0  158.48   20.90
  -7  -3   0   26.90    6.60
   7  -3   0   12.70    4.70
  -7  -3   0   22.00    5.80
  -7  -3   0    9.70    5.00
  -7  -3   0   28.10    5.90
   7  -3   0   13.20    4.70
   7   3   0   19.10    5.40
   7   3   0   23.00    5.60
  -7   3   0   14.30    4.80
   7   3   0   37.90    6.40
  -7   3   0   21.30    5.00
  -7   3   0   26.30    3.00
   7   3   0   26.20    6.10
  -9  -3   0   12.40    5.60
  -9  -3   0    1.40    4.80
   9  -3   0   -6.30    3.60
   9  -3   0   -7.10    4.70
  -9  -3   0    1.10    4.10
  -9  -3   0    8.10    5.10
   9  -3   0   -6.90    3.30
   9   3   0   -8.30    4.50
  -9   3   0   -0.70    2.00
  -9   3   0   -1.00    4.30
   9   3   0    2.70    5.00
   9   3   0    4.00    4.40
  -9   3   0   -2.20    3.90
   9   3   0   -7.70    4.30
 -11  -3   0   43.70    8.10
  11  -3   0   43.20    7.40
 -11  -3   0   39.40    8.80
  11   3   0   40.60    8.80
 -11   3   0   44.20    5.50
 -11   3   0   35.20    7.40
 -11   3   0   31.40    7.10
  11   3   0   22.00    7.00
  11   3   0   29.30    7.60
 -13  -3   0   -9.00    6.30
  13  -3   0    0.80    4.50
 -13  -3   0    6.70    5.80
 -13   3   0    0.20    3.00
  13   3   0   -1.60    5.40
 -13   3   0   -5.50    5.10
  13   3   0    3.80    5.80
 -13   3   0   -0.80    5.40
 -15  -3   0   -0.50    6.00
 -15  -3   0   -2.40    6.50
  15  -3   0    0.90    5.10
  15   3   0   14.70    6.80
 -15   3   0    2.80    5.20
 -15   3   0   -1.80    3.50
 -17  -3   0   13.10    9.10
  17  -3   0    8.70    6.20
 -17  -3   0    5.90    5.90
 -17   3   0    1.60    4.50
  17   3   0   -3.20    6.60
 -17   3   0   10.60    6.90
  19  -3   0    9.80    7.60
 -19  -3   0   -6.20    8.40
 -19  -3   0   -0.50    6.70
  19   3   0   12.60    8.60
 -19   3   0    5.70    7.50
 -19   3   0    5.10    6.30
 -21  -3   0    5.50    8.40
  21  -3   0    4.10    8.10
 -21  -3   0   -8.90    8.90
  21   3   0    5.10    9.50
 -21   3   0    2.40    7.60
 -23  -3   0   -7.60   10.70
 -23  -3   0   -0.80    7.80
  23  -3   0    4.00    9.20
  23   3   0    1.40   10.40
 -23   3   0  -12.80    8.10
 -25  -3   0   -0.10   11.30
 -25  -3   0    3.90    9.50
  25  -3   0   -4.50    9.80
  25   3   0   18.90   10.80
 -25   3   0   -6.10    9.10
 -27  -3   0   11.10   11.70
 -27  -3   0   13.20   13.40
  27   3   0  -25.50   12.00
 -27   3   0   14.80   11.40
   0  -4   0 1342.37  137.39
   0  -4   0 1243.18  137.39
   0  -4   0 1227.08  137.39
   0  -4   0 1244.48  137.49
   0   4   0 1257.57  137.39
   0   4   0 1214.78  137.49
   0   4   0 1251.27  137.39
  -2  -4   0  306.17   32.90
   2  -4   0  293.87   32.80
  -2  -4   0  302.97   32.60
  -2  -4   0  301.47   32.70
  -2  -4   0  308.77   32.60
  -2  -4   0  280.37   33.10
   2  -4   0  273.67   32.40
   2  -4   0  270.57   32.10
   2  -4   0  282.07   32.50
   2   4   0  296.57   32.90
   2   4   0  300.07   32.80
   2   4   0  311.97   32.80
   2   4   0  286.17   32.60
  -2   4   0  286.97   32.70
  -2   4   0  283.47   32.40
  -2   4   0  264.37   32.50
  -4  -4   0   30.00    5.30
   4  -4   0   26.10    4.60
   4  -4   0   26.50    4.80
  -4  -4   0   23.60    4.90
  -4  -4   0   27.30    5.30
  -4  -4   0   31.10    6.30
  -4  -4   0   17.30    5.30
   4  -4   0   20.40    3.10
   4   4   0   14.10    4.60
   4   4   0   12.30    5.00
   4   4   0   20.30    5.40
  -4   4   0   31.20    5.10
  -4   4   0   41.20    6.10
  -4   4   0   25.00    4.70
   4   4   0   15.50    4.90
   6  -4   0  401.86   47.10
  -6  -4   0  451.75   47.40
   6  -4   0  415.06   47.10
  -6  -4   0  403.26   47.70
  -6  -4   0  425.66   47.50
  -6   4   0  454.15   47.60
  -6   4   0  413.06   47.20
  -6   4   0  426.36   47.30
   6   4   0  392.26   47.40
   6   4   0  427.66   47.60
   6   4   0  438.56   47.50
  -8  -4   0  402.16   42.10
  -8  -4   0  416.36   42.30
  -8  -4   0  404.96   42.10
   8  -4   0  330.47   41.50
   8  -4   0  382.36   41.60
   8   4   0  334.67   42.10
   8   4   0  326.67   41.80
  -8   4   0  360.46   41.60
  -8   4   0  371.26   41.70
   8   4   0  368.26   42.00
   8   4   0  368.86   42.00
 -10  -4   0  203.98   22.90
 -10  -4   0  186.88   22.10
  10  -4   0  161.38   21.10
  10   4   0  131.69   21.40
  10   4   0  143.99   21.30
  10   4   0  177.58   22.00
 -10   4   0  217.58   21.70
 -10   4   0  180.88   19.50
 -10   4   0  179.88   21.50
 -12  -4   0   49.60    9.20
 -12  -4   0   52.59   10.40
  12  -4   0   62.69    9.20
 -12   4   0   35.60    8.70
 -12   4   0   51.19    6.70
 -12   4   0   61.89    9.80
  12   4   0   58.09    9.40
 -14  -4   0  138.29   20.30
 -14  -4   0  155.98   21.50
  14  -4   0  120.89   19.70
 -14   4   0  166.98   18.40
 -14   4   0  161.98   20.50
  14   4   0  197.28   21.70
 -14   4   0  173.78   21.10
 -16  -4   0  304.27   30.50
  16  -4   0  253.97   29.10
 -16  -4   0  184.68   29.70
  16   4   0  266.77   30.80
 -16   4   0  218.18   27.20
 -16   4   0  249.38   30.10
 -18  -4   0   51.89   10.80
 -18  -4   0   20.70   10.60
  18  -4   0   44.90    9.90
  18   4   0   51.29   10.80
 -18   4   0   41.70   10.00
 -18   4   0   49.80    8.00
 -20  -4   0   60.29   12.90
 -20  -4   0   81.49   15.90
  20  -4   0   73.99   13.10
  20   4   0   62.99   13.60
 -20   4   0   77.19   13.70
 -22  -4   0   12.20   12.20
 -22  -4   0    2.30    8.10
  22  -4   0   12.40    8.90
 -22   4   0   17.60    9.30
  22   4   0   13.40   11.50
  24  -4   0    2.30    9.40
 -24  -4   0   28.40   13.20
 -24  -4   0   11.30   10.30
 -24   4   0    7.30    9.40
  24   4   0   -1.00   11.70
 -26  -4   0   33.00   11.90
 -26  -4   0   29.00   14.60
  26   4   0    8.90   13.80
 -26   4   0   44.50   13.20
 -28  -4   0   -3.90   11.30
 -28  -4   0   42.00   16.20
  28   4   0   -4.10   14.10
 -28   4   0    0.30   10.40
   1  -5   0   58.19    8.50
   1  -5   0   65.69    8.80
  -1  -5   0   56.89    8.90
   1  -5   0   69.99    8.90
  -1  -5   0   52.89    9.80
  -1  -5   0   65.79    9.10
   1  -5   0   77.39    9.50
  -1  -5   0   66.79    8.90
  -1  -5   0   75.19    9.50
   1   5   0   72.49    9.10
   1   5   0   77.19    9.30
  -1   5   0   55.49    8.90
   1   5   0   58.69    9.10
  -1   5   0   86.19    9.40
  -1   5   0   55.09    8.80
  -3  -5   0  339.77   38.30
  -3  -5   0  338.67   37.60
   3  -5   0  343.97   37.50
   3  -5   0  303.77   37.80
  -3  -5   0  325.17   37.60
  -3  -5   0  328.97   37.90
   3  -5   0  323.87   37.00
  -3  -5   0  346.67   37.70
  -3   5   0  322.67   37.60
   3   5   0  327.07   37.70
   3   5   0  336.77   37.80
  -3   5   0  369.66   37.70
   5  -5   0  396.36   40.30
  -5  -5   0  336.97   41.10
   5  -5   0  331.27   40.30
  -5  -5   0  412.06   41.30
  -5  -5   0  372.76   40.50
  -5  -5   0  333.27   40.50
   5  -5   0  358.96   39.40
  -5  -5   0  361.86   40.70
  -5   5   0  365.86   40.50
  -5   5   0  371.26   40.90
   5   5   0  347.77   40.70
   5   5   0  335.37   40.90
   5   5   0  323.47   40.70
  -5   5   0  388.56   40.50
  -7  -5   0  217.08   26.10
   7  -5   0  247.78   25.30
   7  -5   0  180.88   25.00
  -7  -5   0  230.98   25.80
   7   5   0  211.48   26.30
  -7   5   0  234.88   25.40
  -7   5   0  221.28   25.20
   7   5   0  199.58   25.50
   7   5   0  192.18   25.40
   7   5   0  210.28   26.90
  -7   5   0  235.78   25.90
  -9  -5   0   14.20    5.40
  -9  -5   0   19.50    6.20
   9  -5   0    9.30    4.40
  -9   5   0   10.30    5.60
   9   5   0    5.60    5.10
   9   5   0    9.70    5.20
  -9   5   0   16.40    5.40
  -9   5   0   19.80    5.20
 -11  -5   0   21.70    8.00
 -11  -5   0    4.20    5.60
  11  -5   0   13.70    5.10
 -11   5   0    8.60    5.40
  11   5   0    6.60    6.00
 -11   5   0   11.60    5.20
 -13  -5   0   57.09   11.00
  13  -5   0   42.60    8.60
 -13  -5   0   36.00    8.80
  13   5   0   62.49   10.10
 -13   5   0   53.69    9.00
 -13   5   0   45.50    9.40
 -15  -5   0   21.40    7.50
 -15  -5   0   18.50    9.00
  15  -5   0   24.90    7.30
 -15   5   0   32.70    4.40
  15   5   0   36.00    8.40
 -15   5   0   43.70    8.80
 -17  -5   0   65.39   12.40
  17  -5   0   76.09   12.20
 -17  -5   0   56.19   13.00
 -17   5   0   57.09   11.90
 -17   5   0   71.59    8.90
  17   5   0   83.49   13.50
  19  -5   0   57.89   12.10
 -19  -5   0   50.89   12.40
 -19  -5   0   51.59   12.80
  19   5   0  123.69   16.00
 -19   5   0   68.69   12.80
 -21  -5   0  -15.40   10.60
 -21  -5   0    4.90    8.40
  21  -5   0    9.70    8.50
 -21   5   0   17.80    9.10
  21   5   0   -6.50   10.50
  23  -5   0   -0.20    9.70
 -23  -5   0   -2.30    8.80
 -23  -5   0   -2.30   12.70
 -23   5   0    6.90    8.90
  23   5   0   11.30   11.70
 -25  -5   0   -0.90   12.60
 -25  -5   0  -10.30    8.40
  25   5   0   13.10   13.40
 -25   5   0   -8.30    9.70
 -27  -5   0    9.20   14.20
 -27  -5   0   12.50   11.20
 -27   5   0  -19.70    9.50
  27   5   0  -15.60   11.40
   0  -6   0 1244.48  129.79
   0  -6   0 1166.68  129.79
   0  -6   0 1140.39  129.79
   0  -6   0 1228.18  130.09
   0   6   0 1180.08  129.99
   0   6   0 1183.78  129.89
   0   6   0 1132.79  129.79
   2  -6   0  309.07   34.00
   2  -6   0  280.47   33.90
  -2  -6   0  285.67   34.70
  -2  -6   0  310.87   34.40
  -2  -6   0  296.57   34.40
  -2  -6   0  298.77   34.20
   2  -6   0  285.67   34.40
   2  -6   0  291.17   33.70
  -2  -6   0  309.67   34.10
   2   6   0  315.67   34.50
  -2   6   0  311.87   34.20
  -2   6   0  292.67   34.10
   2   6   0  299.97   34.40
   2   6   0  304.27   34.20
  -2   6   0  307.87   34.40
   4  -6   0    2.90    3.70
   4  -6   0    6.70    2.60
  -4  -6   0    6.30    4.20
   4  -6   0    9.50    3.90
  -4  -6   0    5.40    4.20
  -4  -6   0    5.60    5.30
  -4  -6   0    1.40    4.70
  -4   6   0    4.80    4.20
  -4   6   0    5.10    4.00
   4   6   0    7.10    4.40
  -4   6   0    5.00    4.40
   4   6   0    4.20    4.10
  -6  -6   0  281.47   32.60
  -6  -6   0  288.87   33.30
  -6  -6   0  265.97   32.40
   6  -6   0  303.57   32.30
  -6   6   0  304.37   32.50
   6   6   0  256.47   32.60
  -6   6   0  277.77   32.80
   6   6   0  281.27   32.70
  -6   6   0  269.57   32.30
  -8  -6   0  234.88   29.60
  -8  -6   0  255.27   30.60
  -8  -6   0  267.97   29.90
   8  -6   0  266.67   29.30
  -8   6   0  255.07   30.10
   8   6   0  238.28   30.10
  -8   6   0  263.27   29.70
   8   6   0  219.08   29.60
  -8   6   0  272.27   29.70
 -10  -6   0  120.59   17.40
  10  -6   0  120.09   16.40
 -10  -6   0  134.19   17.30
 -10   6   0  116.79   16.40
 -10   6   0  135.39   17.20
  10   6   0  133.19   17.60
  12  -6   0   18.60    6.30
 -12  -6   0   30.40    8.50
 -12  -6   0   19.90    6.70
  12   6   0   26.90    7.80
 -12   6   0   37.80    8.40
 -12   6   0   30.80    7.00
 -12   6   0   20.20    6.90
 -14  -6   0    0.70    7.60
  14  -6   0    5.30    5.40
 -14  -6   0    7.30    6.90
  14   6   0   -4.60    5.60
 -14   6   0    5.90    6.70
 -14   6   0    1.60    5.40
 -14   6   0   -6.70    6.20
 -16  -6   0   22.20    7.40
 -16  -6   0    6.70    8.30
  16  -6   0    7.20    6.60
  16   6   0    7.60    7.60
 -16   6   0    9.90    6.70
  18  -6   0    8.20    7.10
 -18  -6   0   15.00    8.00
 -18  -6   0   -5.10    8.40
  18   6   0    5.20    7.80
 -18   6   0    2.80    7.00
 -20  -6   0   -2.60    9.60
 -20  -6   0    5.30    9.00
  20  -6   0   20.40    8.40
 -20   6   0   28.70    9.70
  20   6   0   15.70   10.70
 -22  -6   0  -11.50   11.50
 -22  -6   0    9.20    8.90
  22   6   0    5.20   11.40
 -22   6   0    9.20    8.90
 -24  -6   0   11.90   14.10
 -24  -6   0    3.70   10.10
 -24   6   0    9.00   10.00
  24   6   0   -1.20   13.00
 -26  -6   0    1.20   13.50
 -26  -6   0   16.20   11.00
 -26   6   0    7.60   10.70
  26   6   0   13.70   14.00
  -1  -7   0   42.60    7.10
   1  -7   0   48.80    7.10
   1  -7   0   39.60    6.90
  -1  -7   0   31.10    8.50
  -1  -7   0   49.99    7.50
  -1   7   0   40.90    7.40
  -1   7   0   28.50    6.90
  -1   7   0   47.90    7.80
   1   7   0   54.49    7.80
   1   7   0   41.30    7.40
   1   7   0   32.40    7.10
  -3  -7   0   62.19   10.90
  -3  -7   0   79.39   10.30
  -3  -7   0   78.29   11.60
   3  -7   0   68.19    9.90
   3  -7   0   71.29    9.30
  -3   7   0   44.50    9.80
   3   7   0   74.29   10.90
   3   7   0   77.49   10.70
  -3   7   0   92.69   10.90
  -3   7   0   74.09   10.40
   5  -7   0    4.30    3.60
  -5  -7   0   -0.40    4.20
  -5  -7   0    0.70    6.10
   5  -7   0   -4.00    2.10
  -5   7   0   -2.40    4.50
   5   7   0   -1.50    4.80
  -5   7   0    3.80    4.80
   5   7   0    4.80    5.10
  -5   7   0    3.20    4.80
  -7  -7   0   62.19   11.80
   7  -7   0   83.79   10.70
  -7  -7   0   69.99   11.10
   7   7   0   64.89   11.20
  -7   7   0   74.29   11.70
  -7   7   0   62.99   10.60
   7   7   0   83.29   11.70
  -7   7   0   71.39   10.70
  -9  -7   0    2.80    5.00
  -9  -7   0  -12.40    5.60
   9  -7   0   -1.80    4.10
   9   7   0   -2.40    5.40
  -9   7   0   -4.00    4.40
  -9   7   0    1.40    4.90
  -9   7   0   -4.00    4.40
  11  -7   0    7.90    5.20
 -11  -7   0   12.20    7.20
 -11  -7   0   13.80    6.80
 -11   7   0    5.90    5.50
 -11   7   0   21.80    7.60
  11   7   0   10.40    7.10
 -11   7   0    8.70    5.90
 -13  -7   0   90.69   12.00
 -13  -7   0   69.09   12.30
  13  -7   0   42.30    9.80
  13   7   0   68.29   12.00
 -13   7   0   52.49   10.70
 -13   7   0   46.40   11.10
 -13   7   0   58.89   10.60
  15  -7   0    5.90    6.00
 -15  -7   0   -7.80    8.20
 -15  -7   0    2.50    7.30
 -15   7   0   11.70    7.30
 -15   7   0    8.90    6.60
  15   7   0    1.40    6.40
 -17  -7   0   -2.30    6.80
  17  -7   0  -10.10    5.50
 -17  -7   0   -6.50    8.30
 -17   7   0   11.50    8.20
  17   7   0   -2.20    8.60
 -17   7   0    8.80    7.40
 -19  -7   0   21.80   10.80
 -19  -7   0   14.10    9.00
  19  -7   0   10.30    8.00
 -19   7   0   15.90   10.40
 -19   7   0    5.00    8.10
  19   7   0   -3.70   10.00
 -21  -7   0   -0.10    9.40
 -21  -7   0   -9.50    9.30
 -21   7   0  -16.10    9.80
  21   7   0    7.90   11.30
 -21   7   0    7.20    8.60
 -23  -7   0   -2.80    9.60
 -23  -7   0    0.20   13.60
 -23   7   0   -4.20    9.20
  23   7   0   -6.30   12.40
 -23   7   0    0.90   12.60
 -25  -7   0   32.70   16.40
 -25  -7   0   -4.90   10.40
  25   7   0   10.00   13.20
 -25   7   0    3.50   13.40
 -25   7   0    4.80   10.50
   0  -8   0  212.38   22.70
   0  -8   0  162.28   22.50
   0  -8   0  195.88   24.60
   0   8   0  190.18   22.90
   0   8   0  207.08   23.10
   0   8   0  163.88   23.00
  -2  -8   0  177.78   19.80
   2  -8   0  171.88   19.50
  -2  -8   0  138.39   20.50
   2  -8   0  145.69   18.90
  -2   8   0  165.48   20.50
  -2   8   0  146.69   19.60
   2   8   0  182.78   20.60
  -2   8   0  179.78   19.90
   2   8   0  147.69   19.90
   2   8   0  133.79   19.50
   4  -8   0  124.69   16.20
  -4  -8   0  131.49   18.60
  -4  -8   0  117.59   17.20
   4  -8   0  150.28   17.30
   4   8   0  158.78   18.30
  -4   8   0  126.99   17.50
   4   8   0  125.89   17.50
  -4   8   0  131.89   17.80
  -4   8   0  173.98   17.90
   6  -8   0  143.49   17.60
   6  -8   0  137.69   16.00
  -6  -8   0  162.68   19.60
  -6  -8   0  141.69   18.10
  -6   8   0  118.69   17.80
  -6   8   0  154.28   18.00
   6   8   0  111.69   17.90
  -6   8   0  150.28   18.20
   6   8   0  137.59   18.30
   8  -8   0  109.49   13.10
  -8  -8   0   86.49   13.60
  -8  -8   0   75.99   14.30
  -8   8   0   88.19   13.70
  -8   8   0   79.89   13.10
  -8   8   0   90.29   13.20
   8   8   0  107.69   14.30
 -10  -8   0   23.00    7.20
 -10  -8   0   22.90    8.20
  10  -8   0   27.10    6.70
  10   8   0   30.90    7.80
 -10   8   0   21.50    6.70
 -10   8   0   14.60    6.90
 -10   8   0   16.90    7.00
 -12  -8   0  165.98   22.40
  12  -8   0  162.88   20.50
 -12  -8   0  136.29   20.70
 -12   8   0  153.08   21.00
 -12   8   0  160.28   20.90
 -12   8   0  196.68   22.80
  12   8   0  149.29   21.30
 -14  -8   0  315.07   41.70
 -14  -8   0  341.87   42.60
  14  -8   0  369.56   40.90
 -14   8   0  351.66   41.50
 -14   8   0  378.46   42.50
  14   8   0  340.87   41.80
 -16  -8   0  216.18   25.10
  16  -8   0  202.68   22.10
 -16  -8   0  139.59   21.90
 -16   8   0  168.48   22.30
 -16   8   0  129.19   21.60
  16   8   0  114.49   21.20
 -18  -8   0   56.29   13.80
 -18  -8   0   62.79   15.70
 -18   8   0   90.59   14.60
 -18   8   0   81.59   15.20
  18   8   0   65.39   15.20
 -20  -8   0   11.00    9.90
 -20  -8   0    8.50   11.00
  20   8   0    9.90   11.10
 -20   8   0   10.30   11.30
 -20   8   0   23.30    9.50
 -22  -8   0    9.20    9.90
 -22  -8   0    2.90   11.70
 -22   8   0    9.40   13.10
  22   8   0   -7.50   12.40
 -22   8   0    9.00   10.00
 -24  -8   0   21.20   15.80
 -24  -8   0   -1.60   10.10
 -24   8   0    3.10   10.60
 -24   8   0   19.30   14.40
  24   8   0   34.60   15.60
  -1  -9   0   12.80    5.10
   1  -9   0   15.60    5.20
  -1  -9   0    8.20    7.80
   1  -9   0   23.50    5.50
  -1   9   0    3.70    5.40
  -1   9   0   20.90    6.10
   1   9   0   15.50    6.40
   1   9   0   15.50    6.20
   1   9   0   12.60    6.20
  -1   9   0    5.30    5.40
   3  -9   0    8.70    4.80
  -3  -9   0   11.10    7.20
  -3  -9   0   20.90    5.70
   3  -9   0    6.60    4.30
  -3   9   0    7.40    5.70
   3   9   0   20.00    6.40
  -3   9   0    4.90    5.40
   3   9   0   14.80    6.10
  -3   9   0   13.00    6.00
  -5  -9   0    1.10    4.70
   5  -9   0   -2.30    2.90
   5  -9   0    0.90    4.40
  -5  -9   0   -8.10    6.50
   5   9   0   10.30    6.30
   5   9   0    4.40    5.40
  -5   9   0    2.70    5.00
  -5   9   0    5.00    5.70
  -5   9   0   -0.60    5.10
   7  -9   0   26.40    3.70
  -7  -9   0   18.10    8.50
   7  -9   0   15.20    6.00
  -7  -9   0   24.60    6.90
  -7   9   0   29.60    7.20
  -7   9   0   10.80    6.80
   7   9   0   23.30    7.50
  -7   9   0   28.30    7.30
  -9  -9   0   19.00    8.60
   9  -9   0   10.30    5.50
  -9  -9   0   -0.40    5.90
  -9   9   0   14.90    6.30
  -9   9   0   14.70    7.00
  -9   9   0    1.30    5.70
   9   9   0    4.00    6.70
 -11  -9   0   13.30    8.20
  11  -9   0    5.00    5.80
 -11  -9   0   -0.10    6.20
 -11   9   0    8.30    7.40
  11   9   0   10.20    7.50
 -11   9   0    1.50    5.90
 -13  -9   0    8.50    7.30
 -13  -9   0   -7.60    8.30
  13  -9   0    5.50    6.30
 -13   9   0   14.50    8.20
 -13   9   0    3.30    6.90
  13   9   0   -6.50    7.50
 -15  -9   0   30.80    9.40
 -15  -9   0    4.70   10.10
  15   9   0   25.20    9.00
 -15   9   0   20.10    9.30
 -15   9   0   11.70    7.90
 -17  -9   0    2.50   10.20
 -17  -9   0  -12.70    7.60
 -17   9   0    5.10    9.70
 -17   9   0  -17.70    7.00
  17   9   0    1.50    9.30
 -19  -9   0    3.60    9.40
 -19  -9   0  -15.00   10.20
 -19   9   0    9.40   11.50
 -19   9   0   -2.70    8.60
  19   9   0   13.10   11.40
 -21  -9   0    5.00   10.50
 -21  -9   0  -12.10   11.40
  21   9   0   10.60   12.80
 -21   9   0    7.80   12.70
 -21   9   0    7.40    9.60
 -23  -9   0    7.70   12.70
 -23  -9   0   22.50   11.80
 -23   9   0   -1.00   10.40
  23   9   0  -12.00   13.20
 -23   9   0    7.90   13.90
   0 -10   0   -3.90    4.40
   0 -10   0    1.50    7.20
   0  10   0    0.10    5.20
   0  10   0   14.50    6.20
   0  10   0    4.00    6.20
  -2 -10   0   52.09    8.40
   2 -10   0   45.80    8.00
   2 -10   0   19.20    7.00
  -2 -10   0   42.60   10.00
   2  10   0   44.70    9.10
   2  10   0   37.50    8.30
   2  10   0   34.40    8.30
  -2  10   0   55.69    9.60
  -2  10   0   35.70    8.40
  -2  10   0   45.60    8.90
  -4 -10   0    4.60    7.50
   4 -10   0    3.70    4.80
  -4 -10   0    6.30    5.20
   4 -10   0   -0.50    3.80
  -4  10   0    1.20    5.20
  -4  10   0   -6.10    5.50
   4  10   0   13.40    6.60
  -4  10   0   -1.10    5.80
   4  10   0    0.80    5.70
  -6 -10   0   22.10    7.70
   6 -10   0   40.30    6.30
  -6 -10   0   60.89   11.40
   6 -10   0   36.70    7.70
  -6  10   0   33.50    8.30
   6  10   0   44.50    9.10
  -6  10   0   27.70    8.20
  -6  10   0   26.80    8.40
  -8 -10   0    7.60    8.50
  -8 -10   0   26.30    7.70
   8 -10   0   34.50    6.90
  -8  10   0   26.10    7.30
   8  10   0    3.50    7.20
  -8  10   0   16.50    7.20
 -10 -10   0   30.90    8.60
  10 -10   0   27.30    7.60
 -10 -10   0   36.20   10.50
 -10  10   0   23.00    8.40
  10  10   0   20.00    9.10
 -10  10   0   35.00    8.50
 -12 -10   0    9.50    9.80
 -12 -10   0   -0.30    7.10
  12  10   0   15.00    8.80
 -12  10   0    4.60    7.00
 -12  10   0    1.90    7.70
 -14 -10   0    2.90    7.70
 -14 -10   0    0.10    9.90
 -14  10   0    3.80    7.40
  14  10   0   -1.30    9.20
 -14  10   0   -0.50    8.40
 -16 -10   0   17.90    9.40
 -16 -10   0    3.60   11.10
 -16  10   0   12.00   10.10
  16  10   0   23.30   11.10
 -16  10   0    9.40    8.30
 -18 -10   0   26.90   10.80
 -18 -10   0   17.30   12.80
 -18  10   0    1.40    8.90
  18  10   0   20.40   11.20
 -18  10   0    8.00   10.80
 -20 -10   0   15.40   13.30
 -20 -10   0   26.80   11.90
  20  10   0   15.90   13.50
 -20  10   0   16.50   13.50
 -20  10   0   21.90   10.70
 -22 -10   0   19.00   13.80
 -22  10   0   20.00   11.80
  22  10   0   21.20   13.80
 -22  10   0   12.70   14.20
   1 -11   0   -0.30    5.10
  -1 -11   0   -2.50    5.10
   1 -11   0   -4.10    7.60
  -1 -11   0   -4.20    7.10
   1  11   0    6.90    6.60
  -1  11   0   15.20    6.30
  -1  11   0    4.70    6.10
   1  11   0   -4.40    5.80
  -3 -11   0    5.30    5.90
   3 -11   0   -3.40    5.10
  -3 -11   0  -11.70    7.10
  -3  11   0    3.60    6.20
   3  11   0   -2.60    5.90
  -3  11   0   -4.10    5.70
   5 -11   0    9.70    5.80
  -5 -11   0   -1.50    8.30
  -5 -11   0    3.60    6.10
  -5  11   0   -1.50    5.40
   5  11   0   -4.60    6.00
  -5  11   0    4.10    6.70
  -7 -11   0   -3.90    6.00
  -7 -11   0   -0.90    8.40
  -7  11   0    4.60    7.10
  -7  11   0    1.20    6.30
   7  11   0    6.10    7.00
  -9 -11   0    2.00    6.60
  -9 -11   0   10.00    9.80
  -9  11   0   -3.50    7.10
  -9  11   0   -5.40    6.30
   9  11   0   -8.90    7.80
 -11 -11   0   17.10    8.30
 -11 -11   0   14.40   10.00
 -11  11   0  -16.70    6.40
  11  11   0   12.00    9.70
 -11  11   0    9.50    8.50
 -13 -11   0    6.00    8.20
 -13 -11   0    1.70    9.40
 -13  11   0    1.30    8.60
  13  11   0    5.40    9.00
 -13  11   0   -8.40    7.20
 -15 -11   0    3.30   10.90
 -15 -11   0   -3.60    8.90
 -15  11   0    7.20    8.30
  15  11   0   -1.60    9.90
 -15  11   0   10.50    9.60
 -17 -11   0   -9.80   11.90
  17  11   0    8.80   11.60
 -17  11   0    9.20   11.50
 -17  11   0    2.10    9.10
 -19 -11   0    6.80   13.20
  19  11   0  -11.10   11.40
 -19  11   0   -1.10    9.50
 -19  11   0   23.20   12.90
 -21 -11   0    8.50   13.90
 -21  11   0   -6.80   14.40
   0 -12   0  119.69   20.50
   0  12   0  141.19   18.70
   0  12   0  125.09   18.80
   2 -12   0  144.39   19.30
  -2 -12   0  106.09   18.20
  -2  12   0   94.59   16.40
   2  12   0  105.09   16.10
  -2  12   0   93.29   15.70
  -4 -12   0   45.40   12.00
  -4  12   0   44.50   10.10
   4  12   0   32.00    9.90
  -4  12   0   41.70   10.30
  -6 -12   0   14.10   10.70
   6  12   0   10.30    8.40
  -6  12   0    3.90    7.50
  -6  12   0   21.10    8.30
  -8 -12   0   30.70   11.70
   8  12   0   28.00    9.50
  -8  12   0   21.80   10.10
  -8  12   0   43.30    9.90
 -10 -12   0   31.10   12.60
  10  12   0   29.40   11.30
 -10  12   0   31.90   10.40
 -10  12   0   56.69   10.90
 -12 -12   0   29.90   12.70
  12  12   0    5.00   10.10
 -12  12   0    5.20    8.80
 -12  12   0   19.60   10.30
 -14 -12   0    8.50   11.70
  14  12   0   -5.40   10.90
 -14  12   0   10.80   10.60
 -14  12   0   17.00    9.60
 -16 -12   0   20.50   13.10
 -16  12   0  -18.30   10.50
 -16  12   0   15.80   10.30
  16  12   0    4.10   11.40
 -18 -12   0  -26.40   11.90
 -18  12   0    0.60    9.70
 -18  12   0    0.70   12.10
  18  12   0   -6.90   10.90
  -1 -13   0    5.90    9.80
   1 -13   0    2.80    9.20
   1  13   0   19.70    8.20
  -1  13   0   19.10    8.90
  -1  13   0   14.30    8.10
  -3 -13   0    8.80   10.20
   3 -13   0    7.20    9.90
  -3  13   0   12.60    8.40
  -3  13   0   11.00    7.70
   3  13   0   13.10    8.50
  -5 -13   0    3.70   10.20
  -5  13   0   -0.40    7.40
   5  13   0  -12.90    7.30
  -5  13   0   -6.90    7.20
  -7 -13   0   -4.80    9.50
  -7  13   0    1.00    7.50
   7  13   0    3.50    8.20
  -7  13   0    4.00    8.50
  -9 -13   0    8.10   11.60
  -9  13   0   13.10    8.40
   9  13   0   20.00   10.90
  -9  13   0    9.80    9.80
 -11 -13   0   -8.30   11.20
  11  13   0   -6.50   10.90
 -11  13   0   -6.20    9.20
 -11  13   0    9.20    9.30
 -13 -13   0  -12.70   11.00
  13  13   0   -2.90   11.10
 -13  13   0    6.00   10.20
 -13  13   0    0.10    9.00
 -15 -13   0   21.10   13.60
 -15  13   0   23.20   11.90
  15  13   0    8.20   12.10
 -15  13   0   -6.70    9.30
   0 -14   0   13.30   10.90
   0  14   0    2.50    7.70
   2 -14   0    5.40   10.20
  -2 -14   0   -0.30   10.40
   2  14   0    3.30    8.40
  -2  14   0    3.50    8.80
  -2  14   0    7.40    8.40
   4 -14   0   -2.20   10.50
  -4 -14   0   16.60   11.90
  -4  14   0   -3.60    8.00
   4  14   0    9.60    9.00
  -4  14   0   12.50    9.10
  -6 -14   0   15.10   12.40
  -6  14   0   18.00    9.20
  -6  14   0   -9.80    8.40
   6  14   0   -6.60    9.10
  -8 -14   0    9.60   11.90
   8  14   0    2.00   10.30
  -8  14   0    5.10    9.30
  -8  14   0   13.10    8.90
 -10 -14   0   -6.60   11.50
  10  14   0   13.00   11.40
 -10  14   0   -7.90    9.50
 -10  14   0    7.20    9.00
 -12 -14   0  -14.40   11.40
 -12  14   0    5.50   11.90
  12  14   0    0.40   11.50
 -12  14   0   -2.90    8.90
  -1 -15   0   -2.50   11.00
   1 -15   0    7.20   12.40
  -1  15   0   -1.10    9.00
   1  15   0    5.30    9.10
  -1  15   0    1.40    8.90
  -3 -15   0  -16.10   10.70
   3 -15   0    7.00   11.20
  -3  15   0   -5.40    8.30
  -3  15   0   -3.90    9.30
   3  15   0   29.80   10.50
   5 -15   0    8.30   11.10
  -5 -15   0   13.70   12.10
   5  15   0    8.60   10.20
  -5  15   0   -0.10    8.90
  -5  15   0    2.20    8.80
   7 -15   0   11.40   11.70
  -7 -15   0    7.20   13.30
  -7  15   0   14.30   10.00
  -7  15   0   11.20   10.10
   7  15   0   13.60   10.60
  -9 -15   0    0.70   13.30
  -9  15   0   -8.00    9.10
  -9  15   0   -1.30    9.90
   9  15   0   21.60   12.70
 -28   0   1    4.40   10.30
  28   0  -1   15.00   13.10
  26   0  -1   -3.80   11.40
 -26   0   1   -4.30    9.20
 -26   0   1   -8.80   11.30
  24   0  -1    1.60    9.40
 -24   0   1    5.30   10.50
 -24   0   1   -1.70    8.00
  22   0  -1   10.90    8.80
 -22   0   1    4.40    9.70
 -22   0   1   -5.80    7.20
  20   0  -1   -1.70    6.00
 -20   0   1   -5.30    7.90
 -20   0   1    4.20    7.00
 -18   0   1   -8.50    7.10
  18   0  -1    0.70    6.70
 -18   0   1   -4.70    5.30
 -16   0   1   -0.20    5.50
  16   0  -1    1.20    5.50
 -16   0   1   10.30    7.50
  16   0  -1    4.40    5.00
 -14   0   1   -1.50    5.20
 -14   0   1    0.70    4.90
 -14   0   1   -6.80    5.60
  14   0  -1   -1.30    4.30
  14   0  -1    0.50    4.50
 -12   0   1  -10.60    4.90
  12   0  -1    4.30    4.40
 -12   0   1    7.50    4.70
 -12   0   1    2.80    4.30
 -12   0   1   -4.50    4.60
  12   0  -1    6.10    4.70
  10   0  -1    3.60    4.00
 -10   0   1   -6.40    4.00
 -10   0   1    2.60    5.30
 -10   0   1    5.50    3.90
  10   0  -1   -0.40    4.70
  10   0  -1   -2.20    4.30
  10   0  -1   -4.60    4.10
 -10   0   1    5.30    4.90
  -8   0   1    2.40    3.50
  -8   0   1    1.60    4.60
   8   0  -1    2.30    3.90
  -8   0   1    6.30    3.40
   8   0  -1   -1.00    3.50
   8   0  -1   -0.30    3.90
  -8   0   1   -8.30    4.00
   8   0  -1    5.90    3.80
   6   0  -1   -0.50    3.00
  -6   0   1    1.70    3.80
   6   0  -1   -0.90    3.30
  -6   0   1   -2.60    2.90
  -6   0   1    0.20    3.60
   6   0  -1    1.20    3.50
   6   0  -1   -3.50    2.80
  -6   0   1   -4.20    2.90
   4   0  -1   -0.70    2.20
  -4   0   1    1.10    2.20
  -4   0   1   -6.80    2.50
  -4   0   1   -6.20    2.20
   4   0  -1   -4.20    2.70
   4   0  -1   -0.30    2.50
  -4   0   1   -8.40    2.50
   4   0  -1    4.80    2.40
  -2   0   1   -1.40    1.00
  -2   0   1   -3.10    1.00
  -2   0   1   -0.20    1.00
  -2   0   1    0.30    1.00
   2   0  -1   -0.10    1.00
   2   0  -1   -0.20    1.00
   2   0  -1   -0.70    0.90
   2   0  -1    0.70    1.10
   0   0   1   -0.10    0.30
   0   0  -1   -0.60    0.30
   0   0  -1    0.70    0.40
   0   0   1    0.10    0.40
  -2   0  -1   -0.30    1.50
  -2   0  -1   -2.40    1.60
   2   0   1   -1.30    1.60
  -2   0  -1   -0.90    1.50
   2   0   1   -2.30    1.50
   2   0   1   -0.50    1.60
  -4   0  -1   -1.90    3.00
  -4   0  -1   -3.40    2.60
   4   0   1    3.40    3.50
  -4   0  -1   -4.70    2.70
   4   0   1   -4.10    2.80
   4   0   1   -0.30    2.60
  -4   0  -1   -0.50    2.50
   6   0   1    9.00    3.40
  -6   0  -1   -4.60    3.60
   6   0   1    0.10    3.40
  -6   0  -1    3.60    3.30
  -6   0  -1    1.70    3.30
  -6   0  -1    1.90    4.30
   6   0   1    1.90    4.10
  -8   0  -1   -9.30    4.50
   8   0   1    0.00    3.80
   8   0   1    5.20    4.10
  -8   0  -1   -2.40    3.60
  -8   0  -1   -6.80    3.60
   8   0   1   -3.50    4.00
  -8   0  -1    0.00    3.70
  10   0   1   -5.90    3.70
 -10   0  -1    0.40    4.80
 -10   0  -1    5.50    4.70
  10   0   1    3.80    4.60
 -10   0  -1    8.40    4.30
 -10   0  -1   -1.80    5.10
  10   0   1    7.90    5.10
 -12   0  -1   -6.40    4.70
 -12   0  -1   -0.50    5.50
  12   0   1   -2.50    4.90
 -12   0  -1    2.20    4.40
 -12   0  -1   -1.60    4.30
 -14   0  -1   -0.70    5.40
  14   0   1  -13.60    4.70
 -14   0  -1   -7.60    6.10
 -14   0  -1   -4.00    4.60
  16   0   1    2.20    6.00
 -16   0  -1   17.50    7.50
 -16   0  -1    2.10    5.90
 -18   0  -1    3.20    7.10
 -18   0  -1    7.60    6.70
  18   0   1   -8.30    6.20
 -20   0  -1    2.70    6.80
  20   0   1    6.60    8.20
 -20   0  -1    3.80    8.40
 -22   0  -1   13.60    8.90
 -22   0  -1   -1.10    9.70
  22   0   1  -12.40    8.70
 -24   0  -1   13.20   11.30
 -24   0  -1    8.40    9.80
  24   0   1    8.40   11.20
 -26   0  -1    6.60   12.80
 -26   0  -1    0.30   10.20
  26   0   1    9.50   12.10
 -28   0  -1    5.50   11.20
  28   0   1   -0.20   12.30
 -28   0  -1    9.50   13.40
 -29  -1   1   -8.00   10.50
 -29  -1   1   -3.70   13.20
 -29   1   1    4.40   11.80
  29   1  -1    2.40   13.20
 -27  -1   1   16.90   11.10
 -27  -1   1   21.30   13.20
  27  -1  -1   10.50   12.60
 -27   1   1    9.80   11.10
  27   1  -1   14.60   11.90
 -25  -1   1   -6.40    8.30
  25  -1  -1   32.30   11.70
 -25  -1   1   -1.90   11.20
 -25   1   1   15.90   10.10
  25   1  -1   13.80   10.00
  23  -1  -1    3.80    9.10
 -23  -1   1  -11.40    7.40
 -23  -1   1    4.90   10.80
  23   1  -1   -3.80    9.30
 -23   1   1    0.80    8.30
  21  -1  -1    7.80    8.00
 -21  -1   1    2.30    7.40
 -21  -1   1    0.00    9.00
 -21   1   1    4.70    9.20
 -21   1   1    8.60    7.70
  21   1  -1  -12.30    7.70
  19  -1  -1   42.50    9.60
 -19  -1   1   56.09   10.20
 -19  -1   1   21.30   10.00
 -19   1   1   60.59   12.10
  19   1  -1   51.89   11.00
 -19   1   1   36.30    9.60
 -17  -1   1   96.69   15.50
  17  -1  -1  109.89   13.80
 -17  -1   1   81.49   14.80
  17  -1  -1  118.99   15.20
 -17   1   1   74.79   14.60
  17   1  -1   80.99   14.00
 -17   1   1   97.59   14.40
  17   1  -1  116.29   15.60
  15  -1  -1    6.90    4.80
  15  -1  -1   -6.00    5.50
 -15  -1   1   15.70    6.80
 -15  -1   1    7.70    6.50
 -15   1   1   12.40    5.20
 -15   1   1   -1.90    5.30
  15   1  -1   11.40    7.20
 -15   1   1   12.00    6.40
  15   1  -1    0.30    5.80
 -13  -1   1  449.66   55.09
 -13  -1   1  557.54   55.99
  13  -1  -1  446.76   54.59
 -13  -1   1  526.45   55.09
  13  -1  -1  447.06   54.09
 -13   1   1  475.05   54.19
 -13   1   1  467.75   54.79
  13   1  -1  491.55   54.69
 -13   1   1  455.05   54.79
 -13   1   1  544.75   55.39
  13   1  -1  512.15   54.89
  11  -1  -1  469.55   53.09
  11  -1  -1  458.35   52.79
 -11  -1   1  500.75   53.39
 -11  -1   1  475.55   53.39
 -11  -1   1  460.45   53.39
  11  -1  -1  504.95   53.79
 -11  -1   1  474.15   53.59
  11  -1  -1  475.85   53.49
  11   1  -1  521.55   53.49
  11   1  -1  463.35   53.39
 -11   1   1  467.85   52.69
 -11   1   1  456.25   53.59
  11   1  -1  481.45   53.29
 -11   1   1  455.65   53.29
 -11   1   1  466.75   53.19
  11   1  -1  451.45   53.09
  -9  -1   1  181.78   23.00
   9  -1  -1  235.58   23.20
   9  -1  -1  206.88   22.70
  -9  -1   1  166.98   23.40
  -9  -1   1  188.58   23.40
  -9  -1   1  211.38   23.30
   9  -1  -1  179.88   23.00
   9  -1  -1  169.48   23.20
   9   1  -1  187.38   23.20
   9   1  -1  178.68   23.40
  -9   1   1  198.38   23.10
  -9   1   1  216.98   22.60
   9   1  -1  182.48   23.10
   9   1  -1  184.68   23.20
  -9   1   1  211.38   23.30
  -9   1   1  224.08   23.70
   7  -1  -1 2383.86  273.97
  -7  -1   1 2530.85  274.07
  -7  -1   1 2493.15  274.17
   7  -1  -1 2589.14  273.77
  -7  -1   1 2665.13  274.17
  -7  -1   1 2545.35  274.17
   7  -1  -1 2520.95  274.17
   7  -1  -1 2596.44  273.97
   7   1  -1 2474.35  274.07
  -7   1   1 2559.24  274.27
   7   1  -1 2630.14  274.17
   7   1  -1 2490.65  274.07
   7   1  -1 2259.67  274.07
  -7   1   1 2571.44  273.77
  -7   1   1 2201.48  273.97
  -7   1   1 2626.64  274.07
  -5  -1   1   50.99    7.40
  -5  -1   1   38.70    6.80
   5  -1  -1   50.59    7.50
   5  -1  -1   68.29    6.70
   5  -1  -1   47.10    6.70
  -5  -1   1   55.19    7.30
   5  -1  -1   40.80    6.60
  -5  -1   1   51.59    7.30
  -5   1   1   48.50    6.90
  -5   1   1   53.09    6.40
   5   1  -1   58.09    7.40
   5   1  -1   57.09    7.30
  -5   1   1   41.50    6.70
   5   1  -1   44.50    7.00
   5   1  -1   52.69    7.30
   3  -1  -1  334.67   35.20
   3  -1  -1  254.77   35.20
  -3  -1   1  331.57   35.40
   3  -1  -1  346.17   35.30
  -3  -1   1  352.16   35.50
   3   1  -1  320.47   35.50
   3   1  -1  273.67   35.30
  -3   1   1  356.56   35.30
   3   1  -1  312.67   35.50
   1  -1  -1   -4.60    1.40
  -1  -1   1   -5.40    1.40
  -1  -1   1   -7.30    1.10
  -1  -1   1   -7.30    1.40
  -1  -1   1   -4.30    1.20
  -1  -1   1   -5.60    0.80
   1   1  -1   -7.70    1.20
   1   1  -1   -6.80    0.70
   1   1  -1   -7.80    1.20
   1   1  -1   -7.00    1.20
  -1   1   1   -6.40    1.20
  -1  -1  -1    0.00    1.10
   1  -1   1   -0.80    1.30
  -1  -1  -1   -3.50    1.60
   1  -1   1   -1.10    0.80
  -1  -1  -1   -1.60    1.10
   1  -1   1   -0.40    1.40
   1   1   1   -2.30    1.40
   1   1   1   -3.70    1.10
   1   1   1   -0.90    1.10
  -1   1  -1   -0.30    1.50
  -1   1  -1   -1.60    1.30
  -1   1  -1   -0.10    0.80
  -3  -1  -1  886.71   98.79
  -3  -1  -1  783.42   98.79
   3  -1   1  930.61   98.99
   3  -1   1 1013.40   98.89
   3  -1   1  855.81   98.79
  -3  -1  -1  922.01   98.99
  -3   1  -1  918.51   98.89
   3   1   1  919.71   98.89
  -3   1  -1  946.21   98.89
   3   1   1  863.31   98.79
  -3   1  -1  884.01   98.89
   3   1   1  918.21   98.99
  -5  -1  -1 1063.89  119.19
   5  -1   1 1119.59  119.19
   5  -1   1 1113.39  119.19
  -5  -1  -1 1037.40  119.19
  -5  -1  -1 1081.39  119.19
  -5  -1  -1 1125.29  119.19
   5  -1   1 1086.69  119.29
  -5   1  -1 1086.29  119.19
   5   1   1 1111.09  119.29
  -5   1  -1 1139.69  119.19
  -5   1  -1 1055.99  119.29
   5   1   1 1081.69  119.19
   5   1   1  994.70  119.09
  -5   1  -1 1091.89  118.79
  -7  -1  -1 1057.79  116.69
  -7  -1  -1 1100.29  116.49
   7  -1   1 1028.10  116.49
  -7  -1  -1 1025.20  116.39
   7  -1   1  970.00  116.39
   7  -1   1 1073.19  116.59
  -7  -1  -1 1137.29  116.49
  -7   1  -1 1027.70  116.49
   7   1   1  953.90  116.39
   7   1   1 1069.89  116.49
  -7   1  -1 1136.59  116.59
  -7   1  -1 1083.49  116.09
   7   1   1 1086.89  116.59
  -7   1  -1 1092.29  116.69
  -9  -1  -1    5.00    4.50
  -9  -1  -1    2.90    4.10
   9  -1   1    3.40    4.70
  -9  -1  -1    7.80    5.30
   9  -1   1    2.50    3.80
  -9  -1  -1    5.20    5.70
   9  -1   1    7.00    4.10
   9   1   1    1.60    4.20
   9   1   1   11.50    4.90
  -9   1  -1    4.20    4.50
   9   1   1   -2.40    4.90
  -9   1  -1    7.50    5.60
  -9   1  -1   10.40    3.70
  -9   1  -1   10.30    4.40
  11  -1   1   35.90    7.80
 -11  -1  -1   59.99    8.80
 -11  -1  -1   53.49    8.70
 -11  -1  -1   42.80    8.10
 -11  -1  -1   51.59    9.80
  11   1   1   54.39    8.90
 -11   1  -1   45.40    9.30
 -11   1  -1   42.70    8.40
 -11   1  -1   52.99    7.50
 -11   1  -1   48.40    8.60
  11   1   1   45.90    8.50
  13  -1   1  125.99   14.10
 -13  -1  -1   89.49   13.00
 -13  -1  -1   86.79   14.10
 -13   1  -1   69.89   12.30
 -13   1  -1   94.39   12.30
 -13   1  -1   76.49   13.40
  13   1   1  112.99   14.00
  15  -1   1   -2.40    4.70
 -15  -1  -1    8.50    7.00
 -15  -1  -1   -1.90    5.00
 -15   1  -1    1.60    5.40
 -15   1  -1    7.90    6.40
  15   1   1    4.70    5.80
 -15   1  -1   -3.00    4.90
 -17  -1  -1   61.59   12.20
 -17  -1  -1   60.19   13.00
  17  -1   1   80.19   12.60
 -17   1  -1  103.99   14.90
 -17   1  -1   74.39   13.10
  17   1   1   93.29   13.90
  19  -1   1   94.89   14.50
 -19  -1  -1   69.19   14.10
 -19  -1  -1   58.39   12.60
  19   1   1   57.49   12.60
 -19   1  -1   67.39   12.50
 -19   1  -1   95.19   15.00
 -21  -1  -1    7.60    8.40
 -21  -1  -1    7.10    9.20
  21  -1   1    7.30    8.70
 -21   1  -1    5.00    7.20
  21   1   1   -1.40    8.60
 -21   1  -1   15.90    9.20
  23  -1   1   -6.60    9.30
 -23  -1  -1   -5.00   10.10
 -23  -1  -1    8.90    9.50
 -23   1  -1    4.30    8.20
  23   1   1    8.00    9.20
 -23   1  -1    8.60   10.50
 -25  -1  -1   25.30   12.40
  25  -1   1    7.80   10.50
 -25  -1  -1    5.10    9.60
 -25   1  -1   -4.70    9.90
  25   1   1   -9.40   10.90
 -27  -1  -1   34.40   14.40
  27  -1   1   13.00   13.10
 -27  -1  -1   10.40   10.20
 -27   1  -1    1.30   10.90
  27   1   1   10.30   11.50
 -28  -2   1   -4.60   12.80
 -28  -2   1   -6.80    8.80
  28   2  -1   -7.10   12.70
 -28   2   1    7.60   11.60
  26  -2  -1  -14.70    9.70
 -26  -2   1   -2.60    9.60
 -26  -2   1   -0.20   12.30
 -26   2   1   -6.20    9.80
  26   2  -1  -10.20   10.00
 -24  -2   1  -14.20    9.80
 -24  -2   1   -7.70    8.80
  24  -2  -1   -7.40    8.60
  24   2  -1    2.30   10.40
 -24   2   1    0.50    8.40
 -22  -2   1   17.40    8.30
 -22  -2   1   16.40    9.90
  22  -2  -1   -6.30    7.50
  22   2  -1   -3.80    9.20
 -22   2   1    1.70    7.70
 -20  -2   1    0.90    8.20
  20  -2  -1    0.60    7.10
 -20  -2   1   -2.40    7.10
  20   2  -1    2.30    8.30
 -20   2   1    1.10    6.70
 -18  -2   1   -3.60    6.20
 -18  -2   1    7.30    8.20
  18  -2  -1    8.30    6.40
 -18   2   1    6.40    6.40
  18   2  -1    9.80    7.70
 -16  -2   1    0.30    5.40
 -16  -2   1   -2.70    6.50
  16  -2  -1    0.80    4.10
  16  -2  -1    9.00    5.50
  16   2  -1   -7.50    5.30
  16   2  -1    5.90    6.30
 -16   2   1    4.20    5.60
 -16   2   1    0.80    4.30
 -14  -2   1   41.50    9.60
  14  -2  -1   52.29    8.00
 -14  -2   1   22.40    7.50
  14  -2  -1   32.50    6.30
 -14   2   1   26.20    7.50
  14   2  -1   25.20    7.40
  14   2  -1   53.49    8.70
 -14   2   1   29.20    7.90
 -14   2   1   45.90    6.60
 -12  -2   1   15.60    6.30
 -12  -2   1   19.10    5.80
  12  -2  -1   20.00    4.60
  12  -2  -1   21.40    5.50
 -12   2   1   22.70    5.70
  12   2  -1    9.20    5.90
  12   2  -1   13.30    5.40
 -12   2   1    8.50    4.00
 -12   2   1   15.40    5.50
  10  -2  -1    4.10    5.20
  10  -2  -1   11.50    3.60
 -10  -2   1    4.90    4.60
  10  -2  -1    5.70    4.30
 -10  -2   1    5.60    5.10
 -10  -2   1   12.80    5.70
  10  -2  -1    9.20    4.00
 -10  -2   1    4.80    5.10
 -10   2   1   11.40    4.40
 -10   2   1    3.20    3.10
  10   2  -1   -7.60    4.80
  10   2  -1    9.60    4.60
  10   2  -1   12.20    5.20
 -10   2   1    9.70    4.40
  10   2  -1    0.80    4.70
  -8  -2   1   24.00    6.50
   8  -2  -1   40.70    6.60
   8  -2  -1   36.80    4.90
  -8  -2   1   31.00    6.60
  -8  -2   1   37.40    6.80
   8  -2  -1   28.40    5.60
   8  -2  -1   33.10    5.80
  -8  -2   1   19.70    5.90
   8   2  -1   31.40    6.30
   8   2  -1   41.00    6.70
  -8   2   1   25.30    5.60
   8   2  -1   34.40    6.70
   8   2  -1   26.00    6.20
  -8   2   1   26.70    5.70
  -8   2   1   40.40    4.90
  -6  -2   1   17.80    5.70
   6  -2  -1   35.70    4.40
  -6  -2   1   43.10    6.50
  -6  -2   1   38.00    6.40
   6  -2  -1   43.80    5.60
   6  -2  -1   38.60    5.50
  -6  -2   1   38.90    6.60
   6   2  -1   23.50    6.00
  -6   2   1   25.50    5.30
   6   2  -1   35.20    6.10
  -6   2   1   31.80    4.60
   6   2  -1   30.00    6.40
  -6   2   1   32.30    5.40
   6   2  -1   32.50    5.90
   4  -2  -1   35.00    4.80
   4  -2  -1   34.60    4.20
  -4  -2   1   34.70    5.40
  -4  -2   1   34.20    5.40
   4  -2  -1   33.20    4.80
  -4  -2   1   32.60    5.50
  -4  -2   1   28.00    5.30
  -4   2   1   27.40    5.10
  -4   2   1   36.50    5.00
   4   2  -1   31.80    5.50
   4   2  -1   27.30    5.40
   4   2  -1   37.40    5.60
  -4   2   1   30.30    4.20
  -4   2   1   31.20    4.70
   4   2  -1   23.90    5.10
  -2  -2   1 1228.38  135.79
   2  -2  -1 1243.98  135.49
   2  -2  -1 1287.47  135.49
  -2  -2   1 1247.08  135.79
   2  -2  -1 1286.17  135.79
  -2  -2   1 1239.78  135.79
  -2  -2   1 1230.58  135.59
  -2  -2   1 1179.68  135.79
   2   2  -1 1213.08  135.79
  -2   2   1 1238.78  135.79
   2   2  -1 1189.18  135.79
   2   2  -1 1298.57  135.79
   2   2  -1 1260.17  135.89
   0  -2  -1  378.56   40.80
   0  -2  -1  378.66   40.80
   0  -2   1  371.76   40.90
   0  -2   1  379.16   41.10
   0  -2   1  362.56   40.90
   0  -2   1  356.46   41.00
   0   2  -1  361.66   40.90
   0   2  -1  372.46   40.90
   0   2  -1  374.76   41.10
   0   2  -1  351.06   41.10
   0   2   1  367.66   40.80
   0   2   1  397.96   41.10
   2  -2   1    0.70    2.80
  -2  -2  -1    3.40    2.40
   2  -2   1    4.70    2.80
   2  -2   1    5.30    1.30
  -2  -2  -1    5.60    3.40
  -2  -2  -1    1.90    2.50
  -2   2  -1    5.70    1.30
  -2   2  -1    2.80    2.70
  -2   2  -1    3.40    2.90
   2   2   1    2.10    2.90
   2   2   1    5.50    2.40
   2   2   1   11.70    2.90
  -4  -2  -1  128.69   14.90
  -4  -2  -1  120.39   15.30
  -4  -2  -1  128.79   15.20
   4  -2   1  115.19   14.90
  -4  -2  -1  122.49   14.90
   4  -2   1  124.49   14.90
   4   2   1  118.09   14.90
   4   2   1  117.89   15.00
  -4   2  -1  129.79   13.80
   4   2   1  126.39   15.30
  -4   2  -1  120.39   14.90
  -4   2  -1  118.09   14.90
   6  -2   1   96.19   10.60
  -6  -2  -1   73.29   10.50
  -6  -2  -1   80.39   10.90
  -6  -2  -1   93.49   10.60
  -6  -2  -1   67.69   10.20
   6  -2   1   80.19   10.60
   6  -2   1   74.69   10.20
  -6   2  -1   83.39    9.30
  -6   2  -1   84.29   10.50
  -6   2  -1   66.19   10.20
   6   2   1   77.09   10.70
   6   2   1   55.99   10.00
   6   2   1   82.69   10.30
  -8  -2  -1   17.90    5.10
   8  -2   1    7.20    4.20
  -8  -2  -1   13.10    4.60
  -8  -2  -1   20.90    5.50
   8  -2   1   11.00    4.70
  -8  -2  -1   19.60    6.00
   8  -2   1   14.50    5.30
  -8   2  -1   16.80    3.40
  -8   2  -1   22.40    5.40
   8   2   1   14.50    4.70
   8   2   1   12.20    4.70
  -8   2  -1   13.50    4.40
   8   2   1   23.40    5.50
 -10  -2  -1  141.99   19.00
  10  -2   1  156.08   19.20
 -10  -2  -1  177.38   19.50
  10  -2   1  150.08   18.60
 -10  -2  -1  143.29   18.80
  10  -2   1  149.39   19.70
 -10   2  -1  130.19   18.50
  10   2   1  149.09   18.80
 -10   2  -1  138.79   17.40
  10   2   1  132.29   18.60
  10   2   1  166.28   19.20
 -10   2  -1  171.28   19.10
  12  -2   1   25.90    6.20
 -12  -2  -1    0.40    6.00
 -12  -2  -1   22.70    6.20
  12   2   1   12.20    6.20
 -12   2  -1   10.60    5.90
 -12   2  -1   25.10    4.90
 -12   2  -1   21.20    6.30
 -12   2  -1   23.50    7.30
 -14  -2  -1   -8.30    6.60
 -14  -2  -1    4.10    6.60
  14  -2   1   -1.50    5.60
 -14   2  -1   -0.80    6.20
 -14   2  -1    8.10    7.00
  14   2   1    2.60    5.80
 -14   2  -1    0.00    3.90
 -16  -2  -1    4.70    6.40
  16  -2   1   -2.10    5.30
 -16  -2  -1  -11.00    7.40
  16   2   1   16.40    7.70
 -16   2  -1   -1.80    6.60
 -16   2  -1    5.60    6.60
 -16   2  -1   10.20    5.00
 -18  -2  -1   -3.60    7.90
 -18  -2  -1   19.10    7.90
  18  -2   1    4.80    6.50
 -18   2  -1    2.60    7.00
  18   2   1   21.20    7.80
 -20  -2  -1   38.60   11.20
 -20  -2  -1   35.10    9.80
  20  -2   1   14.30    8.90
  20   2   1   11.50    9.90
 -20   2  -1   27.20    9.70
 -22  -2  -1    8.00    8.40
 -22  -2  -1   -6.80    9.40
  22  -2   1   -4.70    8.40
 -22   2  -1   10.10    8.70
  22   2   1  -11.70    9.40
 -24  -2  -1   -0.60    9.00
  24  -2   1   -2.50   10.00
 -24  -2  -1    4.10   11.30
  24   2   1  -12.70   10.50
 -24   2  -1   -0.70    9.40
 -26  -2  -1    2.30   12.20
  26  -2   1   -9.60   11.30
 -26  -2  -1    8.00    9.60
  26   2   1   -3.00   12.40
 -26   2  -1    8.90   11.30
 -28  -2  -1    4.90   11.70
 -28  -2  -1   -6.70   13.40
  28  -2   1   -9.20   17.70
 -28   2  -1   24.10   12.70
  28   2   1  -10.10   13.50
 -27  -3   1   24.70   14.20
 -27  -3   1   24.20   11.20
  27   3  -1   23.10   12.00
 -27   3   1    2.00   10.40
  25  -3  -1    7.10    9.90
 -25  -3   1   27.00   13.30
 -25  -3   1    1.80   10.90
 -25   3   1   18.50   10.80
  25   3  -1   35.60   12.50
  23  -3  -1   13.80    9.00
 -23  -3   1    2.40    8.80
 -23  -3   1    2.80   11.10
 -23   3   1    2.90    7.20
  23   3  -1    7.20    9.60
 -21  -3   1   22.40   10.10
  21  -3  -1    2.10    7.70
 -21  -3   1   -2.10    7.70
 -21   3   1   23.70    9.00
  21   3  -1    9.30    9.90
 -19  -3   1  103.19   15.60
  19  -3  -1   86.09   14.30
 -19  -3   1   91.09   16.00
  19   3  -1   70.59   14.40
 -19   3   1   80.79   12.50
 -19   3   1  116.49   15.50
  17  -3  -1   93.99   13.10
 -17  -3   1   67.29   12.80
 -17  -3   1   96.79   15.20
 -17   3   1   77.69   13.20
 -17   3   1   76.19   11.40
  17   3  -1   92.59   13.70
  17   3  -1   83.89   13.70
 -15  -3   1   81.39   14.10
  15  -3  -1  103.19   13.80
 -15  -3   1  105.99   14.40
 -15   3   1   91.79   12.10
 -15   3   1   96.89   14.30
 -15   3   1   72.59   13.10
  15   3  -1   91.69   13.80
  15   3  -1  106.69   14.50
  13  -3  -1   45.70    6.80
 -13  -3   1   47.70    9.30
 -13  -3   1   51.09   10.20
  13  -3  -1   41.70    8.10
 -13   3   1   44.00    8.40
  13   3  -1   38.50    8.30
 -13   3   1   47.30    6.80
  13   3  -1   41.10    8.60
 -13   3   1   51.99    9.00
 -11  -3   1   56.19   10.30
 -11  -3   1   78.09   10.80
  11  -3  -1   60.29    8.40
  11  -3  -1   67.29    9.60
 -11   3   1   59.19    9.80
  11   3  -1   67.89   10.20
 -11   3   1   68.09    8.40
  11   3  -1   59.09   10.60
 -11   3   1   74.39   10.20
  -9  -3   1  697.73   74.19
  -9  -3   1  663.53   74.19
   9  -3  -1  655.73   74.19
   9  -3  -1  693.33   73.69
  -9  -3   1  658.23   74.29
   9  -3  -1  681.23   73.09
  -9  -3   1  710.83   74.19
   9  -3  -1  678.53   73.69
   9   3  -1  615.54   74.09
   9   3  -1  656.93   74.29
   9   3  -1  669.93   74.09
  -9   3   1  615.34   73.79
  -9   3   1  638.54   72.99
  -9   3   1  700.83   73.89
   9   3  -1  656.03   74.19
  -7  -3   1  442.26   50.19
  -7  -3   1  460.35   50.39
   7  -3  -1  457.25   49.10
   7  -3  -1  477.55   49.90
  -7  -3   1  412.96   50.19
  -7  -3   1  456.65   50.29
   7  -3  -1  434.16   49.80
   7   3  -1  451.85   50.19
   7   3  -1  466.85   50.39
  -7   3   1  420.16   49.80
   7   3  -1  451.35   50.49
  -7   3   1  441.26   49.10
  -7   3   1  486.25   49.99
   7   3  -1  409.66   50.09
  -5  -3   1  273.97   29.00
   5  -3  -1  239.58   28.40
  -5  -3   1  252.27   29.00
  -5  -3   1  240.38   29.00
   5  -3  -1  241.98   28.40
  -5  -3   1  238.58   29.00
   5  -3  -1  253.57   27.80
   5   3  -1  268.17   29.00
  -5   3   1  270.77   29.00
   5   3  -1  265.07   29.10
   5   3  -1  235.78   28.80
  -5   3   1  276.47   28.50
  -5   3   1  245.18   28.50
   5   3  -1  242.48   29.00
   3  -3  -1    2.90    2.50
  -3  -3   1    6.90    2.90
  -3  -3   1    1.30    3.60
  -3  -3   1   -0.90    3.40
   3  -3  -1   -1.70    3.60
  -3  -3   1   -3.20    3.00
  -3  -3   1    6.00    3.80
   3  -3  -1    2.20    2.40
  -3   3   1    3.30    2.60
   3   3  -1    2.30    3.70
   3   3  -1    3.40    3.90
  -3   3   1    4.00    2.60
  -3   3   1   -1.20    3.00
   3   3  -1    0.40    3.50
   3   3  -1   -1.70    3.70
   1  -3  -1   30.80    4.00
  -1  -3   1   18.80    4.80
  -1  -3   1   23.50    4.40
   1  -3  -1   19.60    4.50
   1  -3  -1   21.70    3.90
  -1  -3   1   27.10    4.80
  -1  -3   1   17.10    4.10
   1   3  -1   19.00    4.20
   1   3  -1   27.50    4.90
  -1   3   1   30.70    4.10
   1   3  -1   19.80    4.40
  -1   3   1   27.60    4.20
   1   3  -1   26.30    4.70
  -1   3   1   38.30    5.10
  -1  -3  -1  401.56   44.00
   1  -3   1  399.06   44.00
   1  -3   1  349.96   43.90
  -1  -3  -1  424.56   43.80
  -1  -3  -1  382.46   44.00
   1  -3   1  412.06   43.60
   1  -3   1  400.16   44.00
  -1  -3  -1  388.16   43.80
  -1   3  -1  421.76   43.70
   1   3   1  370.46   43.80
  -1   3  -1  452.95   44.10
  -1   3  -1  408.36   44.00
   1   3   1  396.96   44.10
  -1   3  -1  384.66   44.00
   1   3   1  350.36   43.80
  -3  -3  -1   29.90    5.80
  -3  -3  -1   27.80    5.00
   3  -3   1   30.00    3.60
   3  -3   1   23.60    5.00
  -3  -3  -1   30.30    6.10
  -3  -3  -1   20.30    4.90
   3  -3   1   31.90    5.20
   3   3   1   21.40    4.90
  -3   3  -1   30.80    3.60
  -3   3  -1   24.30    5.20
   3   3   1   30.30    5.30
  -3   3  -1   33.10    5.20
   3   3   1   25.40    5.70
  -5  -3  -1   38.00    6.90
  -5  -3  -1   38.90    6.40
  -5  -3  -1   20.50    6.40
   5  -3   1   38.70    6.20
  -5  -3  -1   43.40    6.70
   5  -3   1   30.20    6.10
   5   3   1   39.90    6.90
   5   3   1   56.39    6.90
  -5   3  -1   37.00    6.30
  -5   3  -1   43.90    6.60
   5   3   1   42.00    6.80
   7  -3   1  309.37   33.20
  -7  -3  -1  279.37   33.20
  -7  -3  -1  318.97   33.40
   7  -3   1  273.17   33.20
   7  -3   1  301.07   33.60
  -7  -3  -1  263.87   33.60
   7   3   1  284.07   33.50
  -7   3  -1  280.17   33.20
   7   3   1  296.17   33.40
  -7   3  -1  293.07   32.00
   7   3   1  299.77   33.50
  -7   3  -1  296.17   33.30
  -9  -3  -1  107.39   13.20
   9  -3   1   91.69   11.90
  -9  -3  -1   80.29   11.70
   9  -3   1   77.89   11.60
  -9  -3  -1  102.29   12.20
   9  -3   1   66.79   11.80
  -9  -3  -1   79.29   12.20
   9   3   1   86.19   12.10
   9   3   1   95.29   12.20
   9   3   1   84.79   11.90
  -9   3  -1   75.59   11.60
  -9   3  -1   77.49   10.00
  -9   3  -1   93.29   11.90
  11  -3   1  227.78   25.90
 -11  -3  -1  208.38   26.80
 -11  -3  -1  201.28   26.20
  11   3   1  200.48   26.10
  11   3   1  216.18   26.10
 -11   3  -1  196.08   25.90
 -11   3  -1  231.18   24.60
 -11   3  -1  233.58   26.30
  13  -3   1   36.00    7.20
 -13  -3  -1   37.10    9.20
 -13  -3  -1   37.30    7.90
 -13   3  -1   25.50    7.60
  13   3   1   18.60    7.30
 -13   3  -1   29.80    5.20
 -13   3  -1   22.90    7.50
 -15  -3  -1   -3.50    5.50
 -15  -3  -1   14.40    7.50
  15  -3   1   -0.20    5.40
 -15   3  -1    2.90    6.00
 -15   3  -1    6.30    3.80
  15   3   1    9.50    6.20
 -17  -3  -1   94.89   16.00
  17  -3   1  128.59   15.60
 -17  -3  -1   79.69   14.40
 -17   3  -1   80.09   12.60
 -17   3  -1   95.79   15.20
  17   3   1  128.59   16.60
  19  -3   1   31.00   10.10
 -19  -3  -1   41.00   12.20
 -19  -3  -1   46.40   10.80
 -19   3  -1   52.39   11.20
  19   3   1   58.69   12.50
 -21  -3  -1   35.80   11.90
  21  -3   1   13.50    9.10
 -21  -3  -1   23.70    9.90
 -21   3  -1   10.40    9.00
  21   3   1    8.20    9.80
  23  -3   1   -6.10    9.40
 -23  -3  -1    7.70   10.50
 -23  -3  -1   -8.00    8.50
 -23   3  -1  -13.90    8.40
  23   3   1   13.00   11.50
 -25  -3  -1   23.20   10.90
  25  -3   1   11.90   11.30
 -25  -3  -1   19.70   12.60
 -25   3  -1    0.10   10.30
  25   3   1   30.40   12.00
 -27  -3  -1    7.40   13.50
 -27  -3  -1   26.20   11.80
  27   3   1   -4.20   13.00
 -27   3  -1   10.30   11.40
 -28  -4   1    0.90   12.70
 -28  -4   1    3.00   10.80
  28   4  -1  -18.50   13.30
 -28   4   1   13.30   11.40
 -26  -4   1    4.20   10.90
 -26  -4   1    5.50   12.50
  26   4  -1    6.90   12.90
 -26   4   1    0.10   10.40
 -24  -4   1    9.80   11.30
  24  -4  -1    8.60    9.30
 -24  -4   1    9.00    9.50
 -24   4   1    9.90   10.00
  24   4  -1    0.10   11.80
 -22  -4   1   22.60   11.40
 -22  -4   1   14.40    9.60
  22  -4  -1    7.00    8.30
 -22   4   1   13.10    9.30
  22   4  -1    5.50    9.20
  20  -4  -1    6.40    7.30
 -20  -4   1   14.70   10.00
 -20  -4   1    0.20    7.50
  20   4  -1   16.20    9.10
 -20   4   1    6.00    7.60
  18  -4  -1   -3.70    6.00
 -18  -4   1   10.10    7.60
 -18  -4   1   -3.40    8.20
 -18   4   1    5.00    6.80
 -18   4   1    4.90    4.50
  18   4  -1    2.70    7.80
 -16  -4   1   33.70    9.20
  16  -4  -1   20.90    6.90
 -16  -4   1   16.30    7.30
  16   4  -1   21.80    8.50
  16   4  -1   21.30    7.80
 -16   4   1   22.70    5.00
 -16   4   1   44.90    8.40
  14  -4  -1   15.30    5.20
 -14  -4   1   15.40    7.40
 -14  -4   1   10.50    6.10
 -14   4   1    4.80    5.70
  14   4  -1   24.30    7.00
  14   4  -1    2.80    5.50
 -14   4   1    9.00    3.60
 -14   4   1   18.20    6.90
 -12  -4   1   31.10    8.90
 -12  -4   1   16.90    6.90
  12  -4  -1   34.80    4.90
  12  -4  -1   40.90    6.90
 -12   4   1   35.40    7.40
  12   4  -1   16.10    7.00
  12   4  -1   40.60    8.40
 -12   4   1   41.10    7.80
 -12   4   1   33.20    4.90
 -10  -4   1    9.40    5.40
 -10  -4   1   10.60    5.80
  10  -4  -1    5.80    4.00
  10  -4  -1    5.40    2.10
 -10   4   1    0.40    1.90
  10   4  -1   -0.30    4.90
 -10   4   1   -0.80    3.80
 -10   4   1    4.50    4.40
  10   4  -1    1.40    5.40
  10   4  -1    1.60    4.50
  -8  -4   1   27.90    6.50
  -8  -4   1   24.10    7.10
  -8  -4   1   33.90    7.20
  -8  -4   1   33.50    7.50
   8  -4  -1   38.40    6.20
   8  -4  -1   46.00    6.40
   8   4  -1   40.60    7.20
   8   4  -1   25.70    6.60
   8   4  -1   38.50    7.50
  -8   4   1   32.50    6.20
  -8   4   1   36.90    6.30
  -8   4   1   56.79    7.70
   8   4  -1   27.20    7.00
   6  -4  -1  410.66   43.40
  -6  -4   1  374.06   43.80
  -6  -4   1  391.56   44.20
  -6  -4   1  416.56   44.00
   6  -4  -1  384.96   43.40
  -6  -4   1  381.26   44.00
   6  -4  -1  383.76   42.60
   6   4  -1  400.66   44.30
  -6   4   1  381.66   43.50
   6   4  -1  376.06   43.90
   6   4  -1  380.96   43.90
   6   4  -1  402.46   44.00
  -6   4   1  385.36   43.90
  -6   4   1  383.26   43.40
  -4  -4   1  323.77   34.70
   4  -4  -1  290.27   33.90
   4  -4  -1  314.77   34.60
  -4  -4   1  308.47   34.70
  -4  -4   1  323.77   34.60
   4  -4  -1  304.57   34.00
  -4  -4   1  302.57   34.10
  -4  -4   1  304.37   34.30
  -4   4   1  282.47   34.00
  -4   4   1  294.87   34.00
   4   4  -1  297.47   34.50
   4   4  -1  294.87   34.40
   4   4  -1  324.97   34.60
   4   4  -1  306.17   34.80
  -2  -4   1   93.49   11.40
  -2  -4   1   88.29   11.60
  -2  -4   1  100.09   12.30
  -2  -4   1   77.69   11.50
   2  -4  -1  108.99   12.10
   2  -4  -1  100.59   11.20
   2  -4  -1  103.19   11.20
  -2  -4   1   77.99   11.40
  -2   4   1   76.69   11.10
   2   4  -1   97.79   11.90
   2   4  -1   82.69   11.20
  -2   4   1   92.69   11.10
   2   4  -1   77.49   11.70
   2   4  -1   95.49   11.90
  -2   4   1  112.79   12.10
   0  -4  -1   92.59   11.90
   0  -4  -1   93.09   11.90
   0  -4   1   94.09   12.00
   0  -4  -1   87.89   12.20
   0  -4   1  106.19   12.30
   0  -4   1  115.49   12.40
   0  -4   1   89.59   12.10
   0  -4  -1   90.49   11.80
   0   4  -1  114.29   12.50
   0   4   1  101.39   12.40
   0   4   1   95.09   11.90
   0   4  -1  103.79   11.90
   0   4   1  106.89   12.00
   0   4  -1   93.69   12.10
   0   4  -1   78.79   11.90
   2  -4   1  132.49   15.70
  -2  -4  -1  134.59   15.70
  -2  -4  -1   96.99   15.60
   2  -4   1  156.38   16.00
  -2  -4  -1  114.19   16.00
   2  -4   1  129.19   15.00
  -2  -4  -1  133.19   15.60
  -2  -4  -1  137.49   15.90
   2   4   1  114.89   15.60
   2   4   1  128.79   15.80
  -2   4  -1  143.59   16.00
  -2   4  -1  155.88   16.10
  -2   4  -1  121.29   15.10
  -2   4  -1  153.58   15.90
  -4  -4  -1  175.68   21.50
   4  -4   1  202.08   20.80
   4  -4   1  177.38   19.50
  -4  -4  -1  180.78   20.90
  -4  -4  -1  167.68   20.70
   4  -4   1  184.68   20.80
  -4  -4  -1  163.38   20.80
  -4   4  -1  181.28   20.90
   4   4   1  182.08   21.40
   4   4   1  175.38   20.80
   4   4   1  172.78   20.90
  -4   4  -1  154.08   20.90
  -4   4  -1  190.88   21.20
   6  -4   1   47.90    7.20
  -6  -4  -1   43.90    7.30
   6  -4   1   39.10    6.70
  -6  -4  -1   37.40    6.80
  -6  -4  -1   42.80    7.60
  -6  -4  -1   34.70    7.50
  -6   4  -1   43.50    7.10
   6   4   1   43.50    7.30
   6   4   1   53.09    7.80
   6   4   1   32.80    7.20
  -6   4  -1   42.30    7.30
   8  -4   1   43.00    6.60
  -8  -4  -1   20.00    6.00
  -8  -4  -1   27.60    6.70
   8  -4   1   24.10    6.00
   8   4   1   16.20    6.10
   8   4   1   29.20    7.00
  -8   4  -1   37.50    6.40
  -8   4  -1   26.80    5.70
   8   4   1   16.20    5.50
 -10  -4  -1   35.10    6.80
  10  -4   1   14.90    5.40
 -10  -4  -1   17.40    7.10
 -10   4  -1   20.50    6.10
  10   4   1   17.40    5.50
  10   4   1   21.20    6.10
 -10   4  -1   15.20    5.20
 -12  -4  -1  117.89   17.10
  12  -4   1  140.69   16.80
 -12  -4  -1  153.28   17.20
 -12   4  -1  106.89   16.00
 -12   4  -1  116.59   16.00
  12   4   1  117.99   16.50
 -12   4  -1  114.69   13.90
 -14  -4  -1   47.50    9.80
 -14  -4  -1   72.19   11.50
  14  -4   1   46.60    8.90
 -14   4  -1   52.99   10.10
  14   4   1   46.50    9.90
 -14   4  -1   47.70    6.90
 -16  -4  -1  127.79   21.40
  16  -4   1  190.68   21.90
 -16  -4  -1  184.68   22.40
  16   4   1  177.78   22.30
 -16   4  -1  144.99   21.30
 -16   4  -1  151.88   18.80
  18  -4   1   11.60    7.70
 -18  -4  -1   22.60    9.70
 -18  -4  -1   29.80    8.90
 -18   4  -1   11.60    7.70
  18   4   1   19.60    9.40
 -20  -4  -1   16.50    8.00
 -20  -4  -1   30.50   11.80
  20  -4   1    7.60    8.00
  20   4   1    3.00    8.30
 -20   4  -1    3.50    7.30
 -22  -4  -1    3.00   11.50
 -22  -4  -1   11.30    9.60
  22  -4   1    5.40    9.00
  22   4   1   10.80    9.90
 -22   4  -1  -11.30    7.60
 -24  -4  -1   10.30    9.80
 -24  -4  -1   -1.80   11.00
  24  -4   1   -8.60    9.60
 -24   4  -1    1.20    9.40
  24   4   1   -6.60   11.00
 -26  -4  -1    1.60   13.50
 -26  -4  -1   -7.50    9.60
  26   4   1    1.80   12.60
 -26   4  -1   18.40   10.80
 -27  -5   1   -2.80    9.70
 -27  -5   1   13.00   13.80
 -27   5   1    1.40   10.20
  27   5  -1   22.30   15.00
 -25  -5   1   -3.10   12.20
 -25  -5   1  -10.80    8.40
  25   5  -1   -4.90   12.30
 -25   5   1   -3.10    9.30
 -23  -5   1   12.20   12.50
 -23  -5   1    8.70    9.50
  23   5  -1   14.10   11.50
 -23   5   1   -3.10    8.60
 -21  -5   1    2.00   11.50
 -21  -5   1   18.20    9.80
  21  -5  -1    6.00    8.00
 -21   5   1   28.20    9.60
  21   5  -1    1.90    9.10
  19  -5  -1   80.39   14.20
 -19  -5   1   96.39   16.60
 -19  -5   1   94.39   15.60
  19   5  -1  102.29   16.50
 -19   5   1   72.79   14.50
 -17  -5   1   83.19   14.00
  17  -5  -1   62.29   11.40
 -17  -5   1   79.79   13.20
 -17   5   1   67.49    8.80
  17   5  -1   68.49   13.10
 -17   5   1   49.20   11.30
 -15  -5   1   -6.50    7.10
  15  -5  -1    3.10    5.20
 -15  -5   1    9.30    6.90
 -15   5   1    0.50    2.50
  15   5  -1    0.70    6.00
 -15   5   1    1.20    5.10
  15   5  -1    3.40    6.30
 -15   5   1    5.50    6.60
 -13  -5   1   23.10    8.60
  13  -5  -1   16.40    5.80
 -13  -5   1   26.30    7.40
 -13   5   1   20.10    6.50
 -13   5   1   17.00    6.70
  13   5  -1   36.60    8.00
  13   5  -1   32.20    7.70
 -11  -5   1  121.59   17.70
  11  -5  -1  111.99   15.90
 -11  -5   1  120.09   16.90
 -11   5   1  138.39   17.30
 -11   5   1  119.79   16.30
  11   5  -1  142.29   17.60
 -11   5   1  134.79   16.50
   9  -5  -1  340.27   37.30
  -9  -5   1  341.37   38.10
  -9  -5   1  315.47   38.10
   9   5  -1  326.37   37.90
  -9   5   1  315.97   38.00
   9   5  -1  338.57   38.20
  -9   5   1  312.07   37.50
   9   5  -1  308.17   38.40
  -9   5   1  354.96   37.60
  -7  -5   1  283.37   30.40
  -7  -5   1  254.97   31.20
   7  -5  -1  287.37   30.30
   7  -5  -1  244.38   30.20
  -7  -5   1  298.37   31.20
   7   5  -1  284.47   31.10
  -7   5   1  266.07   30.40
   7   5  -1  274.07   31.60
  -7   5   1  218.48   30.80
  -7   5   1  262.57   30.50
   7   5  -1  256.77   31.00
   7   5  -1  260.27   30.90
   5  -5  -1   26.90    4.70
  -5  -5   1   16.20    5.50
  -5  -5   1   25.70    5.90
  -5  -5   1   20.80    6.00
  -5  -5   1   25.80    6.30
  -5  -5   1   13.30    4.90
   5  -5  -1   25.30    4.60
   5  -5  -1   26.60    3.70
  -5   5   1   13.90    5.30
   5   5  -1   39.80    6.50
   5   5  -1   22.30    5.30
   5   5  -1   15.20    5.60
  -5   5   1   21.10    4.90
   5   5  -1   30.30    6.60
  -5   5   1   22.80    5.00
  -3  -5   1  219.88   25.20
  -3  -5   1  231.28   25.80
  -3  -5   1  218.18   24.90
  -3  -5   1  205.78   25.30
   3  -5  -1  213.88   24.70
   3  -5  -1  206.18   25.40
  -3  -5   1  230.68   25.20
   3  -5  -1  239.58   24.50
   3  -5  -1  199.38   24.60
   3   5  -1  190.58   25.10
   3   5  -1  199.78   25.50
  -3   5   1  225.08   24.80
   3   5  -1  212.58   25.00
  -3   5   1  227.78   24.80
  -3   5   1  215.38   25.40
   3   5  -1  216.38   25.40
  -1  -5   1  678.43   76.09
  -1  -5   1  718.33   75.99
   1  -5  -1  712.43   76.19
   1  -5  -1  720.53   75.79
   1  -5  -1  710.63   75.89
  -1  -5   1  692.83   75.99
   1  -5  -1  663.03   75.69
  -1  -5   1  654.63   75.99
  -1   5   1  651.93   75.79
  -1   5   1  696.43   75.79
   1   5  -1  669.13   75.99
   1   5  -1  695.13   75.99
  -1   5   1  740.53   76.29
   1   5  -1  666.53   76.09
   1   5  -1  660.13   75.99
   1  -5   1  163.68   21.50
  -1  -5  -1  197.98   21.70
   1  -5   1  200.98   21.60
   1  -5   1  173.88   21.10
  -1  -5  -1  178.28   21.30
  -1  -5  -1  186.98   22.40
  -1  -5  -1  182.08   21.30
  -1  -5  -1  201.28   21.80
   1  -5   1  202.88   21.60
  -1   5  -1  173.88   21.60
   1   5   1  187.28   21.50
   1   5   1  179.88   21.90
  -1   5  -1  187.58   21.30
  -1   5  -1  178.98   21.60
  -1   5  -1  170.08   21.80
   1   5   1  178.38   21.40
  -3  -5  -1  592.14   69.09
   3  -5   1  618.54   68.99
  -3  -5  -1  652.13   69.39
   3  -5   1  619.14   68.39
  -3  -5  -1  632.04   68.99
   3  -5   1  615.34   69.09
  -3  -5  -1  624.44   68.99
  -3  -5  -1  621.84   69.59
  -3   5  -1  596.14   69.09
  -3   5  -1  600.64   69.19
   3   5   1  658.63   69.19
  -3   5  -1  636.54   69.19
   3   5   1  639.84   69.09
   5  -5   1   32.30    6.00
  -5  -5  -1   39.00    7.30
  -5  -5  -1   42.00    6.90
  -5  -5  -1   45.40    6.70
  -5  -5  -1   27.60    6.10
  -5  -5  -1   44.20    7.90
   5  -5   1   27.40    6.10
  -5   5  -1   32.40    6.50
  -5   5  -1   24.60    6.10
  -5   5  -1   33.90    6.40
   5   5   1   34.40    6.60
   5   5   1   48.00    7.60
   5   5   1   23.90    5.90
  -7  -5  -1   74.49   11.80
  -7  -5  -1  109.99   13.30
   7  -5   1   98.99   12.20
   7   5   1   72.49   12.10
  -7   5  -1   95.79   12.20
  -7   5  -1   70.99   11.70
   7   5   1   89.79   12.40
  -7   5  -1   98.59   12.30
  -9  -5  -1  353.66   40.90
   9  -5   1  349.37   40.60
  -9  -5  -1  406.86   41.70
  -9   5  -1  362.56   41.00
  -9   5  -1  341.37   40.80
   9   5   1  337.47   41.10
   9   5   1  353.66   40.90
 -11  -5  -1   12.60    5.90
 -11  -5  -1   10.40    7.70
  11  -5   1   13.10    5.50
 -11   5  -1   18.90    6.50
 -11   5  -1    9.30    6.10
  11   5   1    2.70    6.40
  13  -5   1  203.88   27.00
 -13  -5  -1  222.18   28.60
 -13  -5  -1  225.78   28.20
 -13   5  -1  243.38   28.10
 -13   5  -1  233.88   27.50
  13   5   1  221.98   27.50
  15  -5   1    1.90    5.40
 -15  -5  -1   16.70    8.60
 -15  -5  -1    8.70    6.70
 -15   5  -1   -6.90    5.40
  15   5   1    1.90    6.70
 -17  -5  -1   20.90    8.80
 -17  -5  -1   15.70    7.40
  17  -5   1   18.30    7.70
  17   5   1    4.60    7.30
 -17   5  -1   33.60    8.60
 -19  -5  -1   31.20   10.20
  19  -5   1   48.10   10.90
 -19  -5  -1   39.20   11.20
 -19   5  -1   34.40   10.10
  19   5   1   42.80   11.00
 -21  -5  -1   19.50   12.10
  21  -5   1   17.30    8.90
 -21  -5  -1    8.20    8.20
 -21   5  -1    0.50    8.00
  21   5   1   13.70   11.40
 -23  -5  -1    0.20    9.90
 -23  -5  -1   12.10   12.60
  23  -5   1   -0.60    9.30
 -23   5  -1    8.80    9.30
  23   5   1   15.20   11.00
 -25  -5  -1   -5.40    9.00
 -25  -5  -1    1.30   12.10
 -25   5  -1    5.50    9.50
  25   5   1   -6.10   10.40
 -27  -5  -1    7.20   10.70
 -27  -5  -1   19.60   14.10
 -27   5  -1   -5.50   10.30
  27   5   1   19.90   14.50
 -26  -6   1    7.70   11.10
 -26  -6   1   20.60   13.40
  26   6  -1    5.10   12.30
 -26   6   1    8.90   10.50
 -26   6   1    2.00   13.80
 -24  -6   1   -1.70    9.40
 -24  -6   1   -6.80   13.30
 -24   6   1   -5.50    8.80
  24   6  -1   13.60   13.20
 -24   6   1  -20.40   11.80
 -22  -6   1    1.40   12.20
 -22  -6   1    4.00    9.00
 -22   6   1   -0.30    8.10
  22   6  -1   -7.60   10.20
 -22   6   1   -3.40   10.70
  20  -6  -1   23.90    8.10
 -20  -6   1   18.30   10.40
 -20  -6   1   16.20    8.60
  20   6  -1    8.20   10.70
 -20   6   1   10.70    8.00
 -20   6   1   16.40   10.50
 -18  -6   1   -4.10    7.10
  18  -6  -1    6.30    6.30
 -18  -6   1   -4.30    8.40
  18   6  -1   10.10    8.90
 -18   6   1    8.90    6.80
 -18   6   1   -0.80    7.90
 -16  -6   1   41.90    9.20
  16  -6  -1   26.90    8.20
 -16  -6   1   57.09   11.30
  16   6  -1   28.80    8.90
 -16   6   1   21.70    8.10
 -16   6   1   37.60    9.40
 -14  -6   1  149.88   20.20
  14  -6  -1  141.19   19.00
 -14  -6   1  153.98   20.60
  14   6  -1  155.48   20.80
 -14   6   1  131.39   19.50
 -14   6   1  167.48   19.90
 -14   6   1  135.69   19.30
 -12  -6   1   21.10    8.40
  12  -6  -1   28.60    6.30
 -12  -6   1   36.90    8.00
  12   6  -1   24.00    8.00
  12   6  -1   20.00    7.10
 -12   6   1   17.80    6.70
 -12   6   1   26.00    6.90
 -12   6   1   29.60    8.00
 -10  -6   1  -11.70    5.10
 -10  -6   1    4.80    5.90
  10  -6  -1    7.00    4.50
 -10   6   1    0.50    4.70
  10   6  -1    6.70    6.60
 -10   6   1    9.90    5.20
 -10   6   1   -5.40    6.20
  10   6  -1   21.70    7.00
  -8  -6   1   15.20    5.60
  -8  -6   1   20.60    7.00
  -8  -6   1   13.40    6.10
   8  -6  -1   22.90    4.90
  -8   6   1   19.10    5.60
   8   6  -1   21.40    6.90
  -8   6   1   11.20    5.30
   8   6  -1   23.00    6.70
   8   6  -1   14.10    5.80
  -8   6   1   12.30    5.10
   6  -6  -1   40.80    6.80
   6  -6  -1   50.79    7.00
   6  -6  -1   53.09    5.70
  -6  -6   1   40.30    7.30
  -6  -6   1   31.40    7.40
  -6  -6   1   42.70    8.50
  -6   6   1   36.80    7.00
   6   6  -1   38.80    7.50
   6   6  -1   33.20    7.50
  -6   6   1   55.89    8.40
   6   6  -1   30.10    7.60
  -6   6   1   46.00    7.20
   4  -6  -1  140.99   17.50
  -4  -6   1  136.29   17.80
  -4  -6   1  146.69   18.40
  -4  -6   1  143.79   19.00
   4  -6  -1  145.29   17.50
   4  -6  -1  153.88   17.10
  -4  -6   1  158.88   18.70
   4   6  -1  165.28   18.60
   4   6  -1  148.29   18.70
  -4   6   1  138.89   18.40
   4   6  -1  155.48   18.80
  -4   6   1  154.08   17.80
  -4   6   1  132.19   17.70
  -2  -6   1  381.56   43.10
   2  -6  -1  411.06   42.60
  -2  -6   1  378.76   43.60
   2  -6  -1  359.36   42.50
  -2  -6   1  375.06   43.10
  -2  -6   1  372.56   42.90
  -2  -6   1  413.26   43.10
   2  -6  -1  392.76   42.60
   2  -6  -1  393.36   43.30
  -2   6   1  379.56   43.30
  -2   6   1  397.96   42.70
   2   6  -1  399.46   43.00
   2   6  -1  378.26   43.30
   2   6  -1  349.37   43.00
   2   6  -1  370.16   43.10
  -2   6   1  346.77   42.70
   0  -6  -1   23.30    4.50
   0  -6  -1   14.60    4.90
   0  -6  -1   26.90    4.90
   0  -6   1   20.40    5.30
   0  -6   1   17.30    5.00
   0  -6   1   20.50    5.10
   0  -6  -1   13.90    6.10
   0  -6   1   20.20    4.70
   0  -6  -1   22.20    5.40
   0   6   1   21.30    4.80
   0   6  -1   19.30    5.20
   0   6   1   21.50    5.00
   0   6  -1   19.10    5.50
   0   6  -1   10.80    5.00
   0   6   1   30.10    5.90
  -2  -6  -1    0.20    4.30
   2  -6   1    3.60    3.70
  -2  -6  -1   -3.70    3.80
  -2  -6  -1    4.90    5.20
   2  -6   1   -5.50    4.20
   2  -6   1   -0.50    2.60
   2  -6   1   -6.30    3.50
  -2  -6  -1    0.40    3.40
  -2  -6  -1    1.30    3.60
  -2   6  -1    3.30    4.20
   2   6   1   -0.50    4.00
   2   6   1    4.70    4.20
  -2   6  -1   -2.90    4.00
  -2   6  -1   -1.20    3.70
   2   6   1    0.00    3.70
  -4  -6  -1   70.39    8.60
   4  -6   1   51.29    6.10
  -4  -6  -1   53.19    7.60
  -4  -6  -1   55.79    8.40
  -4  -6  -1   32.40    8.10
   4  -6   1   39.20    7.40
   4   6   1   42.10    7.70
  -4   6  -1   39.80    7.60
   4   6   1   33.20    7.40
  -4   6  -1   46.80    7.80
  -4   6  -1   50.09    8.20
  -6  -6  -1  217.28   28.00
  -6  -6  -1  260.67   28.20
  -6  -6  -1  237.78   28.90
   6  -6   1  254.47   28.00
  -6   6  -1  248.18   28.30
   6   6   1  279.47   28.60
   6   6   1  224.18   28.20
  -6   6  -1  216.18   28.00
  -6   6  -1  224.38   28.40
  -8  -6  -1   21.00    5.80
  -8  -6  -1   18.70    7.40
   8  -6   1   25.80    5.90
   8   6   1   24.30    6.40
  -8   6  -1   14.80    5.80
   8   6   1   16.60    5.80
  -8   6  -1   19.10    6.10
  -8   6  -1   25.50    6.80
 -10  -6  -1   12.90    6.60
  10  -6   1   14.60    5.50
 -10  -6  -1    9.40    5.30
 -10   6  -1    8.40    6.10
  10   6   1    5.90    6.10
  10   6   1    8.10    6.40
 -10   6  -1    2.90    5.30
 -10   6  -1    7.40    5.40
  12  -6   1   14.90    5.90
 -12  -6  -1   37.00    9.20
 -12  -6  -1    5.40    6.10
 -12   6  -1   23.30    7.00
 -12   6  -1   11.10    6.50
  12   6   1    7.30    6.10
 -14  -6  -1   41.00   10.50
 -14  -6  -1   33.10    9.20
  14  -6   1   43.60    9.00
 -14   6  -1   60.49    9.90
  14   6   1   41.80   10.00
 -16  -6  -1    6.80    8.40
 -16  -6  -1    2.80    7.10
  16  -6   1   15.80    7.30
  16   6   1    0.30    7.30
 -16   6  -1   -6.40    6.30
 -18  -6  -1   23.90    9.80
  18  -6   1   34.50    9.20
 -18  -6  -1   46.70   11.80
  18   6   1   25.20   10.90
 -18   6  -1   21.20    8.60
 -20  -6  -1    4.90    8.30
  20  -6   1    1.00    7.90
 -20  -6  -1    2.90    9.50
  20   6   1   -2.40   10.40
 -20   6  -1   -3.20    7.60
 -22  -6  -1    7.90    9.50
 -22  -6  -1   11.60   12.80
  22   6   1  -11.30   11.00
 -22   6  -1    0.80    8.30
 -24  -6  -1   13.70   14.40
 -24  -6  -1    7.80   10.90
 -24   6  -1    0.50   10.10
  24   6   1   14.90   13.40
 -26  -6  -1   10.10   14.00
 -26  -6  -1  -10.80   10.00
  26   6   1   28.70   14.50
 -26   6  -1   -0.20   10.50
 -25  -7   1   11.70   14.80
 -25  -7   1    7.90   10.50
 -25   7   1   13.10   14.90
 -25   7   1   14.40   10.60
  25   7  -1  -12.50   11.40
 -23  -7   1    7.80   13.90
 -23  -7   1   15.40   11.30
  23   7  -1    7.80   11.70
 -23   7   1   10.70   12.90
 -23   7   1    6.90    9.80
 -21  -7   1    3.40    9.10
 -21  -7   1    5.30   10.40
  21   7  -1   12.40   11.40
 -21   7   1   15.20    8.80
 -21   7   1    8.80   11.00
 -19  -7   1   11.80    8.70
 -19  -7   1   10.20   10.20
  19   7  -1    1.60    9.70
 -19   7   1   12.20    8.20
 -19   7   1    7.20   10.20
 -17  -7   1   15.10    9.80
  17  -7  -1   14.40    7.20
 -17  -7   1   43.50   10.20
  17   7  -1    3.30    8.90
 -17   7   1   32.00   10.10
 -17   7   1   16.20    7.60
 -15  -7   1    4.40    9.00
  15  -7  -1   11.40    6.50
 -15  -7   1   13.30    7.90
 -15   7   1   15.00    7.10
  15   7  -1   23.20    8.40
 -15   7   1   11.80    7.70
 -15   7   1   29.10    8.40
  13  -7  -1  219.08   25.80
 -13  -7   1  198.88   27.00
 -13  -7   1  223.58   27.40
 -13   7   1  213.88   25.90
 -13   7   1  206.28   26.10
  13   7  -1  193.98   26.70
 -13   7   1  214.78   26.90
  11  -7  -1   70.59   10.10
 -11  -7   1   54.29   10.70
 -11  -7   1   82.69   12.90
  11   7  -1   64.29   11.20
 -11   7   1   85.99   11.00
 -11   7   1   45.70   10.10
 -11   7   1   61.09   11.10
  -9  -7   1   86.19   14.40
  -9  -7   1  114.59   15.70
   9  -7  -1  100.89   13.80
  -9   7   1  104.49   15.10
  -9   7   1  126.89   14.80
   9   7  -1  102.59   15.80
   9   7  -1   95.69   14.90
  -9   7   1  128.09   14.80
  -7  -7   1   71.89   10.40
  -7  -7   1   78.09   10.40
   7  -7  -1   63.09    8.90
  -7  -7   1   74.49   11.90
   7  -7  -1   53.29    7.10
   7  -7  -1   58.29    7.10
  -7   7   1   57.19    9.20
  -7   7   1   60.99    9.20
   7   7  -1   51.99   10.10
  -7   7   1   66.59   10.40
   7   7  -1   44.60    9.80
   7   7  -1   58.29   10.40
  -5  -7   1    6.00    4.90
  -5  -7   1    9.90    5.40
  -5  -7   1   19.40    7.10
   5  -7  -1   15.40    4.30
   5  -7  -1    4.20    3.10
   5   7  -1   20.50    5.80
  -5   7   1   19.50    5.20
   5   7  -1   13.40    6.10
   5   7  -1   27.00    7.20
  -5   7   1   22.80    5.40
  -5   7   1    8.10    5.30
  -3  -7   1  220.58   25.30
  -3  -7   1  219.78   26.40
   3  -7  -1  204.98   24.60
  -3  -7   1  205.08   25.50
   3  -7  -1  212.18   24.80
  -3  -7   1  222.88   25.50
  -3   7   1  223.48   25.80
  -3   7   1  216.88   25.10
   3   7  -1  203.38   25.50
  -3   7   1  221.18   25.20
   3   7  -1  225.08   25.80
   3   7  -1  199.78   25.30
  -1  -7   1  504.15   59.09
   1  -7  -1  511.25   58.79
  -1  -7   1  555.84   59.29
  -1  -7   1  498.85   59.39
  -1  -7   1  518.65   59.89
   1  -7  -1  528.35   58.99
   1   7  -1  546.85   59.29
  -1   7   1  569.54   59.09
   1   7  -1  523.15   59.39
  -1   7   1  545.95   59.49
   1   7  -1  489.25   59.29
  -1   7   1  560.94   59.09
  -1  -7  -1  176.38   21.60
   1  -7   1  154.98   21.10
  -1  -7  -1  167.78   22.50
   1  -7   1  178.68   20.90
  -1  -7  -1  170.08   20.90
  -1   7  -1  178.28   21.80
  -1   7  -1  196.58   21.90
   1   7   1  203.58   22.40
  -1   7  -1  189.58   21.70
   1   7   1  183.28   21.50
   1   7   1  170.18   21.30
   3  -7   1   68.59   10.80
   3  -7   1   83.69   10.10
  -3  -7  -1   87.29   11.20
  -3  -7  -1  103.19   13.20
  -3   7  -1   84.69   11.70
  -3   7  -1   92.49   11.80
   3   7   1   69.79   11.10
  -3   7  -1   74.19   11.30
   3   7   1   67.39   11.30
   5  -7   1  501.55   51.19
   5  -7   1  459.35   49.99
  -5  -7  -1  449.95   52.09
  -5  -7  -1  415.46   51.09
  -5   7  -1  453.35   51.29
   5   7   1  455.85   51.39
  -5   7  -1  460.75   51.49
  -5   7  -1  457.55   51.39
   5   7   1  427.36   51.39
  -7  -7  -1  271.67   28.30
   7  -7   1  237.58   28.00
  -7  -7  -1  226.88   29.50
  -7   7  -1  232.48   28.10
  -7   7  -1  204.18   28.00
  -7   7  -1  238.98   28.70
   7   7   1  217.68   28.20
   7   7   1  261.97   28.60
  -9  -7  -1  128.99   17.50
   9  -7   1  149.09   17.70
  -9  -7  -1  168.98   19.60
  -9   7  -1  147.79   18.10
   9   7   1  125.89   18.00
   9   7   1  118.19   17.70
  -9   7  -1  105.29   17.30
  -9   7  -1  135.19   17.80
 -11  -7  -1   83.99   12.90
 -11  -7  -1   91.29   12.30
  11  -7   1   93.69   11.70
 -11   7  -1   49.10   10.70
  11   7   1   47.00   11.00
 -11   7  -1   47.00   10.90
 -11   7  -1   88.99   12.10
 -13  -7  -1   10.60    8.10
 -13  -7  -1    1.30    6.20
  13  -7   1    9.70    6.20
 -13   7  -1   -8.90    5.40
 -13   7  -1    4.70    6.30
  13   7   1    1.40    6.60
  15  -7   1   16.20    7.50
 -15  -7  -1   35.40   10.60
 -15  -7  -1   14.90    7.70
 -15   7  -1   33.70    8.60
 -15   7  -1   19.50    8.90
  15   7   1   41.40    9.70
 -17  -7  -1  210.78   26.10
 -17  -7  -1  181.08   26.50
  17  -7   1  179.58   24.30
 -17   7  -1  216.48   26.70
  17   7   1  213.58   26.40
 -17   7  -1  141.49   24.20
 -19  -7  -1   51.49   12.70
 -19  -7  -1   24.10   10.40
  19  -7   1   42.10   10.40
  19   7   1   39.20   11.70
 -19   7  -1   46.20   11.40
 -19   7  -1   22.80   12.10
 -21  -7  -1    9.40    9.20
 -21  -7  -1    6.70   10.50
  21   7   1   -6.90    9.10
 -21   7  -1    1.00    8.70
 -21   7  -1   11.40   11.30
 -23  -7  -1    6.00   13.60
 -23  -7  -1   11.20    9.80
 -23   7  -1   -6.70   12.00
 -23   7  -1   24.80   10.80
  23   7   1   -7.40   13.00
 -25  -7  -1    3.90   10.80
 -25  -7  -1  -10.40   15.40
  25   7   1   15.80   14.60
 -25   7  -1    9.90   10.70
 -25   7  -1    5.40   14.00
 -24  -8   1    5.90    9.70
 -24  -8   1    3.90   14.40
 -24   8   1   -2.60   13.00
  24   8  -1    7.70   14.60
 -24   8   1    0.30    9.70
 -22  -8   1   -1.50   10.30
 -22  -8   1    1.20   11.90
 -22   8   1    6.50   10.30
  22   8  -1   -1.30   12.10
 -22   8   1    6.30   12.60
 -20  -8   1   10.90    9.80
 -20  -8   1   -2.20   10.20
  20   8  -1    6.60   11.00
 -20   8   1  -13.20   10.30
 -20   8   1   -4.70    7.60
 -18  -8   1   13.00   11.30
 -18  -8   1   21.80   10.10
 -18   8   1   17.00   10.80
 -18   8   1   25.20    8.90
  18   8  -1   26.90   11.40
  16  -8  -1    3.70    6.60
 -16  -8   1    6.20    8.00
 -16  -8   1   -5.00    8.80
 -16   8   1  -13.30    6.10
 -16   8   1   -1.40    8.60
  16   8  -1    8.00    8.80
  14  -8  -1    7.40    5.70
 -14  -8   1    4.00    6.90
 -14  -8   1    5.20    8.50
 -14   8   1   -5.90    5.50
 -14   8   1   12.20    7.30
  14   8  -1   -3.60    6.60
 -12  -8   1   -3.60    6.80
  12  -8  -1    0.60    4.90
 -12  -8   1   -5.80    5.90
 -12   8   1    4.60    6.40
 -12   8   1    7.10    5.80
  12   8  -1   -1.00    7.00
 -12   8   1    3.70    6.90
 -10  -8   1    1.60    5.80
 -10  -8   1   -6.70    6.20
  10  -8  -1   -6.80    3.90
 -10   8   1   -4.20    5.50
  10   8  -1   -2.40    5.60
 -10   8   1    6.50    5.80
 -10   8   1   -1.00    4.90
   8  -8  -1    9.50    4.60
  -8  -8   1    6.70    5.60
  -8  -8   1   10.80    7.30
  -8   8   1   16.20    6.50
  -8   8   1    4.10    5.40
  -8   8   1    9.60    5.30
   8   8  -1   23.00    6.80
  -6  -8   1    7.30    5.10
  -6  -8   1   -2.10    6.40
   6  -8  -1    2.20    3.80
   6  -8  -1   -4.10    2.40
   6   8  -1    3.60    5.30
  -6   8   1   -2.20    4.40
  -6   8   1    7.20    5.10
  -6   8   1    4.00    4.70
   6   8  -1   -2.20    5.70
  -4  -8   1   49.60   10.00
   4  -8  -1   70.89    9.70
   4  -8  -1   84.09    9.60
  -4  -8   1   62.19   11.30
  -4   8   1   73.09   10.40
   4   8  -1   71.29   11.00
  -4   8   1   68.19   11.20
  -4   8   1   54.19    9.90
   4   8  -1   78.99   11.30
   2  -8  -1   -0.50    3.80
  -2  -8   1    0.00    4.40
   2  -8  -1    0.80    3.70
  -2  -8   1   -1.30    5.40
   2   8  -1   -7.70    4.70
   2   8  -1    1.30    5.20
  -2   8   1   -1.00    4.00
  -2   8   1    7.20    5.70
  -2   8   1   -3.40    4.10
   2   8  -1   -2.50    5.10
   0  -8  -1   -3.90    4.20
   0  -8   1    0.40    4.00
   0  -8   1    3.50    4.50
   0  -8  -1    1.40    6.60
   0  -8  -1    1.70    3.70
   0   8  -1   -1.70    4.80
   0   8  -1   11.60    5.70
   0   8  -1    0.00    4.90
   0   8   1    0.30    4.30
   0   8   1   -1.70    4.30
   0   8   1    6.20    5.20
  -2  -8  -1   44.30    7.50
  -2  -8  -1   44.70    9.60
   2  -8   1   41.60    7.80
   2  -8   1   44.90    7.00
   2   8   1   41.70    7.90
   2   8   1   35.70    8.00
  -2   8  -1   41.60    8.10
  -2   8  -1   49.70    8.90
   2   8   1   45.20    8.70
  -2   8  -1   42.40    8.00
  -4  -8  -1   -0.70    6.30
  -4  -8  -1    7.30    4.60
   4  -8   1    3.10    4.40
   4  -8   1    7.70    3.20
   4   8   1   16.30    5.50
  -4   8  -1    3.00    5.10
  -4   8  -1    1.80    4.70
   4   8   1    7.80    5.40
  -4   8  -1    6.40    5.10
   6  -8   1   29.80    4.20
   6  -8   1   39.40    7.00
  -6  -8  -1   43.80    9.30
  -6  -8  -1   24.40    6.70
  -6   8  -1   23.40    6.80
   6   8   1   21.90    7.40
  -6   8  -1   30.10    7.10
  -6   8  -1   25.40    6.70
   6   8   1   29.90    7.50
   8  -8   1   53.99    9.50
  -8  -8  -1   58.39   10.00
  -8  -8  -1   48.30   11.40
  -8   8  -1   80.29   10.60
  -8   8  -1   54.49    9.90
   8   8   1   56.69   10.60
  -8   8  -1   54.49   10.20
   8   8   1   61.29   10.50
 -10  -8  -1   -1.80    6.30
  10  -8   1   -0.80    4.90
 -10  -8  -1    9.30    5.70
  10   8   1    4.30    6.10
 -10   8  -1    3.70    5.60
 -10   8  -1    6.00    5.70
 -10   8  -1   -3.90    5.90
 -12  -8  -1   47.00   10.50
  12  -8   1   30.50    7.70
 -12  -8  -1   17.60    7.50
 -12   8  -1   39.20    9.40
 -12   8  -1   26.50    7.60
  12   8   1   26.70    8.80
 -12   8  -1   18.60    8.00
  14  -8   1    4.10    6.40
 -14  -8  -1   19.40    9.80
 -14  -8  -1    9.50    7.10
 -14   8  -1    9.70    7.80
  14   8   1   19.50    8.20
 -14   8  -1   22.00    7.90
 -16  -8  -1   -5.30    9.10
 -16  -8  -1    1.70    7.60
  16  -8   1   14.10    7.70
 -16   8  -1   25.10    9.40
  16   8   1   -3.30    8.30
 -16   8  -1   16.00    8.20
 -18  -8  -1    6.40    8.60
 -18  -8  -1    9.60   10.40
  18   8   1    2.90    9.60
 -18   8  -1    7.10    9.50
 -18   8  -1    0.50    7.40
 -20  -8  -1    6.10   11.60
 -20  -8  -1   -8.20    8.20
 -20   8  -1    2.20    8.80
 -20   8  -1   -0.60   10.60
  20   8   1   12.50   11.00
 -22  -8  -1    8.10   11.60
 -22  -8  -1    8.20   10.10
  22   8   1  -10.20   11.60
 -22   8  -1    7.20   10.00
 -22   8  -1    4.50   12.50
 -24  -8  -1    0.40   14.90
 -24  -8  -1   24.50   12.20
 -24   8  -1    3.80   14.40
  24   8   1   -0.60   13.20
 -24   8  -1    2.20   10.70
 -23  -9   1   13.00   13.00
 -23  -9   1  -19.80    9.70
 -23   9   1   -1.90   12.90
  23   9  -1   -3.40   12.80
 -23   9   1   -8.30    9.90
 -21  -9   1   13.50   10.80
 -21  -9   1   -0.60   12.00
  21   9  -1    2.40   12.70
 -21   9   1   17.60    9.80
 -21   9   1   -4.70   11.90
 -19  -9   1   47.20   12.00
 -19  -9   1   17.50   12.80
 -19   9   1   21.00   12.30
  19   9  -1   32.40   11.70
 -19   9   1   52.19   11.60
 -17  -9   1   63.29   15.30
 -17  -9   1   64.19   13.50
  17   9  -1   59.69   14.30
 -17   9   1   70.19   13.00
 -17   9   1   68.59   14.60
 -15  -9   1   -1.90    9.30
 -15  -9   1    8.60    7.90
 -15   9   1    3.80    6.90
  15   9  -1   12.50    9.40
 -15   9   1   -8.30    7.50
  13  -9  -1   11.90    6.50
 -13  -9   1   -0.50    6.80
 -13  -9   1   11.80    8.90
 -13   9   1    0.40    6.90
 -13   9   1   10.40    6.60
  13   9  -1   33.10    9.40
  11  -9  -1   66.59   10.50
 -11  -9   1   65.29   12.60
 -11  -9   1   52.29   11.10
 -11   9   1   58.59   11.00
  11   9  -1   79.79   12.70
 -11   9   1   65.69   12.30
   9  -9  -1   37.90    6.80
  -9  -9   1   15.00    8.60
  -9  -9   1   21.50    7.30
   9   9  -1   16.60    7.70
  -9   9   1   20.30    7.30
  -9   9   1   30.90    7.30
  -9   9   1   15.50    6.70
  -7  -9   1   59.49   11.90
   7  -9  -1   79.39    9.80
  -7  -9   1   97.49   14.40
   7  -9  -1   68.89   11.10
  -7   9   1   95.79   12.30
  -7   9   1   78.79   12.80
   7   9  -1   97.19   13.50
  -7   9   1   78.89   11.90
   5  -9  -1    5.00    4.10
   5  -9  -1   -6.20    3.10
  -5  -9   1    1.40    5.10
  -5  -9   1    0.30    6.30
   5   9  -1   -8.70    5.10
  -5   9   1    1.40    4.70
   5   9  -1    0.00    6.00
  -5   9   1    2.70    5.20
  -5   9   1   10.00    5.20
   3  -9  -1   17.80    5.60
  -3  -9   1   37.30    7.00
   3  -9  -1   24.80    5.50
  -3  -9   1   13.30    7.50
  -3   9   1   29.70    7.70
  -3   9   1   23.80    6.30
   3   9  -1   23.80    7.30
  -3   9   1   31.80    6.60
   3   9  -1   27.50    6.70
   3   9  -1   11.70    6.50
  -1  -9   1  303.67   39.10
  -1  -9   1  321.87   38.00
   1  -9  -1  331.57   39.30
   1  -9  -1  351.96   38.00
   1  -9  -1  302.87   37.30
   1   9  -1  341.97   38.10
  -1   9   1  342.07   37.90
  -1   9   1  313.27   37.80
   1   9  -1  305.67   38.00
   1   9  -1  362.16   38.30
  -1   9   1  335.97   38.40
   1  -9   1  280.77   33.40
  -1  -9  -1  277.17   35.00
   1  -9   1  304.87   33.90
  -1  -9  -1  272.17   33.30
   1   9   1  289.47   34.30
  -1   9  -1  317.17   34.10
   1   9   1  313.37   33.80
   1   9   1  259.67   33.50
  -1   9  -1  298.27   34.20
  -1   9  -1  284.87   34.10
   3  -9   1   70.69   11.20
  -3  -9  -1   63.89   10.90
  -3  -9  -1   60.69   12.50
   3  -9   1   78.49   10.30
  -3   9  -1   77.89   12.00
  -3   9  -1   94.89   12.50
   3   9   1   72.49   11.60
   3   9   1   86.19   11.80
  -3   9  -1   83.79   11.90
   5  -9   1   33.10    7.60
  -5  -9  -1   50.99    8.50
   5  -9   1   39.80    6.00
  -5  -9  -1   46.80   10.20
  -5   9  -1   54.09    8.90
  -5   9  -1   24.00    7.80
   5   9   1   33.70    8.50
   5   9   1   47.60    8.50
  -5   9  -1   37.90    8.10
   7  -9   1   95.49   12.90
  -7  -9  -1   56.39   12.20
  -7  -9  -1   77.39   14.00
  -7   9  -1  111.89   14.30
   7   9   1   99.59   13.40
  -7   9  -1   77.89   12.50
   7   9   1   79.29   13.30
  -7   9  -1  101.19   13.60
   9  -9   1   70.09   11.20
  -9  -9  -1   82.49   11.90
  -9  -9  -1   56.39   12.90
   9   9   1   53.69   11.40
  -9   9  -1   68.09   11.50
  -9   9  -1   53.59   11.40
  -9   9  -1   79.59   12.10
  11  -9   1  248.78   28.90
 -11  -9  -1  174.88   28.20
 -11  -9  -1  262.57   30.90
  11   9   1  224.28   29.30
 -11   9  -1  258.77   30.10
 -11   9  -1  242.98   29.10
 -13  -9  -1  265.77   30.40
  13  -9   1  251.47   27.40
 -13  -9  -1  230.68   27.90
  13   9   1  157.58   27.10
 -13   9  -1  176.88   27.10
 -13   9  -1  218.18   27.40
 -15  -9  -1   23.60    9.30
 -15  -9  -1   35.80   12.30
  15   9   1   23.10   10.00
 -15   9  -1   25.30   10.30
 -15   9  -1   35.10    9.60
 -17  -9  -1   30.40   12.30
 -17  -9  -1   29.20    9.60
 -17   9  -1   13.10   10.70
 -17   9  -1   22.60    9.50
  17   9   1   20.20   10.20
 -19  -9  -1   40.80   14.10
 -19  -9  -1    2.00    9.40
  19   9   1   19.80   12.20
 -19   9  -1   31.40   11.20
 -19   9  -1   26.60   12.10
 -21  -9  -1   -4.70    8.90
 -21  -9  -1   -5.00   12.00
 -21   9  -1   -7.50    9.80
  21   9   1    4.80   12.00
 -21   9  -1    4.70   13.40
 -23  -9  -1   25.90   13.00
 -23  -9  -1   14.80   13.70
 -23   9  -1   19.50   11.80
  23   9   1   20.10   14.20
 -23   9  -1   35.50   15.40
 -22 -10   1   -2.80   10.90
 -22 -10   1    7.40   13.20
  22  10  -1    1.80   13.40
 -22  10   1   13.80   14.10
 -22  10   1    6.30   10.40
 -20 -10   1    9.20   10.40
 -20 -10   1   -1.70   12.30
 -20  10   1   19.90   13.30
 -20  10   1    5.70    9.40
  20  10  -1    4.90   11.60
 -18 -10   1   -8.20   10.80
 -18 -10   1   -8.40    9.00
  18  10  -1    2.40    9.80
 -18  10   1    7.30   11.60
 -18  10   1   -9.30    7.90
 -16 -10   1   -2.40   10.60
 -16 -10   1   -7.20    7.80
 -16  10   1   -4.50    7.50
  16  10  -1  -10.90    8.90
 -16  10   1    5.50    9.60
 -14 -10   1   -0.70    9.20
 -14 -10   1   -3.00    7.60
 -14  10   1   -5.90    7.50
  14  10  -1    6.20    9.50
 -14  10   1    7.20    7.40
 -12 -10   1   15.90    8.00
 -12 -10   1   18.50    9.90
 -12  10   1   22.40    9.10
 -12  10   1   23.00    7.80
  12  10  -1   19.30    9.70
 -10 -10   1   -3.30    7.70
 -10 -10   1   -0.60    6.50
  10  10  -1   -2.20    7.30
 -10  10   1    6.70    7.20
 -10  10   1   -3.80    5.60
   8 -10  -1   26.80    6.50
  -8 -10   1   16.70    9.30
  -8 -10   1   23.60    7.70
   8  10  -1   12.70    7.40
  -8  10   1   29.60    7.40
  -8  10   1   20.30    7.70
  -6 -10   1   -0.30    5.70
   6 -10  -1    2.00    3.60
   6 -10  -1    2.40    4.60
  -6 -10   1    0.20    7.20
  -6  10   1    2.80    6.00
  -6  10   1    4.10    5.40
  -6  10   1   -5.30    5.70
   6  10  -1    5.10    6.40
  -4 -10   1    4.10    7.70
   4 -10  -1    2.60    4.40
   4 -10  -1    2.90    4.60
  -4 -10   1    9.50    5.70
  -4  10   1    1.90    5.30
  -4  10   1   -0.40    5.70
   4  10  -1    6.70    6.40
  -4  10   1   14.80    6.30
  -2 -10   1   10.30    7.60
   2 -10  -1   13.80    5.50
  -2 -10   1   11.80    5.90
   2  10  -1   16.70    7.20
   2  10  -1   21.70    6.90
  -2  10   1   31.20    6.90
   2  10  -1   23.70    7.00
  -2  10   1   16.90    6.30
  -2  10   1   15.80    6.90
   0 -10   1   14.20    5.90
   0 -10   1    8.80    7.60
   0 -10  -1   13.70    8.00
   0 -10  -1    3.40    4.80
   0  10   1    9.50    5.60
   0  10   1   26.40    7.00
   0  10  -1   -1.10    5.70
   0  10  -1    3.70    5.70
   0  10   1    9.50    6.00
   0  10  -1   15.10    6.70
  -2 -10  -1   -1.30    4.60
  -2 -10  -1   -5.30    6.10
   2 -10   1   -2.80    4.20
   2 -10   1   -0.40    4.70
  -2  10  -1   -1.70    5.80
  -2  10  -1    0.10    5.30
   2  10   1    0.80    5.30
  -2  10  -1    9.20    5.90
   2  10   1    0.90    5.90
  -4 -10  -1    1.90    5.00
   4 -10   1   -0.60    3.80
   4 -10   1   -2.10    4.80
  -4 -10  -1   -1.50    7.00
   4  10   1    1.50    6.20
  -4  10  -1   -2.70    5.80
  -4  10  -1   -8.60    4.90
   4  10   1    9.80    5.90
  -4  10  -1   -2.90    5.40
  -6 -10  -1   -2.20    5.20
   6 -10   1    5.10    5.50
  -6 -10  -1    2.20    7.90
  -6  10  -1    1.30    5.90
  -6  10  -1    3.20    6.50
   6  10   1    3.50    7.10
   6  10   1    2.70    6.00
  -6  10  -1    1.10    5.80
  -8 -10  -1   -2.20    7.60
   8 -10   1    0.20    5.60
  -8 -10  -1    0.50    5.70
   8  10   1   -8.00    6.30
  -8  10  -1    5.10    6.10
  -8  10  -1   -3.50    5.90
 -10 -10  -1    5.50    6.60
 -10 -10  -1   -4.10    8.00
  10 -10   1    7.80    6.30
 -10  10  -1    8.70    6.90
  10  10   1    0.20    7.50
 -10  10  -1    0.90    6.50
 -12 -10  -1   -2.00    8.50
 -12 -10  -1   -6.80    6.60
  12  10   1    0.20    8.20
 -12  10  -1   10.20    7.80
 -12  10  -1    8.10    7.50
 -14 -10  -1   14.10   10.40
 -14 -10  -1    8.70    8.00
 -14  10  -1    4.70    7.60
 -14  10  -1   13.50    9.00
  14  10   1   -5.90    8.80
 -16 -10  -1   -4.00    7.70
 -16 -10  -1   -2.70   11.10
 -16  10  -1   13.70    8.80
  16  10   1    2.30    9.00
 -16  10  -1   -7.60    8.60
 -18 -10  -1   13.90    9.40
 -18 -10  -1   -4.30   11.30
  18  10   1    4.60   10.50
 -18  10  -1    0.60    9.00
 -18  10  -1   17.40   11.50
 -20 -10  -1   -1.30   12.80
  20  10   1  -29.80   10.70
 -20  10  -1    8.50   12.00
 -20  10  -1    1.50   10.00
 -22 -10  -1    9.60   13.20
 -22  10  -1    0.50   12.80
 -22  10  -1   -9.00   10.40
  22  10   1   12.60   13.80
 -21 -11   1    5.30   14.60
 -21  11   1   15.40   14.40
  21  11  -1   30.30   15.00
 -21  11   1   18.30   11.20
 -19 -11   1   19.00   13.70
 -19  11   1   13.30   10.00
 -19  11   1   -0.80   11.90
  19  11  -1    4.30   11.80
 -17 -11   1   -0.70    9.00
 -17 -11   1   -7.70   11.80
  17  11  -1    8.80   11.40
 -17  11   1    5.00    9.30
 -17  11   1    7.60   11.20
 -15 -11   1   20.10    9.60
 -15 -11   1   -4.70   10.60
 -15  11   1   14.00   10.00
  15  11  -1   17.70   10.40
 -15  11   1    1.70    8.20
 -13 -11   1    7.80    8.30
 -13 -11   1   21.60   10.70
 -13  11   1   21.60    8.80
 -13  11   1   19.10    9.60
  13  11  -1   13.10    9.80
 -11 -11   1   15.20   10.00
 -11 -11   1    4.70    7.70
  11  11  -1    2.00    8.80
 -11  11   1    9.80    7.70
 -11  11   1   -5.10    8.20
  -9 -11   1   23.80    8.50
  -9 -11   1   39.50   11.40
  -9  11   1    8.00    8.00
   9  11  -1   25.40    9.30
  -9  11   1   17.40    7.70
  -7 -11   1    8.80    7.10
  -7 -11   1    0.90    8.40
  -7  11   1    9.70    6.60
   7  11  -1   29.80    8.30
  -7  11   1   21.00    8.60
  -5 -11   1   20.80    7.00
  -5 -11   1    5.10    8.70
  -5  11   1   10.10    7.30
   5  11  -1   14.20    7.40
  -5  11   1   16.10    6.60
  -3 -11   1   72.69   11.70
   3 -11  -1   79.79   10.90
  -3 -11   1   44.60   12.40
   3  11  -1   62.09   11.70
  -3  11   1   72.29   12.70
  -3  11   1   62.89   11.00
   1 -11  -1    7.30    7.80
   1 -11  -1    7.20    5.20
  -1 -11   1   -1.70    5.00
  -1 -11   1    5.50    7.40
   1  11  -1    1.90    5.90
  -1  11   1   -6.70    6.10
  -1  11   1   -0.80    5.60
   1  11  -1   -1.10    6.10
   1 -11   1    2.50    5.60
  -1 -11  -1   -5.30    4.80
   1 -11   1   -9.00    7.40
  -1 -11  -1    3.20    8.00
   1  11   1   -3.10    5.90
   1  11   1    1.30    5.90
  -1  11  -1    7.60    6.50
  -1  11  -1    2.60    6.00
  -3 -11  -1   51.59   12.50
   3 -11   1   60.89   10.60
  -3 -11  -1   69.59   10.90
  -3  11  -1   84.39   12.40
   3  11   1   61.99   11.30
  -3  11  -1   54.49   11.10
  -5 -11  -1    6.80    8.50
  -5 -11  -1   17.40    6.70
   5 -11   1    6.50    6.30
  -5  11  -1   15.30    7.70
   5  11   1   27.40    7.80
  -5  11  -1   10.90    6.70
   7 -11   1   45.80   11.10
  -7 -11  -1   21.10   10.80
  -7 -11  -1   43.40    9.10
   7  11   1   36.80    9.60
  -7  11  -1   23.30    8.90
  -7  11  -1   69.19   11.20
  -9 -11  -1   52.59   10.00
  -9 -11  -1   43.30   12.20
  -9  11  -1    4.50    8.10
   9  11   1   25.30   10.30
  -9  11  -1   68.19   10.80
 -11 -11  -1   16.90    8.40
 -11 -11  -1   16.80   10.90
  11  11   1   11.90    9.60
 -11  11  -1   17.60    8.50
 -11  11  -1   25.10    9.10
 -13 -11  -1   29.90   11.60
  13  11   1    7.60   10.00
 -13  11  -1   15.80    9.00
 -13  11  -1   10.20    9.10
 -15 -11  -1   -3.30   10.70
 -15  11  -1    7.90   10.10
  15  11   1   15.50   10.90
 -15  11  -1    7.70    9.00
 -17 -11  -1   -3.50   11.90
 -17  11  -1    6.60   11.00
 -17  11  -1    6.30    9.70
  17  11   1   11.80   12.00
 -19 -11  -1   22.50   13.60
 -19  11  -1   18.30   13.20
  19  11   1    1.60   12.30
 -19  11  -1   10.50   10.70
 -18 -12   1   -7.80   12.70
 -18  12   1    4.40    9.20
  18  12  -1   -0.70   11.70
 -18  12   1   -6.30   12.00
 -16 -12   1   -5.50   11.80
  16  12  -1  -10.80    9.90
 -16  12   1   -3.70    8.90
 -16  12   1   -6.80   10.30
 -14 -12   1    2.10   11.50
 -14  12   1    9.30   10.50
  14  12  -1   15.30   11.40
 -14  12   1    7.40    8.50
 -12 -12   1   -0.70   10.30
 -12  12   1   -1.20    8.90
  12  12  -1   -0.10    9.80
 -12  12   1    8.70    8.10
 -10 -12   1   -1.40   10.20
 -10  12   1   -6.60    6.70
 -10  12   1   17.10    8.80
  10  12  -1   -6.00    9.10
  -8 -12   1   -0.40    8.60
  -8 -12   1   -6.90    9.10
  -8  12   1   -7.40    6.20
  -8  12   1    2.60    8.60
   8  12  -1    9.90    8.20
  -6 -12   1   -2.90    9.00
  -6 -12   1   11.40    8.30
   6  12  -1    2.20    7.70
  -6  12   1    6.80    7.70
  -6  12   1    7.20    6.70
  -4 -12   1   -3.40    7.00
  -4 -12   1   -0.70    9.40
  -4  12   1    3.40    7.20
   4  12  -1   -1.90    7.00
  -4  12   1   -5.50    6.20
  -2 -12   1    6.60    8.80
  -2 -12   1    1.40   10.30
   2 -12  -1    8.30    9.30
  -2  12   1    4.70    7.30
  -2  12   1    2.10    6.40
   2  12  -1    1.90    7.00
   0 -12  -1   12.70    8.60
   0 -12   1    3.10    8.10
   0  12  -1    3.30    7.10
   0  12  -1   27.80    8.40
   0  12   1    4.50    7.30
   0  12   1   12.30    7.10
   2 -12   1    4.80    8.80
  -2 -12  -1   -2.50    8.90
  -2  12  -1   -1.20    6.90
   2  12   1   12.90    7.20
  -2  12  -1    2.60    6.60
  -4 -12  -1    6.80    9.50
   4  12   1   -4.20    6.60
  -4  12  -1   10.90    7.50
  -4  12  -1   -0.80    7.00
  -6 -12  -1   -3.50    9.40
   6  12   1    1.70    7.60
  -6  12  -1   -6.60    6.80
  -6  12  -1   11.50    7.80
  -8 -12  -1    6.60   10.10
  -8  12  -1    7.10    7.80
   8  12   1  -10.00    8.40
  -8  12  -1    7.10    8.00
 -10 -12  -1   16.20   10.70
  10  12   1  -10.60    9.00
 -10  12  -1    9.50    8.30
 -10  12  -1    4.30    8.20
 -12 -12  -1   -4.10   10.20
 -12  12  -1   -2.10    8.20
 -12  12  -1   -1.20    8.30
  12  12   1    0.00    9.20
 -14 -12  -1    1.50   11.40
 -14  12  -1   17.90    9.80
  14  12   1    7.80   11.00
 -14  12  -1   18.90   10.80
 -16 -12  -1  -13.20   11.90
  16  12   1    4.50   11.20
 -16  12  -1   -3.30   10.80
 -16  12  -1    3.80    9.60
 -18 -12  -1  -15.40   12.50
 -18  12  -1   11.60   10.50
 -18  12  -1  -12.30   11.10
  18  12   1    8.70   12.10
 -17 -13   1   -3.30   14.20
 -15 -13   1   -4.90   12.10
  15  13  -1   10.30   11.80
 -15  13   1   30.40   12.70
 -15  13   1   -0.50    9.50
 -13 -13   1   16.10   12.20
 -13  13   1   13.30   10.50
 -13  13   1   27.30    9.90
  13  13  -1   -0.20   11.90
 -11 -13   1    3.40   11.60
 -11  13   1   10.00    8.80
 -11  13   1   13.90   11.20
  11  13  -1   -6.70   10.50
  -9 -13   1   22.10   12.20
   9  13  -1   14.30    9.50
  -9  13   1   -2.50    8.90
  -9  13   1    5.90    7.70
  -7 -13   1   14.90   11.10
  -7  13   1   11.80    8.20
  -7  13   1   12.40    9.30
   7  13  -1   14.80    9.30
  -5 -13   1   37.50   13.00
   5  13  -1   60.39   12.10
  -5  13   1   51.69   11.80
  -5  13   1   41.60   10.50
   3 -13  -1   59.49   16.60
  -3 -13   1   99.99   17.90
  -3  13   1  110.19   15.90
  -3  13   1   96.69   14.50
   3  13  -1   64.79   14.30
  -1 -13   1   29.30   11.40
   1 -13  -1    1.60    8.80
   1  13  -1    5.00    7.70
   1  13  -1   17.20    8.40
  -1  13   1   11.40    7.80
  -1  13   1   24.90    9.20
   1 -13   1   17.10    9.40
  -1 -13  -1   11.70   10.60
  -1  13  -1   -2.40    7.30
   1  13   1    5.30    7.20
  -1  13  -1   15.30    8.10
   3 -13   1   11.50   10.20
  -3 -13  -1   -9.60    9.80
  -3  13  -1   11.30    8.00
  -3  13  -1    5.20    8.00
   3  13   1    8.80    8.30
  -5 -13  -1   28.60   11.80
   5  13   1   20.00    9.10
  -5  13  -1   13.50    8.60
  -5  13  -1    5.90    8.60
  -7 -13  -1   27.10   11.80
   7  13   1   14.60    9.30
  -7  13  -1   12.00    8.60
  -7  13  -1   24.60    9.60
  -9 -13  -1   18.90   11.70
  -9  13  -1   -6.40    8.10
  -9  13  -1   13.20    9.10
   9  13   1   11.80   10.50
 -11 -13  -1    9.00   12.10
  11  13   1   23.30   11.60
 -11  13  -1  -16.80    8.30
 -11  13  -1    1.80    8.80
 -13 -13  -1   19.30   12.70
 -13  13  -1    3.60    9.40
  13  13   1    4.40   11.40
 -13  13  -1   -9.70    9.70
 -15 -13  -1    4.80   13.10
  15  13   1   19.10   12.80
 -15  13  -1    7.20   11.20
 -15  13  -1   10.60   10.40
 -14 -14   1  -11.10   12.30
 -14  14   1    2.00   12.30
 -12 -14   1   -7.70   11.60
 -12  14   1  -17.50    9.80
  12  14  -1   27.00   13.30
 -12  14   1    6.10    8.80
 -10 -14   1   11.60   12.60
 -10  14   1   12.80   10.80
  10  14  -1   -8.90   11.10
 -10  14   1  -10.10    8.00
  -8 -14   1   -8.90   11.10
   8  14  -1  -13.30    8.70
  -8  14   1   -4.90    8.00
  -8  14   1    4.60    9.20
  -6 -14   1  -14.00   10.70
   6 -14  -1    8.70   10.80
  -6  14   1    6.40    8.70
   6  14  -1   -1.30    9.30
  -6  14   1   -4.50    8.50
   4 -14  -1   -6.10    9.70
  -4 -14   1  -15.50   10.20
  -4  14   1   -8.30    8.00
   4  14  -1  -12.40    8.40
  -4  14   1    9.70    8.30
  -2 -14   1    3.20   11.10
   2 -14  -1   -1.20    9.50
   2  14  -1    6.40    8.90
  -2  14   1   16.60    9.50
  -2  14   1   12.00    8.30
   0 -14  -1   10.10   10.40
   0 -14   1  -16.90    9.80
   0  14  -1    9.30    8.50
   0  14   1    2.60    8.00
   0  14  -1    5.30    8.20
  -2 -14  -1   -7.80   10.20
   2 -14   1   -5.20    9.30
   2  14   1   -2.40    8.00
  -2  14  -1    6.20    8.60
  -2  14  -1   -6.30    7.60
   4 -14   1    6.40   10.80
  -4 -14  -1   -6.60   10.20
  -4  14  -1    0.20    8.40
   4  14   1   11.10    9.10
  -4  14  -1  -11.20    7.50
  -6 -14  -1  -18.00   10.20
  -6  14  -1    8.80    9.40
  -6  14  -1   10.80    9.20
   6  14   1   -0.20    8.70
  -8 -14  -1   -8.00   10.70
  -8  14  -1   -3.10    8.50
  -8  14  -1   -5.00    8.90
   8  14   1   15.20   11.00
 -10 -14  -1    8.10   12.20
 -10  14  -1   -3.30    9.80
  10  14   1   -7.50   10.80
 -10  14  -1   -5.70    8.80
 -12 -14  -1  -15.50   11.50
  12  14   1  -16.10   10.70
 -12  14  -1   22.30   12.00
 -12  14  -1   11.70    9.80
  -9 -15   1   -5.90   13.00
  -9  15   1   19.20   11.30
  -9  15   1   26.20   10.30
   9  15  -1   22.30   13.60
  -7 -15   1   -5.30   12.10
   7 -15  -1   13.70   11.10
  -7  15   1    9.30    9.50
   7  15  -1   -5.20    9.60
  -7  15   1   12.00   10.60
  -5 -15   1    0.20   11.80
   5 -15  -1  -11.90    9.90
   5  15  -1   13.60   10.30
  -5  15   1   -2.60    9.00
  -5  15   1    4.30    8.40
  -3 -15   1    0.10   11.30
   3 -15  -1    2.00   10.40
   3  15  -1   11.20    9.90
  -3  15   1   -7.10    8.80
  -3  15   1  -10.70    7.90
  -1 -15   1   -4.40   11.70
   1 -15  -1   15.60   12.10
   1  15  -1   -7.10    8.90
  -1  15   1   22.40    9.30
  -1 -15  -1   -1.30   10.90
   1 -15   1    2.30   11.70
  -1  15  -1    8.60    9.40
  -1  15  -1    7.90    9.40
   1  15   1   15.10    9.70
   3 -15   1   17.40   12.00
  -3 -15  -1   20.80   12.90
  -3  15  -1   18.20   10.10
   3  15   1   19.60   10.40
  -3  15  -1   22.60   10.30
   5 -15   1    2.00   11.60
  -5 -15  -1  -14.90   11.50
  -5  15  -1    7.00    9.40
  -5  15  -1   -0.50    8.70
   5  15   1    3.30    9.70
  -7 -15  -1   26.50   13.30
  -7  15  -1   12.30    9.90
   7  15   1    1.90   11.50
  -7  15  -1   -0.30    9.30
  -9 -15  -1   -5.50   11.80
   9  15   1   22.50   12.80
  -9  15  -1   -6.80    9.20
  -9  15  -1   19.50   10.50
  28   0  -2   15.40   12.60
 -28   0   2    1.60   10.10
 -26   0   2    0.20    7.80
 -26   0   2   -0.70   11.20
  26   0  -2    3.10   11.10
  24   0  -2   -0.80    9.40
 -24   0   2   11.20   11.40
 -24   0   2    8.10    8.20
 -22   0   2    7.40    9.60
  22   0  -2    3.90    8.10
 -22   0   2   -4.70    6.70
 -20   0   2   36.70    9.50
  20   0  -2   36.00   10.30
  20   0  -2   35.00    8.80
 -20   0   2   56.69   12.50
 -18   0   2   79.19   16.30
  18   0  -2  132.79   17.20
 -18   0   2  117.79   16.50
  18   0  -2  123.59   16.00
 -16   0   2   52.09    9.70
  16   0  -2   49.10    9.90
  16   0  -2   53.29    9.30
 -16   0   2   57.29   11.30
  14   0  -2  770.32   81.09
 -14   0   2  764.32   81.09
 -14   0   2  776.22   81.39
 -14   0   2  719.23   80.69
 -14   0   2  608.84   80.89
  14   0  -2  719.63   80.69
  12   0  -2  107.89   13.30
 -12   0   2   99.39   13.10
 -12   0   2   51.09   11.80
 -12   0   2   96.49   13.50
  12   0  -2  114.29   13.40
 -12   0   2  112.59   12.80
  12   0  -2   85.79   12.30
 -10   0   2   36.50    6.00
  10   0  -2   35.70    6.30
 -10   0   2   23.20    6.30
 -10   0   2   12.60    5.90
  10   0  -2   22.40    5.60
 -10   0   2   31.60    6.30
  10   0  -2   42.60    6.60
  10   0  -2   25.00    6.30
   8   0  -2 2516.85  266.97
  -8   0   2 2522.85  267.07
  -8   0   2 2470.05  266.87
   8   0  -2 2430.36  266.87
  -8   0   2 2236.28  266.87
   8   0  -2 2460.35  266.97
  -8   0   2 2673.43  267.07
   8   0  -2 2240.38  266.87
  -6   0   2 1352.46  146.19
   6   0  -2 1341.57  146.19
   6   0  -2 1373.06  146.19
  -6   0   2 1349.27  146.19
   6   0  -2 1362.86  146.19
  -6   0   2 1286.57  146.19
   6   0  -2 1333.67  146.19
  -6   0   2 1282.87  146.19
  -4   0   2  246.58   28.10
   4   0  -2  277.17   28.30
   4   0  -2  244.48   28.10
   4   0  -2  249.97   28.10
  -4   0   2  225.78   28.10
  -4   0   2  257.37   28.20
   4   0  -2  243.38   28.10
  -4   0   2  259.67   28.20
  -2   0   2    0.80    1.00
  -2   0   2    0.80    1.40
   2   0  -2   -0.50    0.90
  -2   0   2   -0.90    1.60
   2   0  -2   -2.70    1.20
   2   0  -2    0.20    1.30
   2   0  -2   -3.20    0.90
  -2   0   2   -2.70    1.30
   2   0  -2   -2.30    1.60
   0   0   2   -3.80    1.10
   0   0  -2   -2.30    1.20
   0   0   2   -3.60    1.20
   0   0  -2   -1.50    1.10
   0   0  -2   -4.10    0.80
   0   0   2   -1.90    1.00
   2   0   2  216.18   24.20
   4   0   2  801.52   92.49
  -4   0  -2  833.42   92.59
  -4   0  -2  843.72   92.59
  -4   0  -2  868.41   92.49
   4   0   2  847.92   92.49
   4   0   2  858.31   92.59
   6   0   2  864.01  102.29
  -6   0  -2  902.71  102.29
   6   0   2  969.50  102.39
   6   0   2  919.01  102.39
  -6   0  -2  999.20  102.39
  -8   0  -2   38.50    6.90
   8   0   2   53.19    7.60
  -8   0  -2   37.50    7.80
   8   0   2   37.80    6.70
  -8   0  -2   37.20    7.20
   8   0   2   40.50    7.30
  -8   0  -2   42.80    6.80
 -10   0  -2  379.56   40.30
  10   0   2  339.67   39.90
  10   0   2  362.76   40.00
  10   0   2  368.76   40.30
 -10   0  -2  295.57   39.70
 -10   0  -2  340.57   40.40
 -10   0  -2  369.96   39.80
 -12   0  -2  139.69   19.40
  12   0   2  166.48   20.40
 -12   0  -2  174.88   21.20
 -12   0  -2  163.08   20.50
  14   0   2    4.50    6.70
 -14   0  -2    1.60    5.60
 -14   0  -2    3.80    6.80
 -16   0  -2   98.49   15.60
  16   0   2   97.09   14.10
 -16   0  -2   78.39   13.90
 -18   0  -2   47.40    9.90
 -18   0  -2   39.10   10.60
  18   0   2   35.40    9.70
  20   0   2    9.60    8.50
 -20   0  -2   -1.20    7.40
 -20   0  -2    4.30    8.40
  22   0   2    7.30   10.20
 -22   0  -2   -2.20    7.90
 -22   0  -2   13.50   10.90
 -24   0  -2   12.30    9.70
 -24   0  -2    7.20   10.70
  24   0   2   -5.20   10.70
 -26   0  -2   -7.60   10.40
  26   0   2    9.30   10.50
 -26   0  -2   12.90   12.20
 -28   0  -2   11.70   12.50
  28   0   2   14.50   14.10
 -28   0  -2   17.80   14.10
 -29  -1   2   -7.10   13.20
 -29  -1   2    3.60   11.10
 -29   1   2   -7.70    9.70
  29   1  -2  -23.70   11.30
  27  -1  -2    5.60   11.50
 -27  -1   2    7.30    9.80
 -27  -1   2    2.50   12.70
 -27   1   2  -11.70    9.50
  27   1  -2   -5.40   11.70
  25  -1  -2   -2.60    9.40
 -25  -1   2    9.10   10.80
 -25  -1   2    2.10    9.10
 -25   1   2   -0.10    7.80
  25   1  -2    7.30   10.60
 -23  -1   2    1.80    9.90
  23  -1  -2   -6.90    7.60
 -23  -1   2   11.30    9.20
  23   1  -2   -9.30    7.80
 -23   1   2   -1.40    7.60
 -21  -1   2   30.20    9.30
 -21  -1   2   13.40    9.90
  21  -1  -2    4.70    7.80
 -21   1   2   26.90    8.70
 -21   1   2   26.20   10.50
  21   1  -2   27.10   10.00
  21   1  -2   30.30    8.60
  19  -1  -2   -1.10    5.30
  19  -1  -2   -4.00    5.90
 -19  -1   2    9.20    7.00
 -19  -1   2   16.90    8.70
 -19   1   2   -2.90    7.10
 -19   1   2    3.50    6.10
  19   1  -2   -6.90    5.70
  19   1  -2   -0.60    7.30
 -17  -1   2   20.10    8.50
  17  -1  -2   35.80    7.10
 -17  -1   2   14.60    7.70
  17  -1  -2   22.60    7.40
 -17   1   2   37.60    8.50
  17   1  -2   26.00    8.10
  17   1  -2   23.10    7.40
 -17   1   2   11.70    8.20
  15  -1  -2   20.20    6.00
  15  -1  -2   18.90    6.20
 -15  -1   2   30.90    7.90
 -15  -1   2   14.80    7.40
 -15   1   2   24.50    7.60
 -15   1   2   17.80    6.80
  15   1  -2   14.80    7.30
  15   1  -2   26.20    7.20
 -15   1   2   11.60    5.70
 -15   1   2   43.60    9.00
 -13  -1   2   55.19    9.20
  13  -1  -2   44.70    8.40
 -13  -1   2   55.49    9.50
 -13  -1   2   46.80    9.30
  13  -1  -2   43.30    7.80
 -13   1   2   34.10    8.10
  13   1  -2   64.89    9.10
 -13   1   2   45.40    7.90
  13   1  -2   51.99    8.60
 -13   1   2   58.09    9.70
 -13   1   2   47.60    8.80
  11  -1  -2  166.78   20.80
  11  -1  -2  168.78   21.00
 -11  -1   2  170.48   21.50
  11  -1  -2  183.68   20.80
 -11  -1   2  192.38   21.90
  11  -1  -2  168.38   21.50
 -11  -1   2  170.18   21.20
 -11  -1   2  185.68   21.60
  11   1  -2  164.48   21.00
  11   1  -2  182.58   21.40
 -11   1   2  165.08   21.00
  11   1  -2  185.98   21.70
 -11   1   2  164.08   20.50
  11   1  -2  150.38   20.90
 -11   1   2  187.48   21.70
 -11   1   2  173.58   21.20
  -9  -1   2   68.59   11.00
   9  -1  -2   84.49   11.10
   9  -1  -2  102.59   11.30
   9  -1  -2   94.09   10.80
  -9  -1   2   96.79   12.00
  -9  -1   2   94.59   12.00
  -9  -1   2   77.69   11.20
   9  -1  -2   96.49   11.80
  -9   1   2   72.39   11.20
   9   1  -2   90.59   11.30
   9   1  -2   79.69   11.40
  -9   1   2   81.89   11.10
   9   1  -2   92.39   11.60
  -9   1   2   76.79   10.50
   9   1  -2   76.59   11.20
  -9   1   2   67.79   11.50
   7  -1  -2    4.30    4.30
  -7  -1   2   25.50    5.10
  -7  -1   2   16.20    4.70
   7  -1  -2   16.10    4.00
   7  -1  -2   10.90    4.00
  -7  -1   2    9.80    4.40
  -7  -1   2   11.70    4.90
   7  -1  -2   20.60    3.60
  -7   1   2   16.20    4.10
   7   1  -2   13.40    4.50
  -7   1   2    7.60    3.40
   7   1  -2   12.50    4.50
  -7   1   2   11.50    4.00
   7   1  -2   18.50    4.90
   7   1  -2    9.90    4.30
   5  -1  -2   58.69    8.20
   5  -1  -2   59.69    7.60
  -5  -1   2   63.19    8.40
   5  -1  -2   56.99    7.80
   5  -1  -2   55.79    7.70
  -5  -1   2   59.19    8.30
  -5  -1   2   63.29    8.10
  -5  -1   2   73.79    8.50
  -5   1   2   64.79    7.90
   5   1  -2   60.69    8.10
   5   1  -2   63.59    8.40
  -5   1   2   53.59    7.70
   5   1  -2   71.79    8.30
  -5   1   2   55.79    7.80
   5   1  -2   78.29    8.70
   3  -1  -2  146.39   16.20
  -3  -1   2  145.09   16.40
  -3  -1   2  148.59   16.20
   3  -1  -2  146.69   16.00
  -3  -1   2  139.49   16.40
   3  -1  -2  132.89   16.20
  -3  -1   2  147.19   16.60
   3  -1  -2  163.58   16.10
   3   1  -2  143.69   16.40
  -3   1   2  130.79   16.20
  -3   1   2  131.29   16.10
  -3   1   2  134.59   16.30
   3   1  -2  148.49   16.60
   3   1  -2  145.39   16.20
   3   1  -2  147.19   16.40
  -1  -1   2   -8.90    1.90
  -1  -1   2   -8.60    1.60
  -1  -1   2   -0.10    2.30
   1  -1  -2   -6.10    1.60
  -1   1   2   -5.50    1.90
   1   1  -2    5.70    2.40
   1   1  -2   -9.00    1.70
   1   1  -2   -4.80    1.90
  -1  -1  -2  266.97   29.40
  -1  -1  -2  292.07   29.70
   1  -1   2  310.97   29.70
  -1   1  -2  233.38   29.40
   1   1   2  250.37   29.40
  -1   1  -2  264.97   29.60
  -3  -1  -2    4.60    2.90
   3  -1   2    6.30    3.30
   3  -1   2    7.30    3.30
  -3  -1  -2    7.50    2.90
  -3  -1  -2   10.20    3.60
   3  -1   2    1.50    3.20
  -3   1  -2   11.90    3.10
   3   1   2    1.30    2.90
  -3   1  -2    1.10    2.90
  -3   1  -2    5.20    3.40
   3   1   2    2.60    2.70
   3   1   2    8.70    3.40
   5  -1   2   15.50    4.10
  -5  -1  -2    5.10    4.40
  -5  -1  -2    8.90    3.70
   5  -1   2   11.90    4.30
   5  -1   2    0.50    3.80
  -5  -1  -2    9.40    3.70
  -5   1  -2    5.50    4.10
  -5   1  -2    5.10    3.90
   5   1   2    6.20    4.60
   5   1   2    4.30    3.80
  -5   1  -2    5.60    4.30
   5   1   2   11.50    3.80
   7  -1   2  191.78   20.00
   7  -1   2  174.08   20.10
  -7  -1  -2  156.08   19.90
  -7  -1  -2  173.08   19.80
  -7  -1  -2  172.58   20.10
  -7  -1  -2  186.78   20.70
   7  -1   2  161.28   20.20
   7   1   2  152.78   20.20
  -7   1  -2  160.98   20.30
  -7   1  -2  157.98   19.40
   7   1   2  157.98   19.80
   7   1   2  163.38   20.30
  -7   1  -2  177.18   20.60
  -7   1  -2  162.28   19.80
  -9  -1  -2  618.64   63.09
   9  -1   2  598.04   63.19
   9  -1   2  532.75   63.19
  -9  -1  -2  578.04   63.39
  -9  -1  -2  559.24   63.09
   9  -1   2  573.64   62.99
  -9  -1  -2  584.34   63.29
   9   1   2  612.94   63.19
  -9   1  -2  518.05   62.89
  -9   1  -2  560.04   62.59
  -9   1  -2  596.34   63.49
  -9   1  -2  527.65   63.09
   9   1   2  551.94   63.19
   9   1   2  506.95   63.09
  11  -1   2   42.70    8.40
 -11  -1  -2   51.59    9.40
 -11  -1  -2   50.49    8.00
 -11  -1  -2   45.40    8.40
  11   1   2   58.89    9.80
 -11   1  -2   42.90    7.10
 -11   1  -2   41.10    8.30
 -11   1  -2   39.50    7.70
  11   1   2   53.79    9.10
 -11   1  -2   24.20    8.00
 -13  -1  -2    7.70    6.90
 -13  -1  -2   -1.00    5.20
  13  -1   2   10.90    5.90
 -13   1  -2    3.70    5.50
 -13   1  -2   10.50    6.40
  13   1   2    8.10    5.70
 -13   1  -2    4.60    4.60
 -15  -1  -2   -7.70    5.20
 -15  -1  -2   -0.60    7.10
  15  -1   2   14.90    6.60
 -15   1  -2  -14.40    4.90
 -15   1  -2   -9.70    6.20
 -15   1  -2   -2.40    4.80
  15   1   2   -3.40    5.10
  17  -1   2   -0.70    6.50
 -17  -1  -2    8.00    6.00
 -17  -1  -2   -2.00    7.50
  17   1   2   -2.70    6.10
 -17   1  -2    2.30    6.30
 -17   1  -2    5.10    7.50
 -19  -1  -2   48.70   10.60
  19  -1   2   49.00   11.10
 -19  -1  -2   62.09   12.60
 -19   1  -2   46.30   12.00
  19   1   2   36.90   10.40
 -19   1  -2   54.39   11.80
 -21  -1  -2    1.00    7.00
 -21  -1  -2    4.20    8.50
  21  -1   2   -0.90    8.70
 -21   1  -2   -2.30    8.80
  21   1   2    8.10    8.40
 -21   1  -2   -1.60    7.10
 -23  -1  -2    9.00    9.00
 -23  -1  -2   -7.60    9.40
  23  -1   2   10.10   10.40
 -23   1  -2    6.10    9.20
  23   1   2   -8.80    8.70
 -23   1  -2   -6.20   10.00
 -25  -1  -2   -1.30    9.80
  25  -1   2  -19.20   10.70
 -25  -1  -2   -5.90   11.50
 -25   1  -2   -6.30    9.50
  25   1   2  -15.30   10.90
 -27  -1  -2   11.30   12.90
 -27  -1  -2   -9.80   10.20
  27  -1   2    6.60   13.00
 -27   1  -2  -10.00    9.60
  27   1   2    3.70   13.60
 -28  -2   2   -4.60   10.30
 -28  -2   2   17.90   13.50
  28   2  -2   19.30   13.10
 -28   2   2    8.30   10.50
  26  -2  -2   -5.30   10.40
 -26  -2   2   22.60   13.60
 -26  -2   2   22.60   10.80
  26   2  -2   19.60   12.70
 -26   2   2    7.60    9.60
 -24  -2   2   -1.10    9.10
 -24  -2   2    5.70   10.60
  24  -2  -2   14.40    9.40
 -24   2   2    7.40    8.60
  24   2  -2   -5.00   10.10
  22  -2  -2   20.80    9.40
 -22  -2   2   66.19   13.80
 -22  -2   2   22.80   10.40
  22   2  -2   47.50   12.90
 -22   2   2   52.59   11.10
  20  -2  -2  172.58   20.70
 -20  -2   2  171.18   21.80
 -20  -2   2  146.89   21.80
  20   2  -2  132.69   20.20
 -20   2   2  127.19   19.70
  20   2  -2  124.99   19.60
  18  -2  -2   14.70    6.70
  18  -2  -2   14.40    5.80
 -18  -2   2   14.20    8.40
 -18  -2   2   18.50    7.60
 -18   2   2   21.20    7.60
  18   2  -2   15.90    8.10
  18   2  -2   18.90    7.40
  16  -2  -2    4.10    5.80
  16  -2  -2   23.40    5.70
 -16  -2   2   14.20    7.30
 -16  -2   2   30.20    8.40
  16   2  -2   28.60    7.60
  16   2  -2   15.00    6.70
 -16   2   2   17.00    5.50
 -16   2   2   29.10    7.20
 -14  -2   2  164.88   19.90
  14  -2  -2  123.99   17.60
  14  -2  -2  158.58   17.50
 -14  -2   2  147.69   18.90
 -14   2   2  122.09   17.90
  14   2  -2  129.19   18.10
 -14   2   2  121.59   18.00
  14   2  -2  156.48   19.00
 -14   2   2  147.09   17.40
 -12  -2   2   84.09   12.60
 -12  -2   2   67.59   12.00
 -12  -2   2   95.89   12.90
  12  -2  -2   89.09   11.90
  12  -2  -2  101.99   11.40
 -12   2   2   77.69   11.80
 -12   2   2   91.49   12.30
  12   2  -2   80.69   12.40
  12   2  -2   74.39   12.00
 -12   2   2   87.09   11.10
  12   2  -2   92.49   13.40
  10  -2  -2  275.97   29.70
 -10  -2   2  271.37   30.30
 -10  -2   2  224.48   30.20
  10  -2  -2  273.67   29.70
  10  -2  -2  256.37   30.00
  10  -2  -2  264.37   29.30
 -10  -2   2  251.97   30.20
 -10  -2   2  236.78   30.40
  10   2  -2  279.77   30.20
  10   2  -2  274.87   30.30
 -10   2   2  256.07   29.80
 -10   2   2  240.88   29.80
 -10   2   2  256.37   29.20
  10   2  -2  264.57   30.00
  10   2  -2  235.38   30.20
   8  -2  -2 1048.00  118.49
  -8  -2   2 1029.70  118.49
  -8  -2   2 1017.50  118.49
   8  -2  -2 1116.09  118.19
   8  -2  -2 1089.29  117.89
  -8  -2   2 1122.79  118.49
  -8  -2   2 1017.00  118.49
   8  -2  -2 1116.19  118.19
  -8   2   2 1128.69  118.29
   8   2  -2 1029.10  118.49
   8   2  -2 1057.19  118.39
  -8   2   2 1087.99  118.29
  -8   2   2 1065.99  117.89
   8   2  -2 1132.79  118.59
   6  -2  -2  738.23   83.59
  -6  -2   2  738.83   83.89
   6  -2  -2  799.52   83.59
   6  -2  -2  742.03   83.49
  -6  -2   2  798.42   84.09
  -6  -2   2  818.12   84.19
  -6  -2   2  749.92   83.99
  -6   2   2  740.23   83.89
  -6   2   2  801.42   83.69
   6   2  -2  749.42   84.09
  -6   2   2  757.32   83.49
   6   2  -2  778.32   84.09
   6   2  -2  727.13   83.99
   6   2  -2  753.82   83.89
  -6   2   2  742.83   83.69
  -4  -2   2  165.08   19.20
   4  -2  -2  165.38   18.40
  -4  -2   2  176.98   19.30
   4  -2  -2  189.48   18.90
   4  -2  -2  169.48   18.40
  -4  -2   2  143.99   19.00
  -4  -2   2  155.88   18.90
   4  -2  -2  176.08   18.50
  -4   2   2  164.68   18.50
  -4   2   2  152.38   19.00
   4   2  -2  152.68   19.30
   4   2  -2  160.38   18.90
   4   2  -2  182.28   19.10
   4   2  -2  128.99   18.90
  -2  -2   2 4201.08  457.65
   2  -2  -2 4398.76  457.25
  -2  -2   2 4169.38  457.35
  -2  -2   2 4196.98  457.55
  -2  -2   2 4200.78  457.75
   2  -2  -2 4306.67  457.65
   2  -2  -2 4303.37  457.25
  -2   2   2 4368.66  457.25
  -2   2   2 4232.58  457.65
  -2   2   2 3820.92  457.25
   2   2  -2 4290.67  457.75
   2   2  -2 4214.78  457.75
   2   2  -2 3880.41  457.65
   2   2  -2 4164.58  457.35
   0  -2   2 6135.79  682.13
   0  -2  -2 6160.68  682.03
   0  -2  -2 6304.87  682.43
   0  -2   2 6027.80  682.33
   0  -2  -2 6428.96  682.33
   0  -2  -2 6462.05  682.03
   0  -2   2 6294.07  682.33
   0   2  -2 6270.37  682.33
   0   2   2 6274.67  682.23
   0   2  -2 6041.70  682.13
   0   2   2 6295.47  682.33
   0   2  -2 6425.26  682.33
  -2  -2  -2  709.33   75.69
  -2  -2  -2  718.73   75.69
   2  -2   2  665.93   75.79
   2  -2   2  610.24   75.79
  -2  -2  -2  716.53   75.99
   2  -2   2  680.13   75.39
   2   2   2  687.13   75.69
  -2   2  -2  694.63   75.39
  -2   2  -2  699.83   75.89
  -2   2  -2  693.33   75.89
   2   2   2  684.93   75.69
   2   2   2  714.63   75.99
   4  -2   2  331.07   34.00
   4  -2   2  282.27   33.90
  -4  -2  -2  290.47   34.10
  -4  -2  -2  326.47   33.80
  -4  -2  -2  300.57   33.70
   4  -2   2  296.07   33.90
  -4   2  -2  248.28   33.70
  -4   2  -2  306.87   33.90
   4   2   2  284.07   33.70
   4   2   2  325.67   34.10
   4   2   2  317.87   33.80
  -6  -2  -2  144.39   17.50
  -6  -2  -2  143.19   17.40
   6  -2   2  143.89   17.80
  -6  -2  -2  176.38   18.50
   6  -2   2  132.09   17.30
   6  -2   2  142.19   17.70
  -6   2  -2  130.79   17.40
   6   2   2  151.78   17.60
   6   2   2  148.79   17.60
  -6   2  -2  137.79   17.40
   6   2   2  144.19   17.80
   8  -2   2  529.05   59.59
  -8  -2  -2  496.25   59.39
   8  -2   2  580.14   59.39
  -8  -2  -2  487.05   59.59
   8  -2   2  527.75   59.29
  -8  -2  -2  525.05   59.39
  -8  -2  -2  541.35   59.59
   8   2   2  521.25   59.29
  -8   2  -2  533.85   59.49
  -8   2  -2  566.44   59.69
   8   2   2  543.05   59.49
  -8   2  -2  529.75   58.59
  -8   2  -2  525.85   59.39
 -10  -2  -2 1102.09  128.79
 -10  -2  -2 1160.28  129.09
  10  -2   2 1130.99  128.69
 -10  -2  -2 1212.68  128.99
 -10   2  -2 1222.28  128.09
 -10   2  -2 1195.38  128.79
 -10   2  -2 1219.28  129.19
  10   2   2 1208.48  128.89
  10   2   2 1059.99  128.79
 -10   2  -2 1156.58  128.89
 -12  -2  -2   -0.60    5.00
  12  -2   2    1.50    4.80
 -12  -2  -2    8.00    6.60
 -12   2  -2    6.20    6.00
 -12   2  -2   12.80    6.00
 -12   2  -2    7.30    6.80
  12   2   2    5.50    5.70
 -12   2  -2    3.10    4.10
 -14  -2  -2   -0.40    5.20
 -14  -2  -2    6.20    6.60
  14  -2   2   10.20    6.10
 -14   2  -2   15.10    6.90
 -14   2  -2   11.90    6.30
 -14   2  -2   -2.00    4.10
  14   2   2    7.50    6.20
 -16  -2  -2   62.29   12.10
 -16  -2  -2   85.79   13.80
  16  -2   2   77.19   12.80
 -16   2  -2   73.99   12.60
  16   2   2  104.39   14.20
 -16   2  -2   63.79   10.80
 -16   2  -2   72.39   13.30
 -18  -2  -2   30.80    9.50
  18  -2   2   29.00    8.70
 -18  -2  -2   18.50    7.80
 -18   2  -2   23.30    8.00
 -18   2  -2   19.00    8.50
  18   2   2   26.30    9.50
 -20  -2  -2    7.40    7.90
 -20  -2  -2   10.10    9.40
  20  -2   2   28.10    9.90
  20   2   2   16.50    9.60
 -20   2  -2    4.70    8.20
 -22  -2  -2  -11.00    7.70
  22  -2   2   -2.50    9.40
 -22  -2  -2   11.30   10.70
 -22   2  -2    1.80    9.30
  22   2   2   -1.10    8.50
 -24  -2  -2    9.30    9.50
 -24  -2  -2    9.00   11.10
  24  -2   2    5.50   10.30
 -24   2  -2   -0.30    9.80
  24   2   2   30.10   12.90
 -26  -2  -2   25.90   11.60
  26  -2   2    7.60   12.60
 -26  -2  -2   13.30   14.60
 -26   2  -2    1.10   11.10
  26   2   2    0.80   12.80
  28  -2   2   -4.30   12.80
 -28  -2  -2   -2.90   13.20
 -28  -2  -2    3.60   10.90
 -28   2  -2   15.40   12.70
  28   2   2    2.20   12.50
 -27  -3   2    5.10   13.30
 -27  -3   2   -4.10   10.20
  27   3  -2    3.40   12.70
 -27   3   2    8.80   11.10
  25  -3  -2   -7.90    9.00
 -25  -3   2   -5.90   11.20
 -25  -3   2   -3.20    9.40
 -25   3   2    5.80    9.30
  25   3  -2  -18.00   10.40
 -23  -3   2    2.10    9.40
  23  -3  -2    7.00    8.10
 -23  -3   2   18.40   10.80
 -23   3   2   21.80    9.50
  23   3  -2    1.90    9.20
 -21  -3   2    5.30    7.90
 -21  -3   2   20.20   10.20
  21  -3  -2    0.20    7.20
  21   3  -2   -5.60    8.70
 -21   3   2   -1.90    6.70
  19  -3  -2    3.30    6.50
 -19  -3   2   14.30    9.30
 -19  -3   2    0.40    7.50
 -19   3   2    4.90    5.50
 -19   3   2    9.60    6.80
  19   3  -2    7.60    7.20
  19   3  -2   -1.10    6.90
  17  -3  -2   82.99   11.80
 -17  -3   2   71.89   13.20
  17  -3  -2   93.29   13.50
 -17  -3   2   88.09   14.60
  17   3  -2   98.49   14.30
  17   3  -2   89.39   14.40
 -17   3   2   78.89   13.20
 -17   3   2   90.89   12.00
  15  -3  -2  161.78   17.90
 -15  -3   2  178.18   19.80
 -15  -3   2  126.49   17.80
  15  -3  -2  125.09   16.00
 -15   3   2  115.59   17.60
  15   3  -2   95.89   16.90
 -15   3   2  128.39   17.60
 -15   3   2  139.79   16.30
  15   3  -2  131.89   18.10
 -13  -3   2    2.90    4.90
  13  -3  -2    1.40    4.10
  13  -3  -2    1.60    3.30
 -13  -3   2   -7.80    6.00
  13   3  -2    0.20    5.80
 -13   3   2   -1.40    4.70
 -13   3   2   10.70    5.20
 -13   3   2   -3.20    3.20
  13   3  -2   -0.70    4.50
 -11  -3   2  225.18   24.80
  11  -3  -2  202.28   23.60
  11  -3  -2  205.48   22.90
 -11  -3   2  202.28   24.70
  11   3  -2  222.08   25.00
 -11   3   2  168.98   23.60
  11   3  -2  210.78   24.50
 -11   3   2  200.88   23.80
  11   3  -2  200.58   24.30
 -11   3   2  184.18   22.80
   9  -3  -2   28.90    5.50
   9  -3  -2   30.00    6.80
  -9  -3   2   35.40    7.10
  -9  -3   2   35.60    7.30
  -9  -3   2   18.80    6.40
   9  -3  -2   26.70    5.50
  -9  -3   2   35.00    7.20
   9  -3  -2   35.80    4.70
  -9   3   2   42.00    6.20
   9   3  -2   41.40    6.80
  -9   3   2   26.70    4.70
   9   3  -2   27.70    6.60
  -9   3   2   26.30    5.70
   9   3  -2   23.80    6.40
   9   3  -2   48.40    7.90
   7  -3  -2  152.78   19.00
  -7  -3   2  161.68   20.30
  -7  -3   2  162.58   20.10
   7  -3  -2  156.18   19.40
  -7  -3   2  180.98   20.60
  -7  -3   2  178.48   20.40
   7  -3  -2  182.28   19.60
   7   3  -2  172.98   20.20
  -7   3   2  192.98   19.90
   7   3  -2  176.68   20.80
  -7   3   2  170.48   19.10
   7   3  -2  166.98   20.10
  -7   3   2  152.68   20.20
  -7   3   2  175.38   19.60
   7   3  -2  158.48   20.50
  -5  -3   2  209.28   23.40
  -5  -3   2  232.58   23.70
   5  -3  -2  206.18   22.50
  -5  -3   2  185.28   23.50
   5  -3  -2  200.58   22.60
   5  -3  -2  203.78   22.60
  -5  -3   2  205.28   23.40
   5   3  -2  186.18   23.20
  -5   3   2  183.58   22.60
   5   3  -2  184.38   23.60
  -5   3   2  230.08   23.50
  -5   3   2  184.48   22.70
   5   3  -2  205.38   23.60
   5   3  -2  206.98   23.30
   3  -3  -2  988.20  108.69
  -3  -3   2  934.11  108.29
  -3  -3   2  987.80  108.69
  -3  -3   2  982.10  108.69
   3  -3  -2 1007.40  108.19
   3  -3  -2  969.30  108.19
  -3  -3   2 1007.00  108.79
  -3  -3   2  977.00  108.79
   3   3  -2 1023.20  108.79
  -3   3   2 1002.40  108.79
   3   3  -2  966.10  108.79
  -3   3   2 1053.39  108.29
   3   3  -2  966.60  108.79
  -1  -3   2   33.00    5.30
  -1  -3   2   33.80    6.10
  -1  -3   2   33.00    5.50
  -1  -3   2   34.90    6.20
   1  -3  -2   40.80    6.20
   1  -3  -2   38.50    4.80
   1  -3  -2   35.30    4.80
   1   3  -2   47.50    5.90
   1   3  -2   44.50    6.20
   1   3  -2   31.30    6.00
   1   3  -2   41.00    5.40
  -1   3   2   33.70    6.00
  -1   3   2   39.00    5.00
  -1  -3  -2  141.89   16.70
   1  -3   2  141.79   16.60
  -1  -3  -2  143.79   16.00
  -1  -3  -2  145.99   16.00
   1  -3   2  140.89   16.80
  -1  -3  -2  136.39   17.10
   1  -3   2  139.19   15.90
   1   3   2  144.99   16.00
  -1   3  -2  129.39   16.30
  -1   3  -2  125.59   16.60
   1   3   2  142.49   16.10
  -1   3  -2  134.29   16.00
  -1   3  -2  143.79   16.80
   1   3   2  136.99   16.80
   3  -3   2  253.67   30.40
   3  -3   2  249.97   30.50
  -3  -3  -2  259.47   30.70
  -3  -3  -2  275.07   30.20
  -3  -3  -2  286.37   30.20
   3  -3   2  271.37   29.60
  -3   3  -2  269.27   30.60
   3   3   2  252.37   30.60
  -3   3  -2  277.07   30.60
   3   3   2  265.57   30.30
   3   3   2  284.47   30.30
  -3   3  -2  266.87   29.60
  -5  -3  -2    2.00    3.50
  -5  -3  -2    5.00    4.00
  -5  -3  -2    4.50    4.90
  -5  -3  -2    0.50    3.60
   5  -3   2   -3.60    3.70
   5  -3   2   -2.00    3.70
  -5   3  -2   -0.70    1.40
   5   3   2   -6.40    3.80
  -5   3  -2    2.60    3.90
   5   3   2    6.40    4.10
  -5   3  -2    2.00    4.00
   5   3   2    0.10    3.50
  -7  -3  -2   16.40    5.00
  -7  -3  -2   19.10    5.70
   7  -3   2   17.40    5.50
   7  -3   2   16.80    4.90
   7  -3   2   17.10    4.80
  -7  -3  -2   15.80    4.90
  -7  -3  -2    8.60    5.80
   7   3   2   29.40    5.70
  -7   3  -2   22.50    3.10
   7   3   2   13.60    4.60
  -7   3  -2   21.10    5.30
  -7   3  -2   15.60    4.80
   7   3   2    9.10    4.50
  -9  -3  -2  124.39   15.80
  -9  -3  -2  105.89   14.20
  -9  -3  -2  139.49   15.70
   9  -3   2  115.09   14.20
  -9   3  -2   90.29   13.70
  -9   3  -2  108.79   12.40
   9   3   2  102.99   14.20
   9   3   2  106.89   14.20
  -9   3  -2   70.59   13.40
 -11  -3  -2   81.39   12.70
 -11  -3  -2   82.29   12.00
  11  -3   2   92.59   12.20
  11   3   2   97.39   12.80
  11   3   2   79.39   12.30
 -11   3  -2  101.29   13.20
 -11   3  -2   46.40   11.20
 -11   3  -2   97.99   10.60
  13  -3   2    0.40    5.80
 -13  -3  -2   13.40    6.60
 -13  -3  -2   16.30    7.80
 -13   3  -2    2.70    3.70
 -13   3  -2    0.80    6.20
  13   3   2   19.90    7.00
 -15  -3  -2   13.30    6.40
  15  -3   2   20.70    6.80
 -15  -3  -2   19.20    8.20
 -15   3  -2    4.30    6.90
 -15   3  -2   14.40    4.70
  15   3   2   22.20    7.80
 -17  -3  -2   -4.50    5.60
  17  -3   2   19.50    7.20
 -17  -3  -2   12.60    8.90
  17   3   2   13.90    7.40
 -17   3  -2   16.00    6.80
 -17   3  -2    5.60    5.00
 -19  -3  -2   22.90    9.20
  19  -3   2   18.00    8.20
 -19  -3  -2    9.10    9.20
 -19   3  -2   16.70    9.00
  19   3   2   21.90   10.00
 -21  -3  -2   -7.50    8.80
  21  -3   2    2.50    7.80
 -21  -3  -2    3.60    7.80
  21   3   2   -9.50    8.30
 -21   3  -2    6.00    8.70
 -23  -3  -2   -7.00    8.50
  23  -3   2   -2.10    9.90
 -23  -3  -2    5.40   11.30
  23   3   2    1.10    9.60
 -23   3  -2    6.00    9.10
 -25  -3  -2   10.00   12.80
 -25  -3  -2   -2.30   10.20
  25  -3   2    8.20   11.40
  25   3   2   -6.70   11.40
 -25   3  -2    3.60   10.00
  27  -3   2   12.40   14.10
 -27  -3  -2   15.30   13.70
 -27  -3  -2    3.10   10.70
  27   3   2  -19.80   12.00
 -27   3  -2   -4.40   10.40
 -28  -4   2   22.10   14.50
 -28  -4   2   -3.80   10.90
  28   4  -2   11.00   14.90
 -28   4   2   -1.90   11.20
 -26  -4   2   12.80   10.90
 -26  -4   2   17.60   13.10
  26   4  -2   13.20   11.90
 -26   4   2   10.30   10.80
 -24  -4   2    3.50    9.50
 -24  -4   2    5.80   11.20
 -24   4   2    0.60    9.00
  24   4  -2   10.80   11.50
 -22  -4   2   24.40   12.10
 -22  -4   2   22.50    9.50
  22  -4  -2   23.10    9.20
 -22   4   2   27.90   10.30
  22   4  -2   37.60   12.90
 -20  -4   2   68.89   14.20
  20  -4  -2   58.99   11.30
 -20  -4   2   61.39   12.50
  20   4  -2   71.89   13.70
  20   4  -2   60.29   12.10
 -20   4   2   36.60   11.00
  18  -4  -2   54.49   10.20
 -18  -4   2   42.70   11.90
 -18  -4   2   66.09   11.60
 -18   4   2   69.39   11.70
  18   4  -2   70.69   12.70
 -18   4   2   46.60    8.50
  18   4  -2   62.99   11.70
 -16  -4   2   78.09   13.70
  16  -4  -2   86.29   11.70
  16  -4  -2  104.19   13.40
 -16  -4   2   86.79   14.50
  16   4  -2  102.99   14.90
 -16   4   2   93.89   11.70
 -16   4   2   75.19   13.50
  16   4  -2  102.29   14.80
 -16   4   2   84.19   13.50
 -14  -4   2   37.40    9.10
  14  -4  -2   52.19    6.40
  14  -4  -2   48.90    7.70
 -14  -4   2   44.60    8.60
 -14   4   2   40.20    6.30
 -14   4   2   34.40    7.80
 -14   4   2   31.00    8.30
  14   4  -2   16.60    7.80
  14   4  -2   42.30    9.00
  12  -4  -2    2.90    4.40
 -12  -4   2   18.20    6.10
  12  -4  -2   25.60    3.80
 -12  -4   2   23.40    7.70
 -12   4   2    7.30    5.50
  12   4  -2   21.40    7.00
  12   4  -2   11.50    5.90
 -12   4   2    8.40    5.50
 -12   4   2   14.90    3.60
 -10  -4   2   90.89   12.90
  10  -4  -2  104.09   12.10
  10  -4  -2  116.79   10.90
 -10  -4   2   85.79   12.60
  10   4  -2   68.29   12.50
  10   4  -2   62.09   12.50
 -10   4   2   91.89   10.90
 -10   4   2   80.89   12.20
 -10   4   2   89.89   12.00
 -10   4   2  103.49   12.30
  10   4  -2   70.89   12.50
  10   4  -2   70.49   13.00
  -8  -4   2  372.56   44.30
   8  -4  -2  409.06   43.40
  -8  -4   2  353.36   44.00
  -8  -4   2  403.16   44.20
  -8  -4   2  410.46   44.10
   8  -4  -2  404.56   43.40
   8  -4  -2  385.76   42.80
   8   4  -2  403.56   44.30
   8   4  -2  364.36   43.90
   8   4  -2  384.96   44.40
  -8   4   2  406.26   43.50
  -8   4   2  363.36   43.50
  -8   4   2  410.56   44.10
   8   4  -2  361.66   43.90
  -6  -4   2  279.37   28.80
  -6  -4   2  237.38   28.60
   6  -4  -2  251.57   27.70
  -6  -4   2  234.98   27.70
   6  -4  -2  250.47   27.70
   6  -4  -2  233.98   27.30
  -6  -4   2  242.98   28.50
  -6  -4   2  239.18   28.80
   6   4  -2  269.87   28.50
  -6   4   2  243.28   28.50
   6   4  -2  249.18   28.50
   6   4  -2  231.58   28.90
   6   4  -2  246.78   28.70
  -6   4   2  227.68   27.80
  -6   4   2  257.77   27.80
  -4  -4   2   32.20    6.50
  -4  -4   2   41.00    6.80
   4  -4  -2   36.60    5.30
  -4  -4   2   38.70    6.40
   4  -4  -2   38.30    5.30
  -4  -4   2   31.20    5.50
  -4  -4   2   29.40    6.20
   4  -4  -2   40.60    6.70
  -4   4   2   44.40    5.50
   4   4  -2   31.70    6.80
   4   4  -2   36.40    6.80
   4   4  -2   46.10    7.10
  -4   4   2   36.90    5.40
   4   4  -2   34.40    6.60
  -4   4   2   37.30    6.60
   2  -4  -2   88.19   10.40
  -2  -4   2   80.29   11.40
  -2  -4   2   92.69   10.80
  -2  -4   2   92.19   11.60
   2  -4  -2   90.69   10.40
   2  -4  -2   80.29   11.30
  -2  -4   2   84.49   11.10
  -2  -4   2   84.89   11.40
   2   4  -2  104.19   11.70
  -2   4   2   80.09   10.50
  -2   4   2   73.99   11.20
   2   4  -2   79.99   11.10
   2   4  -2   93.19   10.80
   2   4  -2   93.09   11.70
   0  -4   2  617.54   63.49
   0  -4   2  566.64   63.49
   0  -4  -2  573.44   63.79
   0  -4  -2  552.14   62.89
   0  -4   2  570.04   63.29
   0  -4  -2  546.75   63.49
   0  -4  -2  557.24   62.99
   0  -4   2  583.74   63.19
   0   4   2  576.34   63.49
   0   4  -2  560.84   63.19
   0   4   2  605.94   63.09
   0   4   2  586.54   62.99
   0   4  -2  525.65   63.39
   0   4  -2  577.94   63.59
   0   4  -2  581.44   63.19
   2  -4   2  486.55   51.59
  -2  -4  -2  465.95   51.09
  -2  -4  -2  467.55   51.49
  -2  -4  -2  485.45   51.19
   2  -4   2  434.66   50.79
   2  -4   2  435.96   51.49
  -2  -4  -2  456.85   51.89
   2   4   2  458.15   51.69
  -2   4  -2  504.75   51.59
  -2   4  -2  455.35   50.89
  -2   4  -2  457.95   51.39
   2   4   2  468.45   51.19
  -2   4  -2  451.85   51.59
   2   4   2  453.85   51.19
  -4  -4  -2   28.00    5.40
  -4  -4  -2   24.20    5.30
   4  -4   2   30.80    3.80
   4  -4   2   28.10    5.70
  -4  -4  -2   24.70    6.30
  -4  -4  -2   45.30    6.90
   4  -4   2   35.00    6.20
   4   4   2   21.90    5.30
  -4   4  -2   28.60    5.80
   4   4   2   25.20    6.30
  -4   4  -2   19.40    5.40
  -4   4  -2   33.90    3.90
   4   4   2   33.70    5.80
   6  -4   2   61.69    9.70
  -6  -4  -2   61.49    9.50
   6  -4   2   61.89    9.50
  -6  -4  -2   67.89    9.60
  -6  -4  -2   67.39   10.50
  -6  -4  -2   70.99   10.30
  -6   4  -2   73.49   10.00
  -6   4  -2   59.19    9.70
   6   4   2   71.39    9.70
   6   4   2   73.49    9.90
   6   4   2   58.49   10.20
  -8  -4  -2   66.39   11.90
  -8  -4  -2   84.99   11.70
   8  -4   2   89.89   11.80
   8   4   2   87.09   11.90
  -8   4  -2   99.79   12.30
  -8   4  -2   79.29   11.80
   8   4   2   84.59   11.90
  10  -4   2  209.48   26.10
 -10  -4  -2  222.78   27.10
 -10  -4  -2  208.98   26.30
  10   4   2  206.78   26.70
 -10   4  -2  246.88   26.40
  10   4   2  197.78   26.20
 -10   4  -2  218.08   24.30
 -10   4  -2  248.38   26.80
 -12  -4  -2  127.19   23.00
  12  -4   2  218.38   23.70
 -12  -4  -2  229.58   23.90
 -12   4  -2  160.28   20.80
  12   4   2  201.68   23.80
 -12   4  -2  230.28   23.70
 -12   4  -2  218.78   23.60
  14  -4   2   22.30    7.50
 -14  -4  -2   48.10    9.10
 -14  -4  -2   37.10    9.70
 -14   4  -2   48.00    9.30
 -14   4  -2   39.30    5.70
  14   4   2   24.30    8.20
 -16  -4  -2   32.50    9.60
 -16  -4  -2   25.50    8.00
  16  -4   2   31.50    8.70
 -16   4  -2   31.00    5.70
  16   4   2   24.50    8.30
 -16   4  -2   35.40    8.80
 -18  -4  -2    0.10    6.90
 -18  -4  -2   13.70    9.30
  18  -4   2    8.40    7.00
 -18   4  -2    0.60    6.80
  18   4   2   -5.40    7.20
 -20  -4  -2   45.10   13.30
  20  -4   2   25.30   10.00
 -20  -4  -2   26.10   10.00
 -20   4  -2   32.60    9.70
  20   4   2   20.40   10.10
 -22  -4  -2   -2.20    8.20
 -22  -4  -2    2.70   11.50
  22  -4   2    3.50    9.30
  22   4   2   12.40   11.40
 -22   4  -2   -0.30    8.00
  24  -4   2    8.20   10.80
 -24  -4  -2    4.10   11.60
 -24  -4  -2  -11.10    7.80
  24   4   2   -7.50   11.10
 -24   4  -2    7.70    9.80
 -26  -4  -2   21.40   14.10
 -26  -4  -2   19.00   11.90
  26   4   2    4.10   13.50
 -26   4  -2   21.70   11.70
 -27  -5   2  -12.40    9.60
 -27  -5   2    5.80   13.00
  27   5  -2    7.80   14.30
 -27   5   2  -10.40    9.80
 -25  -5   2   -4.60   11.80
 -25  -5   2    8.30   11.10
  25   5  -2   12.90   13.20
 -25   5   2  -10.30    9.20
 -23  -5   2    2.60    9.40
 -23  -5   2    3.80   11.40
 -23   5   2   -1.00    8.30
  23   5  -2    6.40   10.30
 -21  -5   2   -1.20   10.90
 -21  -5   2    8.80    8.20
  21  -5  -2   13.10    7.80
 -21   5   2    3.80    7.80
  21   5  -2   15.90   10.70
  19  -5  -2   22.60    7.90
 -19  -5   2   10.70    9.90
 -19  -5   2   26.50    9.40
  19   5  -2   25.70    9.30
 -19   5   2    9.00    7.30
  19   5  -2   11.00    9.60
 -17  -5   2   32.80   10.00
  17  -5  -2   40.60    8.50
 -17  -5   2   26.10    9.20
 -17   5   2   27.20    5.60
  17   5  -2   19.60    8.60
  17   5  -2   41.70    9.80
 -17   5   2   37.60    8.80
 -17   5   2   42.90   11.10
 -15  -5   2   84.59   13.50
 -15  -5   2   91.09   14.40
  15  -5  -2   74.69   12.00
 -15   5   2  114.69   14.30
  15   5  -2   78.09   13.70
 -15   5   2   80.29   13.00
 -15   5   2   87.19   12.90
 -15   5   2   77.19   10.20
  15   5  -2   75.29   13.60
  13  -5  -2   61.59    7.30
 -13  -5   2   47.50   10.70
  13  -5  -2   80.39    9.70
 -13  -5   2   56.79   10.50
 -13   5   2   53.19    9.50
  13   5  -2   59.29   10.60
  13   5  -2   39.00   10.30
 -13   5   2   50.69   10.00
 -13   5   2   52.19    9.80
  11  -5  -2   -2.10    3.50
 -11  -5   2    5.30    6.80
 -11  -5   2   -7.90    4.50
  11  -5  -2    7.40    2.10
  11   5  -2    6.90    5.90
 -11   5   2   -4.90    4.40
 -11   5   2    3.70    5.60
  11   5  -2    7.10    5.80
 -11   5   2   -7.10    4.00
  -9  -5   2   10.60    5.40
   9  -5  -2    4.60    3.40
   9  -5  -2    0.70    1.80
  -9  -5   2    2.90    5.10
   9   5  -2    3.80    5.20
   9   5  -2    1.20    4.80
  -9   5   2    8.00    5.20
  -9   5   2    6.90    4.00
   9   5  -2    2.10    5.80
  -9   5   2    8.40    4.30
   7  -5  -2   95.09   11.00
  -7  -5   2   66.89   10.90
   7  -5  -2   83.79   10.10
  -7  -5   2   75.19   12.00
   7  -5  -2   87.19   10.80
  -7  -5   2   98.29   12.50
  -7   5   2  104.19   11.40
   7   5  -2   90.89   12.60
  -7   5   2   74.89   10.90
   7   5  -2   87.09   12.00
  -7   5   2  111.99   12.50
   7   5  -2   74.69   12.00
   7   5  -2   74.29   12.00
   5  -5  -2  128.79   13.10
  -5  -5   2  107.29   14.40
  -5  -5   2   82.89   13.80
  -5  -5   2   96.19   14.00
  -5  -5   2   95.99   13.10
  -5  -5   2  123.69   14.50
   5  -5  -2  123.19   13.00
   5  -5  -2  100.39   13.80
  -5   5   2   85.69   12.90
  -5   5   2  120.29   13.30
   5   5  -2  119.09   14.60
   5   5  -2   84.89   13.80
   5   5  -2  100.79   14.10
  -5   5   2  143.89   14.70
   3  -5  -2  123.39   13.30
  -3  -5   2  102.89   14.10
   3  -5  -2   99.89   14.20
  -3  -5   2  104.89   14.20
  -3  -5   2  112.79   13.90
  -3  -5   2  118.29   14.60
   3  -5  -2   98.99   13.30
  -3  -5   2  128.59   15.00
   3   5  -2  112.19   14.40
   3   5  -2  133.09   14.10
  -3   5   2  121.19   13.80
   3   5  -2  120.99   14.70
  -3   5   2  132.59   14.80
  -3   5   2   96.29   13.50
   3   5  -2  110.39   14.60
   1  -5  -2   23.40    4.20
  -1  -5   2   16.80    4.80
   1  -5  -2   24.60    4.20
   1  -5  -2   27.30    6.20
  -1  -5   2   21.80    5.50
  -1  -5   2   23.10    4.80
  -1  -5   2   24.50    5.50
  -1   5   2   35.30    5.90
   1   5  -2   23.90    5.20
  -1   5   2   28.50    4.60
  -1   5   2   27.30    4.70
   1   5  -2   28.30    5.30
   1   5  -2   20.70    5.40
   1   5  -2   24.30    5.70
  -1  -5  -2  276.67   31.00
   1  -5   2  280.77   30.30
  -1  -5  -2  260.37   30.20
  -1  -5  -2  271.67   30.30
   1  -5   2  273.27   30.90
  -1  -5  -2  289.27   31.50
  -1  -5  -2  264.27   30.90
   1  -5   2  239.78   30.70
  -1   5  -2  281.87   30.90
   1   5   2  264.47   30.30
  -1   5  -2  275.67   31.00
   1   5   2  276.17   31.00
   1   5   2  245.38   30.40
  -1   5  -2  286.17   30.70
  -1   5  -2  261.27   30.40
  -3  -5  -2  713.93   76.59
  -3  -5  -2  678.03   76.89
  -3  -5  -2  720.53   76.29
   3  -5   2  729.93   76.59
   3  -5   2  710.13   76.59
  -3  -5  -2  724.13   76.89
   3  -5   2  682.83   75.69
  -3  -5  -2  692.73   76.29
  -3   5  -2  644.34   76.49
   3   5   2  721.83   76.29
   3   5   2  699.73   76.89
  -3   5  -2  704.23   76.59
  -3   5  -2  629.74   76.49
  -3   5  -2  676.13   75.79
   3   5   2  649.83   76.29
  -5  -5  -2 1371.46  147.69
  -5  -5  -2 1313.27  147.19
   5  -5   2 1340.77  147.29
  -5  -5  -2 1395.06  147.19
   5  -5   2 1374.76  147.39
  -5  -5  -2 1356.56  147.39
  -5  -5  -2 1326.07  147.79
   5   5   2 1305.87  147.19
   5   5   2 1327.77  147.29
  -5   5  -2 1331.27  147.39
  -5   5  -2 1250.27  147.29
  -5   5  -2 1354.56  147.39
   5   5   2 1397.06  148.19
  -7  -5  -2  339.07   37.90
   7  -5   2  315.87   37.90
  -7  -5  -2  295.27   38.40
  -7   5  -2  315.47   38.00
  -7   5  -2  336.87   38.00
   7   5   2  366.96   38.20
   7   5   2  349.37   38.00
  -9  -5  -2   -6.20    5.50
   9  -5   2   -4.40    4.00
  -9  -5  -2    0.20    4.50
   9   5   2    5.70    5.40
  -9   5  -2   -0.30    4.60
  -9   5  -2   -2.80    5.40
   9   5   2   -0.50    4.60
  11  -5   2   77.19   10.80
 -11  -5  -2   62.29   10.60
 -11  -5  -2   65.09   11.80
 -11   5  -2   46.60    9.60
 -11   5  -2   61.39   10.70
  11   5   2   64.79   10.70
  13  -5   2  134.89   15.90
 -13  -5  -2  109.69   15.70
 -13  -5  -2   95.29   16.60
 -13   5  -2   97.09   15.20
  13   5   2  106.69   15.80
 -15  -5  -2  179.78   22.70
 -15  -5  -2  165.28   23.10
  15  -5   2  180.58   22.20
  15   5   2  174.58   22.60
 -15   5  -2  143.29   21.60
  17  -5   2   75.89   13.20
 -17  -5  -2   62.59   12.80
 -17  -5  -2   74.69   14.40
  17   5   2   83.59   13.90
 -17   5  -2   74.89   13.40
  19  -5   2   -3.50    7.60
 -19  -5  -2   -0.60    7.90
 -19  -5  -2   -2.50    7.90
 -19   5  -2    4.20    7.50
  19   5   2   21.40   10.30
 -21  -5  -2    1.90    8.10
  21  -5   2    0.20    8.30
 -21  -5  -2   -6.30   10.60
  21   5   2  -11.70    9.90
 -21   5  -2   11.80    7.60
  23  -5   2  -14.00    8.80
 -23  -5  -2   -0.40    8.20
 -23  -5  -2   -2.30   12.70
 -23   5  -2   -2.70    9.00
  23   5   2   23.30   13.30
 -25  -5  -2   -4.80   11.70
 -25  -5  -2  -12.80    8.80
 -25   5  -2   -2.30    9.90
  25   5   2    2.30   13.10
 -26  -6   2   32.70   13.00
 -26  -6   2   35.10   14.90
  26   6  -2   20.50   14.40
 -26   6   2   18.50   14.50
 -26   6   2    9.00   10.40
 -24  -6   2    9.20   10.00
 -24  -6   2   26.60   15.30
 -24   6   2   10.40   10.10
 -24   6   2    8.30   12.40
  24   6  -2   28.30   13.60
 -22  -6   2    1.40   12.20
 -22  -6   2    4.00    9.40
 -22   6   2   -0.30   10.70
 -22   6   2    8.80    8.90
  22   6  -2   13.70   11.70
 -20  -6   2   38.70   12.20
 -20  -6   2   46.60   12.10
  20  -6  -2   53.89   11.70
 -20   6   2   63.09   12.10
  20   6  -2   32.50   11.50
 -20   6   2   47.50   12.50
  18  -6  -2   96.19   15.50
 -18  -6   2  105.19   17.60
 -18  -6   2   98.39   17.30
  18   6  -2  170.18   19.60
 -18   6   2   91.29   15.80
 -18   6   2  124.09   18.10
  16  -6  -2  337.47   40.10
 -16  -6   2  373.16   41.80
 -16  -6   2  362.06   42.00
  16   6  -2  374.36   42.00
 -16   6   2  316.87   41.80
  16   6  -2  355.16   42.10
 -16   6   2  317.27   41.00
 -16   6   2  340.77   40.70
 -14  -6   2  213.88   29.00
 -14  -6   2  226.28   29.40
  14  -6  -2  242.38   27.70
  14   6  -2  262.47   30.00
  14   6  -2  250.77   29.90
 -14   6   2  235.58   28.50
 -14   6   2  251.47   28.20
 -14   6   2  176.58   28.10
 -12  -6   2   68.59   12.00
 -12  -6   2   67.89   12.10
  12  -6  -2   76.49   10.70
 -12   6   2   66.39   11.80
  12   6  -2  100.69   13.20
 -12   6   2   83.19   11.30
  12   6  -2   55.59   11.50
 -12   6   2   76.39   11.20
 -10  -6   2  172.18   20.60
  10  -6  -2  190.78   20.50
 -10  -6   2  145.49   21.20
 -10  -6   2  153.08   21.50
 -10   6   2  162.98   21.80
  10   6  -2  128.69   21.20
 -10   6   2  196.78   20.80
 -10   6   2  181.28   20.80
  10   6  -2  175.68   22.30
  -8  -6   2  682.83   77.29
  -8  -6   2  752.82   77.99
   8  -6  -2  642.34   76.99
  -8  -6   2  665.53   77.99
   8  -6  -2  705.03   76.39
   8   6  -2  683.43   77.89
   8   6  -2  688.43   78.19
  -8   6   2  683.33   77.89
  -8   6   2  744.43   77.39
   8   6  -2  677.73   77.89
  -8   6   2  747.63   77.39
  -6  -6   2  682.73   74.69
  -6  -6   2  702.23   75.49
   6  -6  -2  672.93   74.49
   6  -6  -2  656.93   74.49
  -6  -6   2  669.03   75.29
  -6   6   2  653.53   74.59
  -6   6   2  696.23   74.69
   6   6  -2  647.54   75.29
   6   6  -2  669.53   75.29
   6   6  -2  715.33   75.59
   4  -6  -2  277.77   32.20
  -4  -6   2  284.37   33.10
   4  -6  -2  307.97   32.20
  -4  -6   2  303.77   32.80
  -4  -6   2  270.47   33.40
  -4  -6   2  278.67   33.20
  -4   6   2  286.17   33.20
   4   6  -2  272.67   33.20
  -4   6   2  287.57   32.40
   4   6  -2  313.07   33.60
  -4   6   2  270.07   32.40
   4   6  -2  289.37   33.20
  -2  -6   2  274.27   31.60
  -2  -6   2  244.38   31.60
  -2  -6   2  285.17   32.30
  -2  -6   2  277.97   31.50
   2  -6  -2  262.47   30.90
   2  -6  -2  304.07   31.30
   2  -6  -2  287.47   30.90
  -2   6   2  287.47   31.10
  -2   6   2  268.37   31.10
   2   6  -2  263.87   31.70
   2   6  -2  279.67   31.40
   2   6  -2  261.77   31.80
  -2   6   2  274.17   32.00
   2   6  -2  262.87   31.80
   0  -6   2  329.47   39.00
   0  -6  -2  333.17   38.40
   0  -6  -2  296.97   39.60
   0  -6  -2  352.56   38.50
   0  -6  -2  336.57   39.30
   0  -6  -2  312.37   38.90
   0  -6   2  363.36   39.10
   0  -6   2  338.57   38.60
   0   6  -2  340.17   38.80
   0   6   2  366.26   39.30
   0   6  -2  343.67   39.10
   0   6   2  361.46   38.70
   0   6   2  359.66   38.60
   0   6  -2  353.06   39.20
   0   6  -2  356.06   38.90
   2  -6   2   83.39   10.70
  -2  -6  -2   74.59   11.90
  -2  -6  -2   84.69   11.80
  -2  -6  -2  101.69   11.50
  -2  -6  -2   88.09   11.20
   2  -6   2   75.09   11.50
  -2  -6  -2   88.89   12.80
   2   6   2   86.89   11.30
   2   6   2   87.09   11.40
  -2   6  -2   86.49   11.00
  -2   6  -2   93.29   12.00
  -2   6  -2   82.69   11.50
  -2   6  -2   84.49   11.70
  -4  -6  -2    3.80    3.80
  -4  -6  -2   -1.40    5.00
   4  -6   2    2.90    2.20
   4  -6   2    5.60    4.60
   4   6   2    2.90    3.90
  -4   6  -2   11.40    4.50
  -4   6  -2    0.00    4.20
   4   6   2    5.90    4.00
  -4   6  -2   -0.40    4.00
   6  -6   2  368.96   40.90
  -6  -6  -2  345.07   40.70
  -6  -6  -2  348.37   41.60
   6   6   2  393.46   41.00
   6   6   2  376.46   41.00
  -6   6  -2  310.47   40.90
  -6   6  -2  353.96   41.10
  -6   6  -2  370.36   41.10
   8  -6   2  250.67   28.30
  -8  -6  -2  207.28   29.10
  -8  -6  -2  213.78   27.90
   8   6   2  249.18   28.40
   8   6   2  293.07   28.90
  -8   6  -2  211.38   28.20
  -8   6  -2  229.78   28.40
  -8   6  -2  253.97   28.60
 -10  -6  -2   88.89   13.60
 -10  -6  -2  109.79   15.30
  10  -6   2   93.99   14.10
  10   6   2   96.49   14.10
  10   6   2  103.99   14.00
 -10   6  -2   92.29   13.70
 -10   6  -2   92.09   13.90
 -12  -6  -2   28.70    9.70
  12  -6   2   36.70    7.90
 -12  -6  -2   38.70    8.70
 -12   6  -2   34.20    8.20
  12   6   2   31.30    8.50
  14  -6   2   -7.70    5.40
 -14  -6  -2   -2.30    7.40
 -14  -6  -2    6.00    6.30
  14   6   2    9.70    7.10
 -14   6  -2    0.60    5.90
 -16  -6  -2   57.89   12.10
 -16  -6  -2   31.60    9.70
  16  -6   2   33.10    9.30
 -16   6  -2   37.10    9.40
  16   6   2   28.30    9.20
 -18  -6  -2   40.30   10.30
 -18  -6  -2   33.00   11.10
  18  -6   2   31.40    9.60
  18   6   2   37.50   10.70
 -18   6  -2   19.90    9.10
 -20  -6  -2   10.10   10.50
  20  -6   2   13.40    9.00
 -20  -6  -2    2.20    7.90
  20   6   2   23.00   11.70
 -20   6  -2   -3.40    7.90
 -22  -6  -2  -26.70   11.50
 -22  -6  -2    7.10    9.40
  22  -6   2   21.00    9.70
  22   6   2   20.40   11.10
 -22   6  -2   -7.50    8.30
 -24  -6  -2    7.00   14.60
 -24  -6  -2    9.80   11.10
  24   6   2   10.30   13.00
 -24   6  -2   -7.30    9.50
 -26  -6  -2   -3.60   10.50
 -26  -6  -2    2.40   13.40
  26   6   2    8.40   14.00
 -26   6  -2    8.60   11.20
 -25  -7   2  -13.00    9.50
 -25  -7   2   23.10   15.30
 -25   7   2    2.50    9.40
  25   7  -2    3.70   13.50
 -25   7   2    9.10   13.20
 -23  -7   2   -0.10   10.70
 -23  -7   2   -5.50   14.00
 -23   7   2    0.40    9.20
  23   7  -2   -5.30   12.30
 -23   7   2    2.40   12.60
 -21  -7   2   11.60    9.40
 -21  -7   2    0.20   10.50
  21   7  -2  -12.00    9.90
 -21   7   2    1.10    7.80
 -21   7   2  -11.10    9.90
 -19  -7   2   -0.10    7.40
 -19  -7   2   -3.90    9.10
 -19   7   2  -23.80    8.70
  19   7  -2   -3.70    7.90
 -19   7   2   -6.80    7.20
 -17  -7   2   72.29   14.70
 -17  -7   2   61.09   13.10
  17  -7  -2  102.79   13.30
 -17   7   2   99.39   15.40
  17   7  -2   62.59   13.80
 -17   7   2   80.39   13.40
 -15  -7   2   73.39   14.30
  15  -7  -2   90.29   13.10
 -15  -7   2   59.49   14.30
 -15   7   2   98.89   15.40
 -15   7   2   81.79   13.70
  15   7  -2  104.59   15.80
 -15   7   2  101.99   13.90
  15   7  -2   91.39   15.30
 -13  -7   2    0.80    7.70
 -13  -7   2    0.60    6.10
  13  -7  -2    6.80    5.00
  13   7  -2   -4.10    6.20
 -13   7   2    5.10    6.70
 -13   7   2    8.30    5.90
  13   7  -2    4.70    6.50
 -13   7   2    7.50    5.60
  11  -7  -2    2.90    4.20
 -11  -7   2   -0.90    6.20
 -11  -7   2   -0.30    5.60
 -11   7   2   -9.50    4.60
 -11   7   2   -3.50    5.90
  11   7  -2   -6.30    5.90
  11   7  -2    2.20    6.60
 -11   7   2   -0.40    4.70
   9  -7  -2    3.30    1.70
  -9  -7   2   -1.40    5.20
  -9  -7   2    9.00    6.40
  -9  -7   2   -7.30    4.70
   9  -7  -2    8.70    4.00
  -9   7   2    4.20    4.40
   9   7  -2   14.50    6.00
   9   7  -2   -4.90    5.80
  -9   7   2   -7.70    4.20
  -9   7   2    5.50    5.00
  -7  -7   2  144.99   17.70
  -7  -7   2  139.49   18.40
  -7  -7   2  120.69   16.60
   7  -7  -2  139.29   15.40
   7  -7  -2  139.09   15.40
   7  -7  -2  130.69   16.10
  -7   7   2  126.69   16.50
  -7   7   2  155.28   18.40
   7   7  -2  121.89   17.30
   7   7  -2  156.78   18.60
   7   7  -2  103.39   17.40
  -7   7   2  117.59   16.40
  -5  -7   2  490.75   53.29
   5  -7  -2  458.75   52.59
  -5  -7   2  476.55   54.19
   5  -7  -2  466.55   52.59
  -5  -7   2  509.45   53.69
  -5   7   2  452.45   53.59
   5   7  -2  526.35   54.19
  -5   7   2  475.65   52.89
   5   7  -2  453.05   53.69
  -5   7   2  460.35   53.09
   5   7  -2  463.25   53.59
  -3  -7   2    9.50    6.20
   3  -7  -2   16.70    4.30
  -3  -7   2   16.60    5.70
  -3  -7   2   13.40    5.30
   3  -7  -2   24.50    4.40
  -3  -7   2   17.60    5.40
   3  -7  -2   16.00    4.40
   3   7  -2   12.40    5.80
   3   7  -2   19.80    6.10
  -3   7   2   17.10    6.10
   3   7  -2    9.10    5.70
   3   7  -2   30.50    5.80
  -3   7   2   23.70    5.10
  -3   7   2   26.10    5.30
  -1  -7   2    5.10    3.80
   1  -7  -2   -4.00    3.50
  -1  -7   2    6.00    4.40
   1  -7  -2   -1.10    2.70
  -1  -7   2   -2.10    4.90
   1  -7  -2   -1.10    3.10
  -1   7   2   -3.00    3.60
   1   7  -2   -9.70    4.90
   1   7  -2   -4.50    3.80
   1   7  -2   -2.70    4.40
   1   7  -2    0.80    4.40
  -1   7   2    6.20    4.30
  -1   7   2    5.10    4.60
  -1  -7  -2   -0.10    4.30
  -1  -7  -2    0.30    5.10
   1  -7   2    6.20    3.20
  -1  -7  -2    0.50    3.30
   1  -7   2   -2.30    3.80
  -1   7  -2    3.40    3.80
  -1   7  -2    1.80    4.00
   1   7   2   -0.20    3.70
  -1   7  -2   -5.20    4.80
  -1   7  -2   -0.80    4.50
   1   7   2    5.60    4.70
   1   7   2   -1.20    4.30
   3  -7   2   33.00    6.60
  -3  -7  -2   28.30    5.80
   3  -7   2   30.50    5.10
  -3  -7  -2   17.80    7.50
   3   7   2   36.00    7.00
   3   7   2   28.90    6.30
  -3   7  -2   48.90    8.30
  -3   7  -2   24.90    6.40
  -3   7  -2   47.70    7.40
   5  -7   2  102.09   12.30
   5  -7   2  110.79   14.30
  -5  -7  -2  101.99   14.00
  -5  -7  -2  117.09   16.40
   5   7   2  114.29   14.40
  -5   7  -2   92.99   14.20
   5   7   2   93.59   14.30
  -5   7  -2  135.59   15.10
  -5   7  -2  118.19   14.80
  -7  -7  -2   10.40    5.20
  -7  -7  -2   31.80    7.90
   7  -7   2   19.60    6.00
   7   7   2   22.40    6.20
  -7   7  -2   14.30    6.10
   7   7   2   17.10    6.00
  -7   7  -2   12.20    5.80
  -7   7  -2   16.60    6.50
  -9  -7  -2   12.10    5.70
   9  -7   2   10.20    5.70
  -9  -7  -2   14.80    7.30
   9   7   2    9.80    6.20
  -9   7  -2   12.30    6.50
  -9   7  -2   13.80    6.00
  -9   7  -2   30.90    7.20
   9   7   2   23.00    6.70
  11  -7   2    4.70    5.50
 -11  -7  -2   -3.00    6.40
 -11  -7  -2    5.20    5.70
 -11   7  -2    0.30    5.50
 -11   7  -2    2.90    6.80
 -11   7  -2    5.10    5.90
  11   7   2    3.50    5.90
 -13  -7  -2   10.20    8.70
  13  -7   2   -0.50    6.30
 -13  -7  -2   -3.60    5.60
 -13   7  -2   10.70    6.20
  13   7   2   -0.20    6.30
 -13   7  -2   -1.90    5.90
 -15  -7  -2  104.29   18.60
 -15  -7  -2  112.79   18.00
  15  -7   2  134.49   18.20
  15   7   2  134.19   18.70
 -15   7  -2  121.19   18.10
 -17  -7  -2    8.90    9.00
 -17  -7  -2    6.90    8.30
  17  -7   2   12.40    8.10
 -17   7  -2    3.70    7.60
  17   7   2   20.60    9.50
 -19  -7  -2    2.70    8.50
 -19  -7  -2   -0.90    9.70
  19  -7   2    2.20    8.20
 -19   7  -2    4.20    8.40
  19   7   2   -4.90    9.80
 -21  -7  -2  -14.70    9.60
 -21  -7  -2   -4.60    8.80
 -21   7  -2   -2.00    8.70
  21   7   2    6.50   10.30
 -23  -7  -2   13.50   14.80
 -23  -7  -2   15.80   11.00
 -23   7  -2   -5.00    9.80
  23   7   2    4.60   12.80
 -25  -7  -2    4.30   10.60
 -25  -7  -2    5.20   15.30
 -25   7  -2    0.80   10.50
  25   7   2   17.00   14.90
 -24  -8   2   -3.60    9.90
 -24  -8   2   -6.30   14.40
 -24   8   2   10.90   14.20
 -24   8   2   14.60   10.30
  24   8  -2   -0.90   13.40
 -22  -8   2   10.80   12.60
 -22  -8   2   -3.20    9.60
 -22   8   2    0.40   12.80
  22   8  -2    9.00   11.20
 -22   8   2    9.50    9.90
 -20  -8   2    7.10    8.40
 -20  -8   2   17.60   11.10
 -20   8   2   -0.30    7.80
  20   8  -2   -5.30    9.20
 -20   8   2   -2.30   10.80
 -18  -8   2   12.80   10.70
 -18  -8   2   -0.40    8.70
  18   8  -2   -1.80    9.70
 -18   8   2    9.20   10.20
 -18   8   2   -1.20    6.90
 -16  -8   2   16.70    9.80
 -16  -8   2   11.00    8.50
  16   8  -2   13.90    9.60
 -16   8   2   20.10    7.90
 -16   8   2    6.90    8.40
  14  -8  -2   11.80    5.90
 -14  -8   2    7.20    8.70
 -14  -8   2    3.60    7.60
  14   8  -2    8.90    8.20
 -14   8   2   19.30    6.70
 -14   8   2   15.00    7.80
 -12  -8   2   21.90    8.30
 -12  -8   2   25.60    7.50
  12  -8  -2   16.20    5.60
 -12   8   2    2.20    6.00
 -12   8   2   23.40    7.50
 -12   8   2   18.50    6.60
  12   8  -2   27.10    8.40
  12   8  -2   16.40    8.10
 -10  -8   2   38.40    9.30
 -10  -8   2   60.19   10.70
  10  -8  -2   45.10    7.70
  10   8  -2   40.40    9.30
  10   8  -2   22.90    8.40
 -10   8   2   36.10    8.10
 -10   8   2   67.69   10.20
 -10   8   2   40.90    7.90
   8  -8  -2   15.60    4.90
  -8  -8   2   13.10    6.20
   8  -8  -2   17.30    3.70
  -8  -8   2   32.00    8.50
   8  -8  -2   22.40    3.60
  -8   8   2   22.10    5.90
   8   8  -2   26.00    7.70
  -8   8   2   26.90    7.40
  -8   8   2   23.20    5.90
   8   8  -2   10.90    6.90
  -6  -8   2  105.39   15.60
  -6  -8   2   93.59   14.70
   6  -8  -2  107.99   13.20
   6  -8  -2  103.49   13.80
  -6   8   2  126.99   14.50
   6   8  -2  107.29   15.70
  -6   8   2  143.19   16.20
  -6   8   2  106.39   14.10
   6   8  -2   91.09   14.70
  -4  -8   2   22.10    6.10
  -4  -8   2   24.30    7.40
   4  -8  -2   19.80    4.90
   4  -8  -2   20.50    4.80
   4   8  -2   10.10    6.20
  -4   8   2   15.20    5.60
  -4   8   2   47.30    6.40
   4   8  -2   38.80    7.40
   4   8  -2   18.40    6.40
  -4   8   2   30.00    7.10
   2  -8  -2   77.39   10.40
   2  -8  -2   71.89    9.70
  -2  -8   2   91.69   12.40
  -2  -8   2   91.79   11.60
   2   8  -2   76.19   10.90
  -2   8   2   79.09   10.30
   2   8  -2   55.99   10.60
  -2   8   2   69.79   10.40
  -2   8   2   68.49   11.80
   2   8  -2   57.09   10.50
   2   8  -2   58.19   10.90
   0  -8  -2  386.06   44.20
   0  -8  -2  395.56   44.80
   0  -8   2  420.46   45.10
   0  -8  -2  384.86   45.80
   0  -8   2  397.06   44.40
   0   8   2  387.56   44.40
   0   8   2  414.86   45.30
   0   8  -2  377.26   45.00
   0   8  -2  420.16   45.00
   0   8  -2  365.86   45.00
   0   8   2  381.46   44.40
   2  -8   2  127.19   15.50
  -2  -8  -2  118.99   14.60
   2  -8   2  111.89   14.20
  -2  -8  -2  135.49   17.40
  -2   8  -2  112.69   15.30
   2   8   2  109.19   14.90
  -2   8  -2  127.69   16.00
  -2   8  -2  105.49   15.20
   2   8   2   96.19   14.70
   4  -8   2  116.19   14.10
  -4  -8  -2  105.49   16.80
   4  -8   2  107.29   15.50
  -4  -8  -2  112.29   15.20
   4   8   2  127.09   15.70
   4   8   2  117.09   15.70
  -4   8  -2  124.29   16.30
  -4   8  -2  106.59   15.50
  -4   8  -2  144.09   16.40
  -6  -8  -2  115.19   16.70
   6  -8   2  133.89   17.20
  -6  -8  -2  160.48   19.80
  -6   8  -2  147.19   17.60
  -6   8  -2  135.19   17.50
   6   8   2  124.29   17.40
  -6   8  -2  117.49   17.10
   6   8   2  123.09   17.10
  -8  -8  -2   76.09   12.50
  -8  -8  -2   90.29   14.60
   8  -8   2   90.59   13.10
  -8   8  -2   87.49   13.40
   8   8   2   77.59   12.80
  -8   8  -2  102.99   13.90
  -8   8  -2   78.09   12.80
   8   8   2   87.89   13.50
  10  -8   2   69.09   10.40
 -10  -8  -2   58.69   10.00
 -10  -8  -2   51.39   11.20
 -10   8  -2   40.60    9.90
 -10   8  -2   45.70   10.00
 -10   8  -2   58.69   10.70
  10   8   2   52.69   10.40
 -12  -8  -2   14.50    7.10
 -12  -8  -2   13.50    8.20
  12  -8   2    6.10    6.40
 -12   8  -2   17.90    7.10
  12   8   2   19.80    8.30
 -12   8  -2   13.70    7.20
 -14  -8  -2   40.70    9.10
 -14  -8  -2    0.10    9.80
  14  -8   2   15.30    8.00
  14   8   2   41.70    9.90
 -14   8  -2   51.09   10.40
 -14   8  -2   16.70    8.20
 -16  -8  -2    6.70   10.00
 -16  -8  -2   28.70    8.90
  16  -8   2    7.50    8.00
 -16   8  -2   28.60    9.30
  16   8   2   21.80    9.80
 -16   8  -2   27.30    9.70
  18  -8   2   23.10   12.10
 -18  -8  -2   37.00   10.50
 -18  -8  -2   18.00   11.20
 -18   8  -2   26.40   10.10
 -18   8  -2   20.40   11.10
  18   8   2   20.70   10.70
 -20  -8  -2   20.70   12.40
 -20  -8  -2   17.20   10.50
 -20   8  -2   28.10   12.50
 -20   8  -2   30.00   11.20
  20   8   2   46.10   13.40
 -22  -8  -2   19.40   12.90
 -22  -8  -2   -2.40    9.30
 -22   8  -2   10.00   10.10
 -22   8  -2   11.00   12.80
  22   8   2   -3.20   12.40
 -24  -8  -2   22.40   12.30
 -24  -8  -2   19.50   15.80
 -24   8  -2   -8.40   10.50
  24   8   2  -38.10   12.10
 -24   8  -2    8.70   14.60
 -23  -9   2   -8.70   12.40
 -23  -9   2   -2.90   11.30
 -23   9   2  -16.10    9.50
 -23   9   2    0.30   12.80
  23   9  -2   11.50   13.20
 -21  -9   2    0.40    9.80
 -21  -9   2    6.30   12.00
  21   9  -2  -15.80   12.30
 -21   9   2    0.10    9.20
 -21   9   2   13.70   12.40
 -19  -9   2   -2.00   11.00
 -19  -9   2    5.50    9.40
  19   9  -2   -4.30   10.20
 -19   9   2   10.90    8.40
 -19   9   2   -4.00   10.80
 -17  -9   2   12.50    9.00
 -17  -9   2   -7.20    9.70
  17   9  -2   -6.50    9.00
 -17   9   2   -4.40    8.90
 -17   9   2    7.40    7.70
 -15  -9   2    2.90    7.90
 -15  -9   2   11.40   10.10
 -15   9   2    9.50    9.00
 -15   9   2   22.90    7.80
  15   9  -2   -1.60    8.70
 -13  -9   2    9.10    7.50
 -13  -9   2    7.40    8.00
 -13   9   2   12.70    7.70
  13   9  -2   -2.10    7.50
 -13   9   2   -2.90    5.70
 -11  -9   2   -3.50    6.10
  11  -9  -2   -2.50    4.60
 -11  -9   2   -5.00    6.90
 -11   9   2    6.30    7.00
 -11   9   2   -4.10    5.20
  11   9  -2   -2.90    7.20
   9  -9  -2    0.80    4.20
  -9  -9   2    5.50    6.50
  -9  -9   2    0.70    7.30
   9   9  -2    1.10    6.40
  -9   9   2    3.10    5.00
  -9   9   2   -2.40    5.80
  -9   9   2   -4.50    5.00
   7  -9  -2  -10.60    2.80
  -7  -9   2   -2.40    6.30
  -7  -9   2   -1.90    5.30
   7  -9  -2    2.70    3.90
   7   9  -2    1.60    6.00
  -7   9   2   -2.40    4.60
  -7   9   2   -2.30    4.80
  -7   9   2    4.50    5.70
  -5  -9   2   22.80    7.90
   5  -9  -2   -2.30    3.80
   5  -9  -2    7.30    4.00
  -5  -9   2   11.40    5.90
  -5   9   2   19.10    6.80
   5   9  -2   13.90    6.20
  -5   9   2    8.80    4.90
  -5   9   2    4.40    4.80
  -3  -9   2    7.90    7.00
   3  -9  -2   -8.30    4.00
   3  -9  -2   -1.10    3.50
  -3  -9   2   -1.60    4.50
  -3   9   2   -7.90    4.00
  -3   9   2   -2.80    5.30
   3   9  -2   13.10    6.10
   3   9  -2    0.80    4.80
  -3   9   2    1.60    4.60
   3   9  -2   -1.00    5.80
  -1  -9   2   39.20    7.90
   1  -9  -2   41.10    9.70
  -1  -9   2   47.20   10.20
   1  -9  -2   35.60    6.90
  -1   9   2   26.00    7.00
  -1   9   2   48.30    8.80
  -1   9   2   46.30    7.70
   1   9  -2   40.10    7.90
   1   9  -2   39.50    8.90
   1   9  -2   55.59    9.20
   1  -9   2   22.30    6.80
  -1  -9  -2   31.80    9.40
  -1  -9  -2   36.80    6.20
   1  -9   2   21.30    6.00
   1   9   2   33.00    6.90
  -1   9  -2   33.80    7.70
  -1   9  -2   41.80    8.00
  -1   9  -2   27.40    7.00
   1   9   2   25.50    7.50
   1   9   2   20.80    6.60
  -3  -9  -2   71.29   11.80
   3  -9   2   51.29    8.90
   3  -9   2   40.00    7.10
  -3  -9  -2   52.39    8.40
   3   9   2   37.90    8.40
  -3   9  -2   51.49    9.40
   3   9   2   54.79    8.80
  -3   9  -2   53.79    9.60
  -3   9  -2   27.70    8.20
  -5  -9  -2    8.00    4.90
   5  -9   2    1.50    5.30
  -5  -9  -2    0.00    6.70
   5  -9   2    3.40    2.90
   5   9   2   -3.50    5.40
  -5   9  -2   10.00    5.70
   5   9   2    7.00    5.50
  -5   9  -2    8.80    6.20
  -5   9  -2    0.60    5.00
   7  -9   2    8.70    5.90
  -7  -9  -2    7.00    5.50
  -7  -9  -2    4.80    7.60
  -7   9  -2    6.40    5.80
   7   9   2    8.90    6.40
  -7   9  -2   -0.20    6.70
   7   9   2    6.80    6.60
  -7   9  -2    3.90    5.70
   9  -9   2    1.20    5.80
  -9  -9  -2   -6.60    7.20
  -9  -9  -2   -0.60    5.50
  -9   9  -2   -1.10    5.50
   9   9   2   -4.50    6.30
  -9   9  -2   -1.40    5.90
  11  -9   2   10.60    7.00
 -11  -9  -2   24.90    7.80
 -11  -9  -2   -1.60    7.90
 -11   9  -2    0.70    7.00
 -11   9  -2   21.00    7.40
  11   9   2    9.50    7.50
 -13  -9  -2    4.80    6.90
  13  -9   2    0.50    6.50
 -13  -9  -2  -15.20    7.60
 -13   9  -2    8.00    7.20
  13   9   2   -7.30    7.40
 -13   9  -2    4.50    7.60
 -15  -9  -2    3.90   10.10
  15  -9   2   -0.80    7.50
 -15  -9  -2   -6.80    7.30
 -15   9  -2   -0.50    8.80
  15   9   2   -0.20    8.60
 -15   9  -2   -2.60    7.40
 -17  -9  -2  -17.80    9.20
 -17  -9  -2   15.00    8.60
  17   9   2   11.30    9.70
 -17   9  -2   28.20   11.20
 -17   9  -2   20.00    9.40
 -19  -9  -2    2.80    9.30
 -19  -9  -2   -6.10   10.70
 -19   9  -2    5.40   10.80
  19   9   2   -0.40    9.10
 -19   9  -2    4.10    9.40
 -21  -9  -2  -14.40    9.00
 -21  -9  -2   14.70   12.10
 -21   9  -2    5.10   10.20
  21   9   2    0.60   12.00
 -21   9  -2   -7.00   12.00
 -23  -9  -2  -12.50   11.60
 -23   9  -2    0.70   13.70
 -23   9  -2   -1.60   11.40
  23   9   2   11.80   14.70
 -22 -10   2    9.30   13.10
 -22 -10   2   11.60   11.20
 -22  10   2    3.90   10.30
  22  10  -2   -2.20   13.50
 -22  10   2  -10.80   12.00
 -20 -10   2    3.00   12.50
 -20 -10   2   20.10   11.40
  20  10  -2   18.30   12.70
 -20  10   2   11.90    9.40
 -20  10   2   13.00   12.70
 -18 -10   2   27.80   10.80
 -18 -10   2   23.70   12.60
 -18  10   2   43.90   13.50
  18  10  -2   22.30   12.10
 -18  10   2   27.40   10.20
 -16 -10   2   -0.50    8.50
 -16 -10   2    5.80   10.70
 -16  10   2   15.30    8.10
 -16  10   2    6.20    9.60
  16  10  -2   14.20   10.40
 -14 -10   2   -7.80    8.70
 -14 -10   2    2.70    7.70
  14  10  -2    1.40    9.10
 -14  10   2   -2.20    7.00
 -14  10   2   -6.60    8.20
 -12 -10   2   -4.40    9.00
 -12 -10   2   -2.60    6.80
  12  10  -2   -2.00    7.50
 -12  10   2    4.30    6.40
 -12  10   2   12.40    8.30
 -10 -10   2   18.40    8.10
 -10 -10   2   18.90    9.20
 -10  10   2   25.10    7.30
 -10  10   2   23.70    8.50
  10  10  -2   16.60    8.40
   8 -10  -2   25.50    4.80
  -8 -10   2   60.49   11.00
   8 -10  -2   29.80    6.50
  -8 -10   2   23.30    8.00
  -8  10   2   35.10    7.60
   8  10  -2   22.70    8.60
  -8  10   2   31.90    8.90
  -6 -10   2   24.70    8.40
   6 -10  -2   34.70    6.80
   6 -10  -2   31.50    6.40
  -6 -10   2   36.00    9.90
  -6  10   2   32.70    9.10
   6  10  -2   50.99    9.40
  -6  10   2   43.50    7.80
  -6  10   2   23.40    7.40
   4 -10  -2    2.90    4.20
  -4 -10   2    8.70    7.70
  -4 -10   2   -4.80    5.50
   4 -10  -2   -8.20    4.50
   4  10  -2   -2.90    5.90
  -4  10   2   -4.30    4.70
  -4  10   2   -0.30    5.10
  -4  10   2   -2.00    5.70
   2 -10  -2   50.69   10.70
  -2 -10   2   26.10    7.90
   2 -10  -2   35.30    6.90
  -2 -10   2   19.60    8.70
   2  10  -2   41.60    8.90
  -2  10   2   46.00    8.10
  -2  10   2   49.50    9.40
   2  10  -2   45.00    8.60
  -2  10   2   34.50    7.80
   0 -10   2   51.49   10.70
   0 -10  -2   36.80    6.80
   0 -10  -2   52.59   10.60
   0 -10   2   37.00    8.10
   0  10   2   12.30    7.70
   0  10  -2   23.80    7.40
   0  10   2   40.40    7.80
   0  10   2   27.90    7.30
   0  10  -2   33.50    8.60
   0  10  -2   33.50    8.30
  -2 -10  -2   37.70    9.90
   2 -10   2   50.49    7.80
  -2 -10  -2   42.80    8.10
   2 -10   2   54.39    9.30
  -2  10  -2   54.89    9.50
  -2  10  -2   20.50    9.00
   2  10   2   38.40    8.40
  -2  10  -2   60.19    9.70
   2  10   2   44.90    8.90
   4 -10   2   18.10    6.90
  -4 -10  -2   29.70    6.90
   4 -10   2   24.80    5.30
  -4 -10  -2   30.60    9.60
  -4  10  -2   30.00    8.00
   4  10   2   22.10    7.30
  -4  10  -2   26.00    7.70
  -4  10  -2   33.70    7.70
   4  10   2   12.70    7.20
  -6 -10  -2   60.59   10.60
   6 -10   2   76.19   11.40
  -6 -10  -2   75.69   13.10
   6  10   2   83.09   12.30
   6  10   2   61.89   11.10
  -6  10  -2   73.69   11.80
  -6  10  -2   41.30   11.00
  -6  10  -2   47.80   10.60
   8 -10   2   30.40    8.30
  -8 -10  -2   31.90    8.10
  -8 -10  -2   51.89   12.00
  -8  10  -2   19.30    8.00
  -8  10  -2   26.30    8.10
   8  10   2   22.70    8.50
  10 -10   2   54.29   10.30
 -10 -10  -2   48.90   12.50
 -10 -10  -2   37.40    9.80
  10  10   2   59.89   11.70
 -10  10  -2   68.09   11.60
 -10  10  -2   44.30   11.00
  12 -10   2  148.79   18.40
 -12 -10  -2  137.79   20.00
 -12 -10  -2  121.99   17.10
 -12  10  -2   88.09   16.50
 -12  10  -2   75.69   15.80
  12  10   2   96.19   17.10
 -14 -10  -2   18.40   11.50
 -14 -10  -2   27.40    9.90
 -14  10  -2   29.70   10.00
 -14  10  -2   40.70   11.40
  14  10   2   63.59   12.60
 -16 -10  -2   36.60   12.50
 -16 -10  -2   25.60   10.00
 -16  10  -2   30.70   11.60
 -16  10  -2   31.40   10.80
  16  10   2   15.20   10.80
 -18 -10  -2   14.40   13.00
 -18  10  -2   42.40   12.00
 -18  10  -2   26.90   12.40
  18  10   2   17.60   12.20
 -20 -10  -2   -1.60   12.00
 -20  10  -2    8.10   10.40
  20  10   2   11.40   13.10
 -20  10  -2    8.90   12.60
 -21 -11   2  -11.10   12.90
 -21  11   2  -28.40   11.30
 -21  11   2   -2.90    9.60
  21  11  -2  -13.70   13.10
 -19 -11   2   -2.70   12.70
 -19 -11   2   -9.50    9.50
 -19  11   2    2.60    9.20
  19  11  -2   -2.50   11.00
 -19  11   2    5.30   12.50
 -17 -11   2   -6.50   12.10
 -17 -11   2    4.00    9.90
 -17  11   2   12.60   11.60
  17  11  -2   12.50   11.30
 -17  11   2  -10.60    8.20
 -15 -11   2   21.50   12.00
 -15 -11   2    2.10    8.60
  15  11  -2   -2.20    9.40
 -15  11   2    6.50    8.10
 -15  11   2    6.60   10.00
 -13 -11   2    2.60    9.60
 -13 -11   2    8.80    8.50
 -13  11   2    1.30    8.60
  13  11  -2    6.00    9.50
 -13  11   2    0.20    6.90
 -11 -11   2    4.40    9.50
 -11 -11   2    7.00    7.60
 -11  11   2   -4.20    6.50
  11  11  -2   -2.50    8.50
 -11  11   2    4.00    8.30
  -9 -11   2   15.20    7.70
  -9 -11   2   18.10   10.30
   9  11  -2   14.70    8.10
  -9  11   2   -3.80    6.00
  -9  11   2    2.70    7.20
  -7 -11   2    3.00    6.60
  -7 -11   2    0.60    8.20
  -7  11   2   -0.20    7.00
  -7  11   2   -3.70    5.50
   7  11  -2    2.60    7.40
  -5 -11   2    5.90    6.40
  -5 -11   2   19.60    8.80
  -5  11   2    4.20    5.70
  -5  11   2   -9.80    6.20
   5  11  -2   -4.60    6.50
   3 -11  -2   38.20   11.20
  -3 -11   2   56.79   10.50
  -3 -11   2   43.90   11.80
  -3  11   2   55.59   10.60
  -3  11   2   62.99   10.10
   3  11  -2   51.39   10.50
  -1 -11   2  111.89   18.10
   1 -11  -2  121.99   18.50
   1 -11  -2  110.59   16.30
  -1 -11   2  124.29   16.60
   1  11  -2  134.99   17.40
  -1  11   2  115.39   17.40
   1  11  -2  110.19   16.70
  -1  11   2  109.79   16.00
   1 -11   2   14.10    6.60
  -1 -11  -2    5.40    8.10
  -1 -11  -2   25.60    6.20
   1 -11   2    3.10    8.30
  -1  11  -2   12.00    7.20
   1  11   2    7.30    6.20
  -1  11  -2   12.00    6.60
   3 -11   2   -2.30    6.00
  -3 -11  -2   -8.30    7.50
  -3 -11  -2    0.90    5.30
  -3  11  -2    2.60    6.50
   3  11   2    1.40    5.90
  -3  11  -2   -0.70    6.20
   5 -11   2   19.80    7.10
  -5 -11  -2   24.00    9.90
  -5 -11  -2   21.80    6.80
   5  11   2    4.40    6.60
  -5  11  -2    8.10    7.10
  -5  11  -2   42.00    9.10
  -7 -11  -2    3.40    6.20
   7 -11   2   -3.80    6.10
  -7 -11  -2   -5.00    7.90
  -7  11  -2  -10.00    6.40
  -7  11  -2   -0.30    6.70
   7  11   2    2.70    7.60
  -9 -11  -2   10.10   10.80
  -9 -11  -2   26.50   11.00
   9  11   2   21.10    9.40
  -9  11  -2   15.60    8.10
  -9  11  -2   19.40    8.60
 -11 -11  -2   25.90   11.10
  11  11   2   36.20   11.00
 -11  11  -2   28.40    9.80
 -11  11  -2   69.89   12.30
 -13 -11  -2    7.10    9.90
  13  11   2   -6.80    9.10
 -13  11  -2   -5.20    7.90
 -13  11  -2   -3.70    8.00
 -15 -11  -2  -18.80    9.80
 -15  11  -2   16.30   10.10
  15  11   2   10.80    9.90
 -15  11  -2    9.60    9.30
 -17 -11  -2   15.70   12.60
 -17  11  -2  -14.60    9.80
 -17  11  -2  -16.40    8.80
  17  11   2   12.70   11.70
 -19 -11  -2  -19.60   12.20
  19  11   2   -2.00   11.80
 -19  11  -2    7.60   12.20
 -19  11  -2    1.50   10.30
 -18 -12   2  -16.10   12.10
 -18  12   2    4.70    9.80
  18  12  -2  -13.10   10.80
 -18  12   2   14.20   12.70
 -16 -12   2   -2.70   12.40
 -16  12   2   23.00    9.90
 -16  12   2   32.80   12.80
  16  12  -2   12.40   12.40
 -14 -12   2   38.00   13.50
  14  12  -2   37.90   12.60
 -14  12   2    7.90   10.60
 -14  12   2   21.30    9.60
 -12 -12   2   -3.90   10.20
 -12 -12   2   11.90    9.70
 -12  12   2    6.00    7.70
 -12  12   2   -2.70    8.70
  12  12  -2    9.20    9.80
 -10 -12   2   33.90   11.90
 -10 -12   2   27.40    9.60
 -10  12   2   32.70   10.90
 -10  12   2    9.30    7.80
  10  12  -2   33.50   11.00
  -8 -12   2   -0.40    9.60
  -8 -12   2   10.80    7.90
   8  12  -2    6.70    8.40
  -8  12   2   10.40    9.00
  -8  12   2   -7.70    6.20
  -6 -12   2   20.60    8.40
  -6 -12   2   34.70   11.60
   6  12  -2   16.80    8.80
  -6  12   2   10.90    8.40
  -6  12   2   20.30    7.50
   4 -12  -2   24.30   10.00
  -4 -12   2   15.50   10.60
  -4 -12   2   33.00    9.10
  -4  12   2   47.50   10.10
  -4  12   2   26.80    8.20
   4  12  -2   17.50    9.10
   2 -12  -2   99.19   17.40
  -2 -12   2   89.79   13.90
  -2 -12   2   78.59   15.60
  -2  12   2   55.29   14.10
   2  12  -2   85.39   13.90
   2  12  -2   93.29   15.10
  -2  12   2   98.49   13.80
   0 -12  -2  133.29   20.40
   0 -12   2  107.79   19.40
   0 -12   2  134.79   17.80
   0  12   2  124.89   17.30
   0  12   2  115.69   18.30
   0  12  -2  110.29   17.40
   0  12  -2  119.89   18.10
  -2 -12  -2    7.20    9.30
   2 -12   2   27.60   11.00
   2  12   2   11.90    7.40
  -2  12  -2   15.80    8.20
  -2  12  -2   18.80    7.60
  -4 -12  -2    7.20    9.00
  -4  12  -2   15.80    7.90
  -4  12  -2   11.60    7.60
   4  12   2    5.50    7.40
  -6 -12  -2   16.20   10.60
  -6  12  -2    8.50    8.30
   6  12   2   10.80    8.30
  -6  12  -2    9.50    8.10
  -8 -12  -2   47.00   13.40
  -8  12  -2   54.09   11.30
  -8  12  -2   25.90    9.90
   8  12   2   49.30   11.80
 -10 -12  -2   33.70   12.20
 -10  12  -2   39.20   10.60
  10  12   2   33.90   11.20
 -10  12  -2   19.80    9.60
 -12 -12  -2   15.50   11.30
 -12  12  -2   -5.00    8.10
 -12  12  -2    2.80    8.70
  12  12   2    6.40    9.90
 -14 -12  -2    1.30   11.70
 -14  12  -2    2.00    9.70
 -14  12  -2   21.00   11.40
  14  12   2   -0.20   10.60
 -16 -12  -2   -4.30   11.80
 -16  12  -2    9.00   10.50
  16  12   2   14.30   12.30
 -16  12  -2  -12.20   10.00
 -18 -12  -2    1.30   13.20
 -18  12  -2   -7.80   11.30
 -18  12  -2   -3.90   10.20
  18  12   2   10.90   12.30
 -17 -13   2   -4.70   13.50
  17  13  -2   -4.80   12.20
 -17  13   2    3.10    9.80
 -17  13   2   -1.50   12.40
 -15 -13   2   23.10   13.10
  15  13  -2    9.40   12.10
 -15  13   2   -1.70   11.40
 -15  13   2    1.50    8.90
 -13 -13   2   -2.50   11.90
  13  13  -2    7.50   11.50
 -13  13   2  -11.60    7.70
 -13  13   2  -12.00   10.00
 -11 -13   2   15.00   12.10
 -11  13   2   -7.40    9.60
  11  13  -2    2.00   10.80
 -11  13   2   -9.60    7.70
  -9 -13   2    9.90   11.50
  -9  13   2   -4.00    7.40
   9  13  -2   10.90    9.60
  -9  13   2    0.10    9.30
  -7 -13   2   -0.70   10.20
  -7  13   2    8.70    7.70
  -7  13   2   -1.00    7.90
   7  13  -2    0.30    8.60
   5 -13  -2    2.10    9.50
  -5 -13   2    5.30   10.40
   5  13  -2   -8.00    7.60
  -5  13   2   -1.40    7.80
  -5  13   2    1.10    6.90
  -3 -13   2   -6.60    9.30
   3 -13  -2    5.70    9.40
  -3  13   2   -2.30    8.00
  -3  13   2   -4.10    6.50
   3  13  -2  -11.40    7.30
   1 -13  -2    6.60    9.20
  -1 -13   2   18.90   10.40
   1  13  -2    3.50    7.40
   1  13  -2   -3.80    7.60
  -1  13   2   11.70    8.20
  -1  13   2    1.40    7.10
   1 -13   2    4.80   10.00
  -1 -13  -2   -8.40    8.50
   1  13   2   -9.50    6.50
  -1  13  -2    8.20    7.70
  -1  13  -2   -5.80    7.10
  -3 -13  -2    9.10   10.00
   3 -13   2    6.60   10.00
  -3  13  -2   12.20    7.70
  -3  13  -2    1.80    8.00
   3  13   2   -4.60    7.00
  -5 -13  -2  -16.50    8.80
  -5  13  -2    3.20    8.10
   5  13   2    0.60    7.40
  -5  13  -2    2.00    7.60
  -7 -13  -2    9.30   10.80
   7  13   2   10.60   10.00
  -7  13  -2   -5.60    7.90
  -7  13  -2   -1.40    8.00
  -9 -13  -2  -11.90   10.00
   9  13   2    7.00   10.10
  -9  13  -2    2.60    8.50
  -9  13  -2   -9.00    7.60
 -11 -13  -2   -3.60   10.70
 -11  13  -2   14.10    9.30
  11  13   2   -6.00   10.60
 -11  13  -2   -1.60    8.80
 -13 -13  -2  -18.20   10.50
 -13  13  -2  -14.90    8.70
  13  13   2    7.80   11.60
 -13  13  -2    5.50    9.50
 -15 -13  -2   -3.00   12.50
  15  13   2   11.40   12.00
 -15  13  -2    8.50   11.10
 -15  13  -2    8.40   11.00
 -14 -14   2   11.20   13.60
  14  14  -2   -2.60   12.10
 -14  14   2   15.50    9.90
 -14  14   2   -8.30   11.60
 -12 -14   2   12.10   12.90
 -12  14   2   10.40    9.00
 -12  14   2    2.70   11.60
  12  14  -2   26.50   12.30
 -10 -14   2    9.60   12.70
  10  14  -2   12.90   11.00
 -10  14   2   18.50   11.30
 -10  14   2   23.00    9.00
  -8 -14   2   20.50   13.20
  -8  14   2   12.20   10.60
  -8  14   2   22.10    9.50
   8  14  -2   37.40   11.80
   6 -14  -2   20.10   12.40
  -6 -14   2   13.40   12.20
  -6  14   2   19.70   11.30
   6  14  -2   12.10   10.10
  -6  14   2    6.90    8.20
  -4 -14   2   15.20   12.90
   4 -14  -2   61.59   14.70
   4  14  -2   41.50   12.10
  -4  14   2   57.69   11.60
  -4  14   2   57.99   13.00
   2 -14  -2   26.00   11.90
  -2 -14   2   26.30   12.10
  -2  14   2   27.40   10.60
   2  14  -2    8.80    9.60
  -2  14   2   17.10    8.90
   0 -14  -2   -1.10   10.20
   0 -14   2   24.20   12.50
   0  14   2   12.40    8.60
   0  14  -2   13.90    9.20
   0  14  -2   20.70    9.20
   2 -14   2  109.69   19.90
  -2 -14  -2  114.39   20.40
  -2  14  -2  100.79   16.50
   2  14   2   78.69   15.60
  -2  14  -2   79.49   16.10
  -4 -14  -2   41.70   14.40
   4 -14   2   33.80   14.00
  -4  14  -2   32.10   11.70
  -4  14  -2   48.00   11.80
   4  14   2   59.59   12.20
  -6 -14  -2   26.20   13.00
  -6  14  -2   36.90   11.10
   6  14   2   15.30   11.30
  -6  14  -2   38.80   11.30
  -8 -14  -2    0.70   11.60
  -8  14  -2   28.90   10.60
  -8  14  -2   19.70   10.40
   8  14   2   27.70   11.90
 -10 -14  -2  -22.10   10.40
  10  14   2    4.40   11.20
 -10  14  -2   13.30    9.40
 -10  14  -2   13.00   10.20
 -12 -14  -2   11.10   13.00
  12  14   2    2.70   12.00
 -12  14  -2   31.20   11.40
 -12  14  -2  -11.10    9.40
  -9 -15   2  -13.20   12.50
  -9  15   2   11.80   11.40
  -9  15   2    2.50    9.20
   9  15  -2   -3.40   10.20
   7 -15  -2   -2.00   10.10
  -7 -15   2   11.10   13.20
  -7  15   2   17.40   11.30
   7  15  -2   -5.50    9.70
  -7  15   2   12.10    9.00
  -5 -15   2   -5.20   11.80
   5 -15  -2   13.70   11.40
   5  15  -2   14.50   10.40
  -5  15   2    3.30   10.60
  -5  15   2   -2.50    8.20
  -3 -15   2   10.80   12.30
   3 -15  -2    2.50   10.90
   3  15  -2   22.20   10.30
  -3  15   2  -20.60    8.10
  -3  15   2   14.60    9.00
  -1 -15   2    0.20   11.50
   1 -15  -2   -7.60   10.20
  -1  15   2    9.50    8.70
   1  15  -2    9.80    9.70
   1 -15   2   -3.50   11.80
  -1 -15  -2    1.00   10.60
  -1  15  -2   17.90   10.10
  -1  15  -2    7.30    9.00
   1  15   2   15.50    9.40
  -3 -15  -2  -17.80   10.40
   3 -15   2   27.90   13.10
  -3  15  -2   18.50    9.70
   3  15   2   -1.40    8.80
  -3  15  -2    1.90    9.30
   5 -15   2   -9.10   11.40
  -5 -15  -2   12.00   11.80
  -5  15  -2    0.60    8.80
  -5  15  -2   11.00   10.00
   5  15   2    7.30   11.10
  -7 -15  -2   -0.80   11.90
  -7  15  -2  -12.60    8.60
  -7  15  -2   -3.40    9.50
   7  15   2   -3.70   10.70
  -9 -15  -2   -8.30   12.00
 -28   0   3    7.30   10.10
  28   0  -3    2.50   12.00
  26   0  -3   -0.90   10.30
 -26   0   3  -16.40    8.30
 -24   0   3   10.00   10.40
  24   0  -3   -4.00    8.40
 -24   0   3   -4.10    8.00
 -22   0   3   -5.10    6.70
  22   0  -3    7.70    6.90
  22   0  -3   -5.40    7.70
 -22   0   3   28.60   10.50
 -20   0   3   -1.60    7.70
  20   0  -3    6.10    7.90
  20   0  -3   -2.10    5.90
 -20   0   3   -3.10    6.60
 -18   0   3   -2.30    6.70
 -18   0   3    0.80    6.30
  18   0  -3    7.80    6.90
  18   0  -3    1.70    5.50
  16   0  -3    0.10    4.90
  16   0  -3   -6.00    5.10
 -16   0   3    1.20    5.10
 -16   0   3  -11.10    6.00
  14   0  -3   -7.00    4.50
 -14   0   3   -4.30    4.90
 -14   0   3   -6.70    5.20
 -14   0   3    0.40    5.70
 -14   0   3  -10.20    5.70
  14   0  -3   -7.20    4.50
 -12   0   3  -12.30    4.40
 -12   0   3    1.20    4.20
  12   0  -3    6.10    4.60
 -12   0   3    1.70    4.50
  12   0  -3    2.90    5.00
  12   0  -3   -2.50    3.70
 -12   0   3   -2.00    5.00
  10   0  -3   -3.70    3.90
  10   0  -3   -2.10    4.10
  10   0  -3    3.20    3.90
 -10   0   3   -2.60    4.50
 -10   0   3   -8.80    3.70
  10   0  -3    5.60    4.20
 -10   0   3   -2.30    4.00
 -10   0   3   -9.80    4.30
   8   0  -3   -1.50    3.80
  -8   0   3    0.60    4.10
   8   0  -3    2.60    3.40
  -8   0   3   -2.50    3.50
   8   0  -3   -4.10    3.40
   8   0  -3    0.60    3.40
  -8   0   3   -1.70    3.80
  -8   0   3    0.20    3.80
   6   0  -3    0.10    2.90
  -6   0   3    2.90    3.40
  -6   0   3    0.00    3.40
   6   0  -3   -1.80    3.00
  -6   0   3    2.30    3.40
   6   0  -3   -4.40    2.90
  -6   0   3   -4.50    3.20
   6   0  -3   -0.90    3.20
   4   0  -3   -3.30    2.30
  -4   0   3    1.50    2.70
   4   0  -3    3.20    2.70
   4   0  -3    3.10    2.60
   4   0  -3   -2.50    2.10
  -4   0   3    4.60    2.00
  -4   0   3    2.20    3.00
  -4   0   3   -1.60    2.50
   2   0  -3    2.10    1.90
   2   0  -3    1.60    1.50
  -2   0   3    2.00    2.10
  -2   0   3   -1.20    1.80
  -2   0   3   -2.30    1.80
   2   0  -3   -2.50    1.80
   2   0  -3    1.20    2.50
   0   0  -3    0.70    1.60
   0   0   3   -3.60    1.50
   0   0  -3   -4.80    1.90
   0   0  -3   -3.50    1.80
   0   0   3   -5.30    1.90
   0   0   3   -1.30    2.00
   2   0   3    3.50    2.90
  -2   0  -3    2.30    2.50
   2   0   3    3.30    2.90
   2   0   3    4.10    2.50
  -2   0  -3   -1.30    3.00
  -2   0  -3   -0.10    2.60
   4   0   3    1.40    3.20
   4   0   3    0.10    3.50
   4   0   3   -0.10    3.50
  -4   0  -3   -1.90    3.80
  -4   0  -3   -0.70    3.10
  -4   0  -3   -0.30    3.60
   6   0   3    6.00    4.50
   6   0   3   -3.60    3.40
  -6   0  -3   -1.30    3.90
  -6   0  -3   -9.10    3.50
   6   0   3   -0.60    3.60
  -6   0  -3    0.80    4.50
   8   0   3    5.90    4.90
  -8   0  -3    5.20    4.70
   8   0   3    3.90    4.50
  -8   0  -3    3.10    5.10
  -8   0  -3    0.20    4.40
   8   0   3    1.30    4.20
 -10   0  -3    3.90    5.10
 -10   0  -3   -7.90    4.70
 -10   0  -3   -8.70    5.00
 -10   0  -3   -0.80    4.10
  10   0   3    3.90    5.00
  10   0   3    5.10    4.70
 -12   0  -3    6.60    6.10
  12   0   3   -1.60    4.60
 -12   0  -3    1.10    5.00
 -12   0  -3    3.20    4.60
 -14   0  -3   -8.40    5.50
  14   0   3   -5.40    5.50
 -14   0  -3    2.80    6.00
 -16   0  -3  -11.70    4.70
 -16   0  -3   -4.80    6.10
  16   0   3    1.60    6.50
 -18   0  -3   -3.90    5.80
  18   0   3   -0.90    6.60
 -18   0  -3    7.70    7.50
  20   0   3    3.80    8.70
 -20   0  -3   -9.40    8.40
 -20   0  -3   -6.90    7.50
 -22   0  -3  -10.00    9.40
 -22   0  -3  -13.10    7.30
  22   0   3   -4.40   10.00
 -24   0  -3   26.80   12.10
 -24   0  -3   -5.40    8.50
  24   0   3    9.00   10.40
 -26   0  -3  -11.10   10.10
  26   0   3   -8.10   12.30
 -26   0  -3    4.80   11.90
 -28   0  -3    5.30   13.00
 -28   0  -3   -5.90   11.60
 -29  -1   3   -2.70   10.30
 -29   1   3    1.80   11.10
  29   1  -3    1.40   12.20
 -27  -1   3    9.40   11.00
 -27  -1   3   10.20   12.40
  27  -1  -3   34.10   12.70
  27   1  -3   -3.80   11.60
 -27   1   3   13.50   10.90
  25  -1  -3   11.20    9.80
 -25  -1   3   10.60   11.30
 -25  -1   3    5.60    8.60
  25   1  -3    5.70   10.00
 -25   1   3    7.60    8.60
  23  -1  -3    4.00    8.30
 -23  -1   3    7.80    8.90
 -23  -1   3   -2.30    9.60
  23   1  -3   17.20    8.20
 -23   1   3    0.60    7.20
  23   1  -3   10.20    9.20
 -21  -1   3    6.40    7.70
  21  -1  -3    9.60    7.40
 -21  -1   3   24.60   10.00
  21  -1  -3   17.70    7.10
  21   1  -3    9.90    7.40
 -21   1   3   -1.30    6.50
  21   1  -3    0.80    7.80
 -19  -1   3   67.69   12.90
  19  -1  -3   66.99   12.10
 -19  -1   3   76.29   12.60
  19  -1  -3   68.59   11.20
  19   1  -3   67.19   12.00
 -19   1   3   77.09   12.20
  19   1  -3   55.29   12.20
  17  -1  -3  151.98   18.50
  17  -1  -3  164.18   19.30
 -17  -1   3  170.18   19.90
 -17  -1   3  153.98   20.20
  17   1  -3  123.09   18.90
 -17   1   3  123.89   18.70
  17   1  -3  113.49   18.50
 -17   1   3  156.28   20.50
  15  -1  -3  129.89   16.70
  15  -1  -3  110.99   15.90
 -15  -1   3   89.59   16.10
 -15  -1   3  137.39   17.40
  15   1  -3  159.88   17.80
 -15   1   3  126.59   16.90
 -15   1   3  132.49   16.90
 -15   1   3  132.49   17.50
 -15   1   3  110.89   15.80
  15   1  -3  112.59   16.50
 -13  -1   3  325.97   37.60
  13  -1  -3  281.07   36.80
  13  -1  -3  318.37   37.10
 -13  -1   3  323.47   37.70
 -13  -1   3  340.37   37.70
 -13   1   3  338.67   37.70
 -13   1   3  300.07   36.90
  13   1  -3  370.36   37.60
 -13   1   3  354.66   37.40
  13   1  -3  337.37   37.40
 -13   1   3  283.87   37.20
 -11  -1   3  248.78   29.50
  11  -1  -3  271.47   29.00
  11  -1  -3  246.98   29.60
  11  -1  -3  229.58   29.00
 -11  -1   3  249.08   29.70
 -11  -1   3  213.48   29.50
  11  -1  -3  290.37   29.30
 -11  -1   3  264.57   29.60
 -11   1   3  240.18   29.20
  11   1  -3  257.97   29.50
 -11   1   3  260.17   29.60
  11   1  -3  256.87   29.50
 -11   1   3  241.38   29.30
  11   1  -3  251.47   29.70
 -11   1   3  241.58   28.90
  11   1  -3  258.17   29.60
  -9  -1   3  825.22   93.89
   9  -1  -3  873.41   93.79
  -9  -1   3  860.71   93.99
  -9  -1   3  875.11   94.09
   9  -1  -3  852.71   93.69
   9  -1  -3  860.01   93.69
  -9  -1   3  874.61   93.99
   9  -1  -3  833.82   93.89
  -9   1   3  843.02   93.69
   9   1  -3  879.31   93.99
   9   1  -3  883.31   93.99
  -9   1   3  780.32   93.69
   9   1  -3  844.02   93.99
   9   1  -3  801.92   93.79
  -9   1   3  886.01   93.89
  -7  -1   3 2020.00  222.98
  -7  -1   3 2042.50  223.18
   7  -1  -3 2016.70  222.88
  -7  -1   3 2024.40  223.08
   7  -1  -3 2062.19  222.88
   7  -1  -3 2033.20  223.08
  -7  -1   3 2031.40  223.08
   7  -1  -3 2113.29  222.88
  -7   1   3 2011.60  222.88
   7   1  -3 2107.19  223.18
   7   1  -3 1998.50  222.88
  -7   1   3 2057.19  222.88
   7   1  -3 2033.80  223.18
   7   1  -3 1977.80  222.98
  -7   1   3 2066.19  222.88
  -5  -1   3   77.09    9.30
  -5  -1   3   64.99    8.80
   5  -1  -3   71.19    8.90
  -5  -1   3   82.99    9.50
   5  -1  -3   63.39    8.60
   5  -1  -3   63.99    8.60
  -5  -1   3   72.69    9.50
   5   1  -3   78.19    8.90
  -5   1   3   76.39    8.80
   5   1  -3   77.49    9.40
  -5   1   3   85.49    9.10
  -5   1   3   60.79    8.80
  -5   1   3   63.49    8.90
   5   1  -3   86.29    9.70
   5   1  -3   56.59    9.00
   3  -1  -3    6.80    2.50
  -3  -1   3   10.70    3.40
  -3  -1   3   13.70    2.20
   3  -1  -3    8.50    1.90
  -3  -1   3   12.80    3.00
   3  -1  -3    6.00    1.80
  -3  -1   3   11.10    3.50
   3  -1  -3    7.00    2.60
   3   1  -3   14.30    3.30
  -3   1   3    1.60    2.80
   3   1  -3   12.10    2.20
  -3   1   3    9.10    2.80
  -3   1   3    3.70    2.00
   3   1  -3    8.50    3.10
   3   1  -3   12.30    3.30
  -1  -1   3  941.01   94.79
   1  -1  -3  862.71   94.29
   1  -1  -3  830.22   94.49
   1  -1  -3  860.41   94.29
  -1  -1   3  975.40   94.79
  -1  -1   3  908.01   94.69
   1  -1  -3  793.72   94.59
   1   1  -3  762.72   94.59
   1   1  -3  882.91   94.69
   1   1  -3  874.01   94.69
  -1   1   3  840.82   94.29
   1  -1   3  137.49   17.30
  -1  -1  -3  139.99   17.20
   1  -1   3  162.58   17.50
  -1  -1  -3  145.69   16.90
  -1  -1  -3  161.98   17.00
   1  -1   3  156.08   17.10
   1   1   3  137.59   16.90
  -1   1  -3  160.48   17.40
   1   1   3  141.39   16.90
   1   1   3  148.89   17.20
  -1   1  -3  142.19   17.10
  -1   1  -3  158.38   17.20
  -1   1  -3  152.38   17.40
  -3  -1  -3  202.08   23.20
   3  -1   3  199.08   23.00
   3  -1   3  221.48   23.20
   3  -1   3  227.78   23.20
  -3  -1  -3  216.18   22.90
  -3  -1  -3  197.28   22.80
  -3   1  -3  217.58   23.10
  -3   1  -3  182.68   23.10
   3   1   3  183.68   22.80
  -3   1  -3  161.68   22.90
   3   1   3  194.88   23.00
   3   1   3  206.18   22.80
  -5  -1  -3  709.03   78.29
   5  -1   3  731.63   78.39
   5  -1   3  733.13   78.39
  -5  -1  -3  754.02   78.49
   5  -1   3  715.33   78.39
  -5  -1  -3  689.23   78.19
   5   1   3  722.93   78.29
  -5   1  -3  696.23   78.29
  -5   1  -3  611.14   78.19
  -5   1  -3  740.13   78.49
   7  -1   3    3.40    4.60
  -7  -1  -3    0.10    5.00
  -7  -1  -3    3.60    4.00
   7  -1   3   -4.90    4.10
  -7  -1  -3    4.10    4.10
   7  -1   3    0.00    4.20
  -7   1  -3   -6.20    4.60
  -7   1  -3    4.30    4.30
  -7   1  -3   11.70    4.90
   7   1   3    1.40    4.70
   7   1   3   -5.30    3.90
   7   1   3    4.80    4.50
  -9  -1  -3   85.99   14.00
   9  -1   3   87.39   14.20
  -9  -1  -3  127.09   14.80
   9  -1   3  135.09   15.00
  -9  -1  -3  129.59   15.30
  -9  -1  -3   95.19   14.30
   9  -1   3  120.49   15.00
  -9   1  -3   89.89   14.10
  -9   1  -3  100.29   13.60
  -9   1  -3  122.39   15.40
   9   1   3  128.99   15.40
   9   1   3  108.29   14.10
  -9   1  -3  120.89   14.90
   9   1   3  107.89   14.40
 -11  -1  -3  116.89   16.30
 -11  -1  -3  122.69   17.30
  11  -1   3  113.39   16.40
 -11  -1  -3  134.99   17.10
 -11   1  -3  133.89   16.10
 -11   1  -3  128.19   17.20
  11   1   3  152.08   17.50
 -13  -1  -3   14.10    6.70
  13  -1   3    4.20    5.20
 -13  -1  -3    4.90    5.20
  13   1   3    0.70    5.20
 -13   1  -3   11.20    5.80
 -13   1  -3    4.50    4.80
 -13   1  -3   22.00    8.10
 -15  -1  -3    8.60    6.20
 -15  -1  -3    7.20    7.10
  15  -1   3    8.80    6.70
 -15   1  -3   17.80    7.60
  15   1   3    8.70    6.10
 -15   1  -3   16.80    6.60
  17  -1   3  152.28   18.90
 -17  -1  -3  132.19   18.10
 -17  -1  -3   87.29   17.30
  17   1   3  144.89   18.50
 -17   1  -3  101.99   17.30
 -17   1  -3  116.49   18.30
  19  -1   3   73.29   14.40
 -19  -1  -3   74.29   15.30
 -19  -1  -3   74.09   14.20
 -19   1  -3   98.09   16.50
 -19   1  -3   88.29   15.00
  19   1   3   80.99   14.70
 -21  -1  -3   12.80    9.90
  21  -1   3   12.70   10.10
 -21  -1  -3   -4.30    8.20
  21   1   3   -3.00    9.40
 -21   1  -3    0.90    9.00
 -21   1  -3   22.50    9.50
  23  -1   3    9.00    9.40
 -23  -1  -3    2.80    8.70
 -23  -1  -3    3.60   10.90
 -23   1  -3   -1.30    9.90
 -23   1  -3    0.40    9.60
  23   1   3   -1.40   10.40
  25  -1   3   22.50   12.80
 -25  -1  -3    7.40   12.60
 -25  -1  -3   -1.30   10.30
 -25   1  -3   16.00   12.40
  25   1   3   15.70   12.50
 -25   1  -3    4.20   11.10
  27  -1   3   15.70   13.30
 -27  -1  -3   -2.60    9.90
 -27  -1  -3   16.90   13.70
  27   1   3   -0.70   12.50
 -27   1  -3   27.60   12.60
 -28  -2   3   16.60   11.70
 -28  -2   3   23.50   13.30
 -28   2   3    6.60   11.20
  28   2  -3   -1.30   12.20
 -26  -2   3   -7.20    9.30
 -26  -2   3    9.30   12.30
 -26   2   3  -11.50    8.10
  26   2  -3    9.00   11.50
 -24  -2   3    6.70    8.70
 -24  -2   3    7.20   10.60
  24  -2  -3   -0.20    8.50
  24   2  -3    4.50   10.40
 -24   2   3   -6.20    7.20
  22  -2  -3   22.80    7.50
 -22  -2   3   15.20    9.30
  22  -2  -3   35.70    9.80
 -22  -2   3   32.30   11.30
  22   2  -3   19.10   10.20
  22   2  -3   25.70    9.50
 -22   2   3   12.60    8.40
  20  -2  -3   -2.60    5.50
 -20  -2   3    7.30    8.10
  20  -2  -3   -0.90    6.30
 -20  -2   3   11.30    8.50
  20   2  -3  -10.90    6.40
 -20   2   3    3.20    6.30
  20   2  -3    3.80    8.30
 -18  -2   3   10.20    7.30
 -18  -2   3    3.90    7.40
  18  -2  -3    6.10    5.10
  18  -2  -3    3.10    5.40
  18   2  -3    1.50    6.60
  18   2  -3   -6.70    5.80
 -18   2   3    3.50    6.00
  16  -2  -3    5.10    4.80
  16  -2  -3    7.20    4.90
 -16  -2   3  -15.20    5.90
 -16  -2   3    9.40    6.50
 -16   2   3   -2.40    5.30
 -16   2   3   -5.80    5.70
  16   2  -3    9.10    6.00
 -16   2   3   -0.90    4.40
  16   2  -3    0.10    6.00
  14  -2  -3  134.49   17.90
 -14  -2   3  185.68   20.10
  14  -2  -3  137.39   17.50
 -14  -2   3  138.09   19.10
  14   2  -3  130.89   18.40
  14   2  -3  125.79   18.50
 -14   2   3  149.19   17.70
 -14   2   3  155.88   18.70
 -14   2   3  135.19   18.30
  12  -2  -3  314.97   38.20
  12  -2  -3  357.06   38.10
 -12  -2   3  385.96   39.00
 -12  -2   3  339.37   38.90
 -12  -2   3  327.87   39.00
  12   2  -3  292.47   38.40
 -12   2   3  318.07   38.40
 -12   2   3  325.57   37.90
  12   2  -3  350.46   39.10
 -12   2   3  342.87   38.50
  12   2  -3  367.46   39.00
  10  -2  -3  104.09   12.00
 -10  -2   3   84.29   11.50
  10  -2  -3   73.99   10.20
 -10  -2   3   73.79   11.40
 -10  -2   3   83.79   11.80
 -10  -2   3   85.79   11.30
  10  -2  -3   76.49   10.60
  10  -2  -3   77.69   10.70
  10   2  -3   77.69   11.70
 -10   2   3   70.29   10.70
 -10   2   3   76.69   10.90
  10   2  -3   62.89   10.80
  10   2  -3   90.19   11.50
  10   2  -3   86.79   11.90
 -10   2   3   87.89   10.50
   8  -2  -3   27.40    5.00
  -8  -2   3   32.40    6.10
  -8  -2   3   24.40    5.80
   8  -2  -3   31.40    5.00
  -8  -2   3   30.30    6.40
  -8  -2   3   32.70    6.40
   8  -2  -3   23.20    5.50
   8  -2  -3   24.50    4.50
   8   2  -3   28.40    6.30
  -8   2   3   25.10    5.00
   8   2  -3   28.90    5.60
   8   2  -3   33.10    6.40
  -8   2   3   28.60    5.30
  -8   2   3   32.40    5.90
  -8   2   3   24.20    4.70
   8   2  -3   28.50    5.90
  -6  -2   3    3.70    3.60
   6  -2  -3   -1.10    2.40
   6  -2  -3   -4.90    2.30
  -6  -2   3   -6.80    3.80
  -6  -2   3    2.00    3.90
   6  -2  -3   -2.70    2.30
  -6  -2   3    2.80    4.20
  -6   2   3    1.60    2.70
  -6   2   3    1.70    3.60
  -6   2   3    4.40    2.60
   6   2  -3    3.00    3.80
  -6   2   3    4.60    2.80
   6   2  -3    2.20    3.30
   6   2  -3    0.90    4.00
   6   2  -3    5.70    4.10
   4  -2  -3   50.09    6.90
  -4  -2   3   62.09    6.40
   4  -2  -3   50.59    6.30
  -4  -2   3   49.30    7.70
  -4  -2   3   65.09    7.10
  -4  -2   3   53.99    7.70
  -4  -2   3   49.50    7.40
   4  -2  -3   40.40    6.80
   4  -2  -3   51.79    6.20
  -4   2   3   49.30    6.40
   4   2  -3   59.89    7.00
   4   2  -3   58.19    7.80
   4   2  -3   52.59    7.50
   4   2  -3   63.69    7.80
  -4   2   3   32.80    6.90
   2  -2  -3 2184.48  229.58
  -2  -2   3 1897.01  229.58
  -2  -2   3 2140.49  229.38
  -2  -2   3 2139.59  229.68
   2   2  -3 2143.99  229.68
   2   2  -3 2069.79  229.18
  -2   2   3 2139.79  229.58
   2   2  -3 2176.68  229.68
   2   2  -3 2031.10  229.58
   0  -2   3  397.16   42.90
   0  -2  -3  382.66   42.20
   0  -2   3  385.16   42.90
   0  -2  -3  386.16   42.70
   0  -2  -3  385.66   42.80
   0  -2   3  360.86   42.60
   0  -2  -3  402.76   42.20
   0   2  -3  334.97   42.80
   0   2   3  403.76   42.80
   0   2  -3  383.16   42.60
   0   2   3  389.56   42.30
  -2  -2  -3    3.40    2.60
   2  -2   3    2.70    3.50
  -2  -2  -3   -0.60    2.50
  -2  -2  -3    5.10    4.00
   2  -2   3   -0.20    3.40
  -2   2  -3    0.30    2.30
  -2   2  -3    3.30    3.70
   2   2   3    0.10    3.60
   2   2   3    3.40    2.60
   2   2   3    7.00    2.80
  -2   2  -3   -2.70    3.10
   4  -2   3   32.50    5.80
  -4  -2  -3   34.10    6.40
   4  -2   3   27.30    5.90
  -4  -2  -3   45.20    5.90
  -4  -2  -3   30.90    5.60
   4  -2   3   36.70    6.20
   4   2   3   37.80    6.60
  -4   2  -3   47.60    6.70
  -4   2  -3   35.00    6.20
   4   2   3   31.90    5.70
   4   2   3   26.90    5.60
  -6  -2  -3  217.38   28.80
   6  -2   3  237.18   29.10
  -6  -2  -3  254.17   29.00
   6  -2   3  234.78   29.10
  -6  -2  -3  256.37   29.50
   6  -2   3  294.57   29.10
   6   2   3  273.27   29.40
  -6   2  -3  237.08   29.10
  -6   2  -3  276.87   29.00
   6   2   3  253.57   29.00
   6   2   3  239.68   29.00
  -8  -2  -3  126.19   15.90
  -8  -2  -3  138.09   16.30
   8  -2   3  111.89   16.20
  -8  -2  -3   91.49   15.80
   8  -2   3  127.19   16.20
   8  -2   3  114.69   16.00
  -8  -2  -3  103.29   15.60
  -8   2  -3  144.49   16.40
  -8   2  -3  127.59   16.10
  -8   2  -3  142.69   16.80
   8   2   3  141.89   16.10
   8   2   3  147.89   16.80
   8   2   3  121.29   16.10
 -10  -2  -3   14.50    5.50
 -10  -2  -3    0.40    5.60
  10  -2   3   -4.70    4.50
 -10  -2  -3    2.00    9.20
 -10   2  -3    2.50    5.30
 -10   2  -3   24.50    6.20
 -10   2  -3    1.20    3.40
  10   2   3    4.50    4.90
 -10   2  -3    3.90    4.90
  10   2   3   11.70    5.30
 -12  -2  -3   14.30    5.90
  12  -2   3   22.30    6.10
 -12  -2  -3   24.30    7.60
  12   2   3    8.80    5.70
 -12   2  -3   29.70    7.10
 -12   2  -3   18.80    7.00
 -12   2  -3   16.70    5.10
 -14  -2  -3   85.29   13.00
  14  -2   3   53.79   10.80
 -14  -2  -3   56.89   10.90
 -14   2  -3   67.79   11.70
  14   2   3   96.09   13.00
 -14   2  -3   79.29   13.10
 -14   2  -3   66.79   10.10
  16  -2   3    7.10    6.90
 -16  -2  -3    7.60    6.10
 -16  -2  -3    6.20    7.30
 -16   2  -3   12.40    7.40
  16   2   3    7.40    7.10
 -16   2  -3    6.90    6.70
 -16   2  -3   -4.60    4.90
 -18  -2  -3   -2.70    7.70
  18  -2   3    6.10    7.40
 -18  -2  -3   14.70    7.90
 -18   2  -3   -3.60    7.20
  18   2   3   -7.80    6.40
 -18   2  -3    3.20    7.90
 -20  -2  -3   -3.00    6.80
  20  -2   3    1.00    8.40
 -20  -2  -3   15.30    9.00
 -20   2  -3    5.50    8.10
  20   2   3    3.20    9.00
 -22  -2  -3    3.80   10.00
 -22  -2  -3    4.60    8.70
  22  -2   3  -14.70    7.60
 -22   2  -3    0.10    8.70
  22   2   3    7.20   10.50
 -24  -2  -3   -2.40    9.70
 -24  -2  -3   12.60   11.80
  24  -2   3   -0.40   10.50
  24   2   3    4.60   11.90
 -24   2  -3   15.70   10.60
 -26  -2  -3    1.60   10.20
 -26  -2  -3   -0.90   12.20
  26  -2   3    2.80   12.50
  26   2   3   -6.90   12.20
 -26   2  -3   -8.20   10.20
 -29  -3   3   11.70   15.30
 -29  -3   3   25.40   13.10
  29   3  -3    5.40   13.90
 -29   3   3   22.60   13.20
 -27  -3   3   16.10   11.90
 -27  -3   3   35.60   15.30
 -27   3   3   11.00   11.50
  27   3  -3   31.40   13.10
 -25  -3   3    3.10    8.80
 -25  -3   3   -1.20   11.10
 -25   3   3    4.60    9.50
  25   3  -3   -6.20   11.30
 -23  -3   3    1.20    9.50
  23  -3  -3    9.40    8.10
 -23  -3   3   23.60   11.20
  23   3  -3    7.50    8.70
  23   3  -3   19.80   10.80
 -23   3   3   18.00    9.20
 -21  -3   3   20.80    9.80
 -21  -3   3   20.60    9.50
  21  -3  -3   10.30    7.80
  21  -3  -3   18.40    6.40
  21   3  -3   22.60    9.00
  21   3  -3   17.20   10.00
 -21   3   3   28.60    8.70
  19  -3  -3  254.17   29.10
 -19  -3   3  233.38   31.10
 -19  -3   3  261.97   31.90
  19  -3  -3  256.57   29.90
  19   3  -3  267.57   31.60
 -19   3   3  210.78   30.00
  19   3  -3  222.98   30.70
 -17  -3   3  144.49   20.40
  17  -3  -3  137.59   18.80
 -17  -3   3  198.88   21.30
  17  -3  -3  156.98   18.00
  17   3  -3  125.89   19.10
 -17   3   3  139.09   17.90
 -17   3   3  155.58   19.80
  17   3  -3  111.89   18.90
 -17   3   3  133.59   19.50
 -15  -3   3   25.60    8.30
  15  -3  -3   20.10    6.00
 -15  -3   3   28.70    7.80
  15  -3  -3   25.20    5.50
  15   3  -3   25.50    7.50
 -15   3   3   25.80    6.60
 -15   3   3   15.80    5.30
 -15   3   3   23.40    7.20
  15   3  -3   24.10    7.50
 -13  -3   3  359.26   46.50
 -13  -3   3  411.36   46.70
  13  -3  -3  397.26   45.60
  13  -3  -3  424.56   45.30
  13   3  -3  394.16   46.50
 -13   3   3  392.26   45.90
 -13   3   3  421.26   46.10
  13   3  -3  429.46   46.60
 -13   3   3  400.86   45.20
 -11  -3   3  136.99   17.00
  11  -3  -3  151.18   15.60
 -11  -3   3  110.89   16.90
  11  -3  -3  130.19   16.00
 -11   3   3  120.39   16.10
  11   3  -3  101.39   16.50
 -11   3   3  130.59   15.50
 -11   3   3  124.59   16.20
  11   3  -3  130.19   16.90
  11   3  -3  146.39   17.00
   9  -3  -3  428.46   45.30
  -9  -3   3  363.06   46.00
  -9  -3   3  405.36   46.00
  -9  -3   3  411.86   45.90
  -9  -3   3  430.46   46.00
   9  -3  -3  378.06   45.20
   9  -3  -3  413.86   45.00
   9   3  -3  409.96   46.00
   9   3  -3  378.56   45.80
   9   3  -3  421.36   46.30
   9   3  -3  397.36   45.70
  -9   3   3  396.06   45.80
  -9   3   3  414.96   45.10
  -9   3   3  459.45   45.60
  -9   3   3  370.56   45.40
  -7  -3   3  507.15   57.29
   7  -3  -3  535.85   56.69
   7  -3  -3  499.05   56.59
   7  -3  -3  531.05   56.69
  -7  -3   3  498.15   57.39
  -7  -3   3  500.95   57.39
  -7  -3   3  523.25   57.19
  -7   3   3  542.75   56.79
   7   3  -3  495.05   57.39
  -7   3   3  496.25   57.19
  -7   3   3  478.45   56.69
   7   3  -3  497.15   56.99
   7   3  -3  572.04   57.69
  -7   3   3  517.05   56.59
   7   3  -3  503.05   57.39
   5  -3  -3  439.66   49.10
   5  -3  -3  459.85   48.80
  -5  -3   3  446.66   49.70
  -5  -3   3  433.66   49.70
  -5  -3   3  404.36   49.50
  -5  -3   3  439.26   49.40
  -5  -3   3  434.46   48.80
   5  -3  -3  435.46   49.40
   5  -3  -3  445.16   48.80
   5   3  -3  425.76   49.60
   5   3  -3  461.05   49.80
  -5   3   3  467.25   48.90
  -5   3   3  430.36   49.50
   5   3  -3  461.65   49.80
   5   3  -3  455.65   49.40
  -3  -3   3 3069.19  341.17
  -3  -3   3 3078.19  340.67
  -3  -3   3 3245.48  341.17
  -3  -3   3 3137.39  340.97
   3  -3  -3 3214.68  341.17
  -3  -3   3 3335.27  341.27
  -3   3   3 3124.39  340.47
   3   3  -3 3104.29  341.17
  -3   3   3 3136.09  340.57
   3   3  -3 3091.09  340.67
  -3   3   3 3019.50  341.07
   3   3  -3 3119.39  341.17
   3   3  -3 2949.30  341.17
   1  -3  -3 7389.76  786.32
  -1  -3   3 7449.56  786.82
   1  -3  -3 7350.76  786.32
   1  -3  -3 7485.85  787.02
  -1  -3   3 6220.88  786.92
  -1  -3   3 6728.13  787.02
   1   3  -3 7571.04  786.62
  -1   3   3 7249.48  787.02
   1   3  -3 7229.58  787.02
   1   3  -3 7503.15  786.92
   1   3  -3 7372.66  787.02
  -1   3   3 7611.44  786.42
  -1   3   3 6664.73  786.42
  -1  -3  -3   28.60    6.50
   1  -3   3   30.40    6.10
  -1  -3  -3   25.90    5.70
   1  -3   3   29.90    6.00
  -1  -3  -3   45.80    5.10
   1  -3   3   30.20    5.10
  -1  -3  -3   45.00    5.10
  -1   3  -3   30.70    6.30
   1   3   3   43.80    5.20
   1   3   3   42.20    5.40
   1   3   3   42.50    6.50
  -1   3  -3   20.80    6.00
  -1   3  -3   32.50    5.20
  -3  -3  -3    0.80    2.90
  -3  -3  -3    1.00    3.00
  -3  -3  -3   -4.10    3.90
   3  -3   3   -4.40    3.50
   3  -3   3    6.50    3.70
  -3   3  -3    5.70    2.30
   3   3   3    5.20    3.30
   3   3   3    2.40    3.20
  -3   3  -3    8.80    4.20
  -3   3  -3    4.80    4.10
   3   3   3   -2.60    4.10
   5  -3   3   17.60    4.80
  -5  -3  -3   11.80    4.40
  -5  -3  -3   11.20    4.60
   5  -3   3   12.10    4.50
   5  -3   3   10.10    5.00
  -5  -3  -3   28.80    6.00
  -5   3  -3   27.90    5.60
  -5   3  -3   24.70    5.30
   5   3   3   17.40    5.60
   5   3   3   11.10    4.40
  -5   3  -3   20.50    3.10
   5   3   3   21.10    4.80
   7  -3   3  166.58   19.90
  -7  -3  -3  170.48   19.40
   7  -3   3  155.28   19.80
  -7  -3  -3  169.28   20.10
  -7  -3  -3  185.28   20.80
   7  -3   3  121.49   19.10
  -7  -3  -3  151.38   19.50
   7   3   3  180.08   19.60
  -7   3  -3  165.58   19.80
  -7   3  -3  149.29   19.30
   7   3   3  163.58   20.00
   7   3   3  151.98   19.40
  -9  -3  -3  649.43   73.39
  -9  -3  -3  665.73   72.99
   9  -3   3  611.44   72.99
  -9   3  -3  675.33   72.99
  -9   3  -3  664.03   71.99
   9   3   3  679.33   73.09
  -9   3  -3  663.43   73.09
   9   3   3  620.14   72.99
 -11  -3  -3  215.18   24.80
 -11  -3  -3  226.48   26.20
  11  -3   3  203.78   24.70
 -11   3  -3  197.28   23.60
 -11   3  -3  235.28   25.40
  11   3   3  235.48   26.00
  11   3   3  150.88   24.50
  13  -3   3   13.10    6.00
 -13  -3  -3   16.60    6.90
 -13  -3  -3   14.10    6.00
  13   3   3   16.40    6.90
 -13   3  -3   12.80    6.30
 -13   3  -3    5.40    4.00
 -15  -3  -3   14.40    8.20
 -15  -3  -3   23.50    7.20
  15  -3   3   12.80    7.70
  15   3   3   15.10    6.90
 -15   3  -3   23.60    7.40
 -15   3  -3   14.30    5.00
 -17  -3  -3   20.10    7.70
 -17  -3  -3   18.50    9.40
  17  -3   3   31.80    9.20
 -17   3  -3   19.70    7.70
  17   3   3   15.00    8.10
 -17   3  -3   26.40    6.40
 -19  -3  -3   67.19   13.30
  19  -3   3   46.10   11.90
 -19  -3  -3   38.40   10.50
 -19   3  -3   39.50   10.70
  19   3   3   67.19   12.20
 -21  -3  -3   -2.80    7.40
 -21  -3  -3    7.70   10.10
  21  -3   3   13.60    9.60
  21   3   3    7.40    9.90
 -21   3  -3    0.00    8.40
  23  -3   3    2.80   10.20
 -23  -3  -3    8.50   10.90
 -23  -3  -3    6.00    8.80
  23   3   3    5.60   11.50
 -23   3  -3   -0.30    8.50
 -25  -3  -3   23.70   11.00
 -25  -3  -3   -4.20   12.30
  25  -3   3   16.70   12.20
 -25   3  -3    8.30   10.50
  25   3   3  -10.90   11.90
 -27  -3  -3   23.20   12.60
  27  -3   3   -1.40   13.60
 -27  -3  -3   31.90   15.20
 -27   3  -3    7.60   11.40
  27   3   3    0.10   12.50
 -28  -4   3    8.40   13.90
 -28  -4   3    8.60   12.00
  28   4  -3    7.60   12.80
 -28   4   3    9.50   10.60
 -26  -4   3   -3.50   10.30
 -26  -4   3   25.70   13.40
 -26   4   3    3.50   10.40
  26   4  -3   21.10   13.40
 -24  -4   3  -11.50   10.10
 -24  -4   3    0.70    9.20
  24   4  -3    6.00   11.60
 -24   4   3   -4.60    8.50
  22  -4  -3   -2.00    7.10
 -22  -4   3   -7.50    8.30
 -22  -4   3    1.60    9.90
 -22   4   3   -8.50    7.60
  22   4  -3    9.30    8.70
  22   4  -3   -2.00    9.70
 -20  -4   3   11.00    9.60
 -20  -4   3   -0.70    7.80
  20  -4  -3    5.80    4.70
  20  -4  -3   14.60    7.20
  20   4  -3    4.30    7.80
 -20   4   3   -0.10    6.80
  20   4  -3   -4.40    8.20
 -18  -4   3   50.59   12.20
  18  -4  -3   58.89    8.90
 -18  -4   3   60.49   11.90
  18  -4  -3   64.09   10.70
  18   4  -3   61.89   12.20
  18   4  -3   29.00   10.50
 -18   4   3   56.89    9.00
 -18   4   3   80.19   11.70
  16  -4  -3   22.30    5.00
  16  -4  -3   16.50    6.20
 -16  -4   3   18.90    7.20
 -16  -4   3   40.30    8.70
 -16   4   3   12.10    5.10
 -16   4   3   27.80    7.80
  16   4  -3   34.90    8.30
  16   4  -3   25.40    8.00
 -16   4   3   29.10    7.40
 -14  -4   3   14.50    6.70
 -14  -4   3    4.30    6.30
  14  -4  -3   12.60    3.80
  14  -4  -3    7.20    4.60
 -14   4   3    1.20    5.50
 -14   4   3   16.90    6.60
 -14   4   3   -3.70    5.00
 -14   4   3    8.00    3.90
  14   4  -3   -9.50    5.90
  14   4  -3    4.00    5.50
  12  -4  -3   14.50    3.60
 -12  -4   3   19.60    6.70
 -12  -4   3   15.80    7.10
  12  -4  -3   13.60    4.50
 -12   4   3   21.50    5.90
  12   4  -3   17.60    6.60
  12   4  -3   10.70    6.30
 -12   4   3    9.50    3.80
 -12   4   3   16.50    6.30
 -12   4   3   17.50    5.60
 -10  -4   3    9.70    5.30
  10  -4  -3    8.00    4.00
 -10  -4   3    2.40    5.30
  10  -4  -3    3.10    3.20
  10  -4  -3   -4.00    2.10
 -10   4   3   -1.00    4.60
  10   4  -3   -0.10    5.10
 -10   4   3    5.10    4.00
  10   4  -3    2.60    5.20
  10   4  -3    3.60    4.60
 -10   4   3    0.80    2.50
 -10   4   3    2.10    3.70
  -8  -4   3   -2.40    4.80
  -8  -4   3   10.80    5.40
  -8  -4   3    2.10    4.80
   8  -4  -3   -0.90    2.40
   8  -4  -3    6.00    2.90
  -8  -4   3    3.00    4.80
   8  -4  -3    1.00    2.90
  -8   4   3    3.80    4.20
   8   4  -3   12.40    5.30
   8   4  -3    2.60    4.30
   8   4  -3    7.60    4.70
  -8   4   3   -1.30    3.40
   8   4  -3    5.20    4.20
  -8   4   3    0.90    3.10
  -6  -4   3    2.50    4.10
   6  -4  -3    5.50    4.10
  -6  -4   3   -1.30    2.80
  -6  -4   3    5.30    4.40
  -6  -4   3    0.00    4.20
   6  -4  -3   -0.60    2.50
   6  -4  -3   -0.60    2.30
  -6  -4   3    0.00    4.40
   6  -4  -3    2.70    2.30
   6   4  -3    6.90    5.00
  -6   4   3    8.20    2.60
   6   4  -3    5.10    3.90
   6   4  -3    4.20    4.20
  -6   4   3    0.70    3.80
  -6   4   3    5.10    2.90
   6   4  -3    6.70    4.60
   4  -4  -3   18.30    3.00
   4  -4  -3   20.40    3.00
   4  -4  -3   26.30    5.20
  -4  -4   3   22.40    5.30
  -4  -4   3    9.30    4.70
  -4  -4   3   14.90    5.30
  -4  -4   3   19.80    3.80
  -4  -4   3   11.70    4.90
  -4   4   3   17.80    3.40
   4   4  -3   22.60    5.20
   4   4  -3   14.20    5.50
   4   4  -3   21.20    5.40
  -4   4   3   21.00    5.20
   2  -4  -3   70.69    7.90
   2  -4  -3   68.59    7.90
   2  -4  -3   78.79    9.70
  -2  -4   3   68.89    8.60
  -2  -4   3   65.19    9.00
  -2  -4   3   72.99    9.60
  -2  -4   3   66.09    9.60
   2   4  -3   53.49    9.10
  -2   4   3   52.09    9.10
   2   4  -3   58.69    9.20
   2   4  -3   67.09    9.20
  -2   4   3   69.49    8.30
   2   4  -3   57.49    8.40
   0  -4  -3   28.70    6.10
   0  -4  -3   21.30    3.80
   0  -4   3   23.90    4.60
   0  -4  -3   27.70    5.60
   0  -4   3   17.70    5.50
   0  -4   3   24.60    5.50
   0  -4  -3   31.70    4.00
   0   4  -3   27.10    5.50
   0   4   3   30.20    5.90
   0   4  -3   17.50    5.40
   0   4  -3   29.40    4.80
   0   4  -3   23.50    4.60
   0   4   3   22.10    4.10
  -2  -4  -3   31.00    5.80
   2  -4   3   34.60    6.10
   2  -4   3   31.90    6.20
  -2  -4  -3   30.30    4.90
  -2  -4  -3   26.50    6.60
   2  -4   3   29.90    4.40
  -2  -4  -3   23.60    4.60
   2   4   3   34.00    5.10
   2   4   3   27.10    5.10
  -2   4  -3   22.00    4.30
   2   4   3   22.20    5.60
  -2   4  -3   25.90    6.00
  -2   4  -3   24.10    5.10
  -2   4  -3   41.70    6.40
  -4  -4  -3  356.66   41.40
   4  -4   3  347.17   41.80
  -4  -4  -3  378.36   41.50
   4  -4   3  382.56   41.80
  -4  -4  -3  364.06   42.10
   4   4   3  350.86   41.60
   4   4   3  379.96   41.50
   4   4   3  382.76   42.20
  -4   4  -3  356.86   41.90
  -4   4  -3  373.06   41.90
  -4   4  -3  385.76   40.80
   6  -4   3  136.69   16.40
  -6  -4  -3  144.79   15.90
   6  -4   3   94.99   15.50
  -6  -4  -3  115.29   16.30
  -6  -4  -3  138.19   15.80
  -6   4  -3  123.59   14.10
  -6   4  -3  125.79   16.00
   6   4   3  138.99   15.90
  -6   4  -3  149.59   16.60
   6   4   3  107.19   16.20
   6   4   3  121.79   15.60
  -8  -4  -3   29.90    6.80
   8  -4   3   29.80    6.80
  -8  -4  -3   45.30    8.80
  -8   4  -3   36.30    4.70
   8   4   3   30.50    6.90
  -8   4  -3   36.50    7.60
   8   4   3   34.30    7.00
  -8   4  -3   44.30    4.90
  -8   4  -3   22.40    7.10
 -10  -4  -3  147.19   18.00
 -10  -4  -3  130.39   18.50
  10  -4   3  148.29   18.10
  10   4   3  147.59   18.20
  10   4   3  136.49   18.10
 -10   4  -3  139.79   15.80
 -10   4  -3  127.09   17.90
 -10   4  -3  111.69   17.60
 -12  -4  -3    2.70    5.00
 -12  -4  -3    2.90    6.00
  12  -4   3    1.10    5.40
  12   4   3    1.40    5.40
 -12   4  -3   -7.50    4.80
 -12   4  -3    2.90    2.70
  14  -4   3   57.59   10.40
 -14  -4  -3   70.99   12.70
 -14  -4  -3   68.19   11.00
 -14   4  -3   65.99   11.10
 -14   4  -3   46.60    7.70
  14   4   3   62.09   11.20
 -16  -4  -3   -1.60    7.80
  16  -4   3   -0.90    6.80
 -16  -4  -3    2.60    6.90
 -16   4  -3    1.50    5.60
 -16   4  -3   -4.90    3.50
  16   4   3   -0.70    7.10
 -18  -4  -3    9.40    7.20
  18  -4   3    2.80    6.70
 -18  -4  -3    6.10    9.00
 -18   4  -3   11.70    7.80
  18   4   3   17.10    9.30
 -20  -4  -3   -1.80   10.40
 -20  -4  -3    0.40    8.40
  20  -4   3    8.60    9.00
 -20   4  -3    8.40    8.80
  20   4   3    3.80    9.60
 -22  -4  -3    9.00   11.30
  22  -4   3   -5.90    9.00
 -22  -4  -3  -14.10    7.80
  22   4   3    5.30   11.20
 -22   4  -3    2.10    8.00
  24  -4   3   -0.60   10.60
 -24  -4  -3   -6.00   11.50
 -24  -4  -3    8.30   10.10
  24   4   3   -4.90   12.40
 -24   4  -3    7.00    9.10
 -26  -4  -3    3.10   11.00
 -26  -4  -3   22.00   13.60
  26  -4   3   26.50   18.20
 -26   4  -3   -3.50   10.60
  26   4   3   21.30   14.60
 -27  -5   3   33.10   15.10
 -27  -5   3   17.40   11.70
 -27   5   3    1.90   14.10
 -27   5   3   24.80   12.10
  27   5  -3   42.10   14.10
 -25  -5   3    4.50   10.60
 -25  -5   3   20.20   13.30
 -25   5   3   26.30   11.00
  25   5  -3    2.80   12.60
 -25   5   3   11.60   12.90
 -23  -5   3   -6.70    9.10
 -23  -5   3   12.60   12.10
 -23   5   3    7.90   11.30
  23   5  -3   10.20   11.30
 -23   5   3   16.90    9.40
 -21  -5   3   15.00   10.00
  21  -5  -3   31.50    9.30
 -21  -5   3   40.70   13.30
  21   5  -3   34.10   11.30
 -21   5   3   33.90   10.00
 -21   5   3   32.10   11.70
  21   5  -3   46.40   11.40
  19  -5  -3   22.10    7.20
 -19  -5   3    9.70    8.60
 -19  -5   3   26.00   10.40
 -19   5   3    6.10    7.00
  19   5  -3    2.20    7.80
  19   5  -3    3.10    8.30
 -19   5   3   16.50    8.90
  17  -5  -3   55.49    7.50
 -17  -5   3   49.40   11.00
 -17  -5   3   56.29   11.50
  17  -5  -3   48.60    9.10
 -17   5   3   49.40    9.70
  17   5  -3   60.69   11.90
 -17   5   3   24.60    9.30
  17   5  -3   64.19   11.00
 -17   5   3   38.80    7.20
 -17   5   3   44.10   10.30
 -15  -5   3  452.35   53.29
  15  -5  -3  467.15   51.09
  15  -5  -3  445.86   52.09
 -15  -5   3  460.75   53.19
 -15   5   3  446.56   52.59
  15   5  -3  478.85   53.59
 -15   5   3  458.05   51.09
 -15   5   3  444.36   52.39
 -15   5   3  477.35   53.09
  15   5  -3  473.65   53.19
  13  -5  -3   53.59    6.50
 -13  -5   3   54.89   10.20
  13  -5  -3   41.10    7.70
 -13  -5   3   37.80    8.60
  13   5  -3   29.70    8.60
 -13   5   3   44.70    8.60
 -13   5   3   60.19    9.80
 -13   5   3   55.69    8.60
  13   5  -3   28.10    9.20
 -11  -5   3   46.20    9.70
  11  -5  -3   47.80    7.20
 -11  -5   3   48.10    9.30
  11  -5  -3   39.50    5.90
  11   5  -3   33.50    8.90
 -11   5   3   45.20    7.70
 -11   5   3   40.50    8.90
 -11   5   3   38.90    7.70
  11   5  -3   63.89    9.80
  -9  -5   3  499.95   54.59
  -9  -5   3  457.25   54.49
   9  -5  -3  499.15   53.69
   9  -5  -3  456.15   53.59
  -9  -5   3  490.15   53.69
   9  -5  -3  494.45   53.19
  -9   5   3  480.45   54.49
   9   5  -3  526.25   54.89
   9   5  -3  460.65   54.39
  -9   5   3  472.25   53.79
  -9   5   3  488.25   53.89
   9   5  -3  472.15   54.69
  -7  -5   3   34.90    5.30
   7  -5  -3   30.70    4.60
  -7  -5   3   30.40    7.00
   7  -5  -3   25.40    4.60
   7  -5  -3   27.80    4.60
  -7  -5   3   26.50    6.40
   7   5  -3   20.40    6.60
  -7   5   3   22.40    4.90
   7   5  -3   30.60    6.80
   7   5  -3   35.00    7.50
   7   5  -3   16.30    5.90
  -7   5   3   30.30    5.10
  -7   5   3   26.40    6.10
  -5  -5   3  299.27   35.10
  -5  -5   3  314.67   36.00
  -5  -5   3  316.07   35.90
  -5  -5   3  318.57   35.90
  -5  -5   3  328.47   36.10
   5  -5  -3  312.97   34.80
   5  -5  -3  323.97   34.80
   5  -5  -3  333.97   36.10
   5   5  -3  310.47   35.90
   5   5  -3  290.17   36.10
   5   5  -3  289.77   36.00
  -5   5   3  342.07   35.10
  -5   5   3  275.67   35.90
  -3  -5   3  273.27   31.30
  -3  -5   3  238.08   31.50
   3  -5  -3  310.67   31.60
  -3  -5   3  253.57   31.30
  -3  -5   3  253.37   31.40
   3  -5  -3  286.87   30.30
  -3  -5   3  245.78   30.70
   3  -5  -3  277.17   30.30
   3   5  -3  262.17   31.60
  -3   5   3  306.57   30.60
   3   5  -3  243.88   31.50
  -3   5   3  245.58   31.40
   3   5  -3  284.57   30.80
   3   5  -3  300.77   31.60
  -1  -5   3  204.58   25.10
  -1  -5   3  232.48   25.20
   1  -5  -3  218.28   24.40
   1  -5  -3  222.38   24.40
   1  -5  -3  240.78   25.70
  -1  -5   3  227.28   25.70
  -1  -5   3  222.08   25.70
   1   5  -3  192.48   25.50
   1   5  -3  231.38   25.40
   1   5  -3  212.58   25.00
  -1   5   3  199.58   25.60
  -1   5   3  210.08   24.70
   1   5  -3  220.68   25.70
  -1  -5  -3  415.76   47.40
  -1  -5  -3  404.26   47.70
   1  -5   3  411.96   47.40
   1  -5   3  433.06   46.80
  -1  -5  -3  436.56   46.70
   1  -5   3  446.16   47.40
  -1  -5  -3  402.96   46.60
   1   5   3  404.96   46.80
  -1   5  -3  416.06   47.00
   1   5   3  407.46   46.80
  -1   5  -3  437.66   47.50
  -1   5  -3  430.36   47.40
  -1   5  -3  430.66   46.90
  -3  -5  -3  708.53   83.09
  -3  -5  -3  742.13   82.29
   3  -5   3  746.23   81.89
   3  -5   3  791.82   82.89
  -3  -5  -3  730.03   82.29
   3  -5   3  711.13   82.69
   3   5   3  699.33   82.99
   3   5   3  760.92   82.39
  -3   5  -3  758.12   82.69
  -3   5  -3  804.02   82.89
  -3   5  -3  751.42   82.89
   3   5   3  754.52   82.49
  -3   5  -3  755.42   81.99
   5  -5   3  253.27   28.50
  -5  -5  -3  245.88   28.10
  -5  -5  -3  240.08   27.90
  -5  -5  -3  224.88   29.00
   5   5   3  262.07   28.20
  -5   5  -3  234.08   26.90
  -5   5  -3  249.08   28.50
   5   5   3  244.98   28.10
  -5   5  -3  241.18   28.60
  -7  -5  -3   99.89   14.70
  -7  -5  -3   90.09   13.30
   7  -5   3  130.19   14.70
  -7   5  -3  104.39   14.00
   7   5   3  102.49   13.70
  -7   5  -3  111.99   14.40
   7   5   3   91.79   13.40
  -9  -5  -3  243.98   29.70
  -9  -5  -3  245.38   28.70
   9  -5   3  252.27   28.90
   9   5   3  230.08   28.80
  -9   5  -3  251.47   29.10
   9   5   3  219.88   28.80
  -9   5  -3  253.57   29.10
 -11  -5  -3   52.09    9.70
  11  -5   3   50.29    9.40
 -11  -5  -3   73.09   11.60
 -11   5  -3   67.29   10.20
  11   5   3   40.40    9.00
 -13  -5  -3  300.37   38.10
 -13  -5  -3  327.57   37.10
  13  -5   3  256.57   36.70
 -13   5  -3  328.97   37.30
  13   5   3  353.76   37.50
  15  -5   3  316.47   34.60
 -15  -5  -3  288.37   36.00
 -15  -5  -3  283.27   34.50
 -15   5  -3  281.37   31.30
  15   5   3  296.47   34.90
 -15   5  -3  232.98   34.40
 -17  -5  -3   37.10   10.00
 -17  -5  -3   33.30   10.70
  17  -5   3   37.80    9.90
  17   5   3   48.30   10.90
 -17   5  -3   42.90   10.20
 -19  -5  -3   54.09   13.50
 -19  -5  -3   47.30   11.20
  19  -5   3   32.00   10.90
 -19   5  -3   51.99   11.80
  19   5   3   78.89   13.90
 -21  -5  -3   19.80   12.70
 -21  -5  -3    2.90    8.90
  21  -5   3   -8.60    8.70
 -21   5  -3    7.60    8.40
  21   5   3   -1.10   10.90
 -23  -5  -3   10.30   10.20
 -23  -5  -3    6.00   12.50
  23  -5   3   16.20   10.90
 -23   5  -3   -3.70    8.50
  23   5   3   -6.00   10.70
 -25  -5  -3   26.80   13.60
 -25  -5  -3   14.70   11.40
 -25   5  -3   10.40   10.40
  25   5   3   45.50   15.50
 -26  -6   3    3.40   10.40
 -26  -6   3   28.50   13.50
  26   6  -3   -6.40   13.40
 -26   6   3    0.10    9.70
 -26   6   3    1.90   13.70
 -24  -6   3    6.90   14.10
 -24  -6   3  -13.20    9.20
 -24   6   3   14.70    9.90
  24   6  -3    8.80   12.60
 -24   6   3   15.00   12.70
 -22  -6   3   -1.50    8.80
 -22  -6   3    7.70   12.10
 -22   6   3    3.50    8.00
 -22   6   3  -12.70   10.40
  22   6  -3    2.10   11.00
 -20  -6   3    0.80    9.30
 -20  -6   3    6.60    9.10
 -20   6   3   16.70   10.00
 -20   6   3   -5.90    7.10
  20   6  -3    3.90    7.70
  20   6  -3   11.10   10.50
  18  -6  -3   19.60    6.70
 -18  -6   3  -12.90    7.40
 -18  -6   3   -2.30    7.40
 -18   6   3   -2.90    6.20
  18   6  -3   17.90    8.90
  18   6  -3    1.20    8.20
 -18   6   3    7.00    8.50
 -16  -6   3   -1.80    6.80
 -16  -6   3    1.70    7.70
  16  -6  -3    4.00    5.30
  16  -6  -3    5.10    2.70
 -16   6   3   -6.90    5.40
  16   6  -3   -2.10    7.10
  16   6  -3   -2.60    6.30
 -16   6   3   -4.20    6.30
 -16   6   3    8.00    7.70
 -14  -6   3   -2.30    6.80
  14  -6  -3    3.40    2.50
 -14  -6   3    0.70    6.60
  14  -6  -3   12.10    5.10
  14   6  -3   -4.00    6.50
 -14   6   3    7.70    5.30
  14   6  -3   -7.10    6.40
 -14   6   3    8.40    6.90
 -14   6   3   -2.20    5.60
 -12  -6   3    7.50    6.40
 -12  -6   3   -0.80    6.70
  12  -6  -3    8.00    2.30
  12  -6  -3   12.60    4.40
  12   6  -3   -6.90    5.00
 -12   6   3    0.80    4.80
 -12   6   3   12.60    6.20
 -12   6   3   -1.80    4.20
  12   6  -3   10.10    7.30
 -10  -6   3   -1.10    6.20
 -10  -6   3    0.00    4.30
  10  -6  -3    1.20    2.30
 -10  -6   3    1.80    5.70
  10  -6  -3   -0.40    3.40
 -10   6   3    5.70    4.30
  10   6  -3    3.70    6.10
 -10   6   3   -5.10    3.70
 -10   6   3    4.50    5.10
  10   6  -3    3.90    5.80
   8  -6  -3    2.70    3.10
  -8  -6   3    5.10    4.50
   8  -6  -3    2.20    3.00
  -8  -6   3    2.20    6.00
   8  -6  -3    4.40    2.40
  -8  -6   3   -3.90    4.30
   8   6  -3   -0.60    5.70
  -8   6   3    1.40    3.90
   8   6  -3   -1.20    4.50
  -8   6   3   -0.50    4.80
  -8   6   3    3.80    4.00
  -6  -6   3  101.79   14.80
   6  -6  -3  127.09   14.50
  -6  -6   3  123.89   16.10
   6  -6  -3  147.69   14.50
  -6  -6   3  118.19   16.20
  -6   6   3  135.89   14.90
  -6   6   3  117.99   14.80
   6   6  -3  124.19   16.30
   6   6  -3  104.19   15.70
  -6   6   3  127.09   16.30
   6   6  -3   94.39   15.60
  -4  -6   3   37.60    7.70
   4  -6  -3   44.30    5.80
  -4  -6   3   40.40    6.60
  -4  -6   3   51.99    8.30
   4  -6  -3   40.80    5.80
  -4  -6   3   37.00    7.20
   4   6  -3   25.40    7.50
   4   6  -3   38.70    7.80
  -4   6   3   35.00    8.10
  -4   6   3   45.80    6.20
   4   6  -3   49.90    8.20
   4   6  -3   47.00    6.80
  -4   6   3   38.90    6.20
  -2  -6   3    6.00    5.10
   2  -6  -3    3.30    2.40
  -2  -6   3   10.10    4.10
  -2  -6   3    1.80    4.10
  -2  -6   3    0.50    3.70
   2  -6  -3    0.10    2.50
   2   6  -3    2.70    4.40
  -2   6   3    5.40    3.30
  -2   6   3    8.70    3.10
   2   6  -3    5.20    4.50
  -2   6   3    3.00    4.30
   2   6  -3   -2.30    3.50
   2   6  -3    3.70    4.70
   0  -6   3    4.00    4.90
   0  -6   3    9.00    4.00
   0  -6  -3   16.90    6.30
   0  -6  -3   16.80    3.60
   0  -6  -3   12.90    3.40
   0   6   3   13.40    5.60
   0   6  -3    6.90    4.00
   0   6  -3   10.70    5.20
   0   6   3   13.80    3.90
   0   6  -3   15.10    4.80
   0   6   3   14.90    4.10
   0   6  -3   16.90    4.50
  -2  -6  -3    5.80    3.60
  -2  -6  -3   14.40    5.60
  -2  -6  -3   10.90    3.60
  -2  -6  -3    3.20    4.50
   2  -6   3   12.40    3.40
   2  -6   3   17.70    5.20
  -2   6  -3   20.40    4.00
  -2   6  -3   13.50    5.30
  -2   6  -3   22.10    5.00
   2   6   3    1.50    3.60
   2   6   3   13.20    4.20
  -2   6  -3   19.70    5.10
   4  -6   3    6.70    2.30
  -4  -6  -3   -1.30    3.30
   4  -6   3   15.20    5.10
  -4  -6  -3    5.00    5.70
  -4   6  -3   14.80    5.00
  -4   6  -3    4.70    4.90
  -4   6  -3    6.20    2.80
  -4   6  -3    8.90    5.10
   4   6   3    0.00    3.60
   4   6   3    4.10    4.20
   6  -6   3   20.40    5.70
  -6  -6  -3   21.50    6.90
  -6  -6  -3    6.50    4.40
   6   6   3   10.10    5.20
   6   6   3    6.50    4.90
  -6   6  -3   18.70    6.60
  -6   6  -3   16.30    5.50
  -6   6  -3   11.90    5.20
   8  -6   3    5.90    5.10
  -8  -6  -3   10.00    6.50
  -8  -6  -3    4.10    4.80
   8   6   3    9.40    6.10
  -8   6  -3   10.10    5.80
  -8   6  -3   13.30    6.20
   8   6   3    5.40    5.40
  10  -6   3    9.80    6.00
 -10  -6  -3    9.50    6.70
 -10  -6  -3   11.40    5.70
  10   6   3   10.70    5.90
  10   6   3   11.10    5.90
 -10   6  -3    2.10    5.60
 -12  -6  -3    1.40    5.40
 -12  -6  -3    5.70    7.60
  12  -6   3    3.10    5.70
 -12   6  -3   -2.60    5.40
  12   6   3    3.90    6.10
 -14  -6  -3   67.19   11.60
  14  -6   3   52.09   11.00
 -14  -6  -3   62.59   12.80
  14   6   3   60.29   11.80
 -14   6  -3   64.39   12.10
 -16  -6  -3   49.99   13.20
 -16  -6  -3   50.49   11.60
  16  -6   3   70.59   12.60
 -16   6  -3  131.69   14.80
  16   6   3   40.50   11.80
 -18  -6  -3    1.20    9.30
  18  -6   3    0.50    7.50
 -18  -6  -3    5.20    7.70
  18   6   3   -1.30    8.90
 -18   6  -3   -1.60    7.10
 -20  -6  -3   -2.10    8.20
 -20  -6  -3    7.00    9.20
  20  -6   3    8.10    9.20
  20   6   3   12.30    9.60
 -20   6  -3   10.40    9.10
  22  -6   3    9.10   10.60
 -22  -6  -3   -6.40   12.40
 -22  -6  -3   -3.60    8.70
  22   6   3    1.70   11.60
 -22   6  -3    0.80    8.70
 -24  -6  -3    5.60   13.90
 -24  -6  -3    0.60    9.80
 -24   6  -3   -2.00    9.90
  24   6   3    7.20   13.80
 -25  -7   3   -8.10   13.90
 -25  -7   3    2.00   11.50
 -25   7   3   -7.00    8.80
  25   7  -3  -28.20   12.50
 -25   7   3    6.40   13.40
 -23  -7   3   13.60   14.70
 -23  -7   3   11.00   10.70
 -23   7   3   -4.30    8.30
 -23   7   3    8.50   12.60
  23   7  -3   28.40   13.10
 -21  -7   3    8.90    9.20
 -21  -7   3   20.20   11.10
 -21   7   3    9.90    7.80
  21   7  -3   27.80   11.90
 -21   7   3   12.20   11.80
 -19  -7   3   44.10   11.40
 -19  -7   3   48.20   12.40
 -19   7   3   44.00    9.70
  19   7  -3   15.10   10.30
 -19   7   3   38.50   11.50
  19   7  -3   12.80    9.90
  17  -7  -3   13.60    6.10
 -17  -7   3   -2.90    6.70
 -17  -7   3  -12.20    7.70
  17   7  -3    5.30    8.20
  17   7  -3   -0.90    7.30
 -17   7   3    4.40    8.30
 -17   7   3   -0.90    5.90
 -15  -7   3   35.10   10.00
 -15  -7   3   23.40    8.50
  15  -7  -3   29.60    7.20
 -15   7   3   25.30    7.60
 -15   7   3   39.30    9.10
  15   7  -3   27.20    9.80
 -15   7   3   22.70    8.60
  15   7  -3   40.00   10.00
 -13  -7   3   27.80    8.80
  13  -7  -3   29.00    6.10
 -13  -7   3   20.50    7.80
 -13   7   3   13.30    6.40
 -13   7   3   28.40    6.80
  13   7  -3   15.70    8.10
  13   7  -3   41.20    9.20
 -13   7   3    9.00    7.20
  11  -7  -3   84.99   10.90
 -11  -7   3   83.79   11.40
  11  -7  -3   71.29    9.30
 -11  -7   3   77.79   12.70
 -11  -7   3   83.39   12.90
  11   7  -3   78.59   13.60
  11   7  -3   80.39   13.50
 -11   7   3   68.89   12.30
 -11   7   3   86.49   11.50
 -11   7   3   80.89   11.30
   9  -7  -3  239.48   26.70
  -9  -7   3  200.98   27.20
   9  -7  -3  234.18   26.10
  -9  -7   3  205.68   28.60
  -9  -7   3  224.18   28.30
  -9   7   3  264.87   27.40
   9   7  -3  251.07   28.30
   9   7  -3  207.88   28.60
  -9   7   3  244.08   27.30
   7  -7  -3  251.47   28.40
   7  -7  -3  251.77   28.30
  -7  -7   3  264.17   30.20
  -7  -7   3  238.18   30.00
  -7  -7   3  237.38   29.10
  -7   7   3  231.68   30.20
   7   7  -3  245.38   30.00
   7   7  -3  251.97   30.60
  -7   7   3  253.07   28.80
  -7   7   3  267.97   28.90
   5  -7  -3   -0.30    2.60
  -5  -7   3    3.00    4.20
   5  -7  -3    5.70    3.10
  -5  -7   3    2.90    6.10
  -5  -7   3    1.50    4.40
   5   7  -3   -2.30    5.30
   5   7  -3    2.10    5.90
  -5   7   3   -1.10    3.90
   5   7  -3    9.50    5.70
  -5   7   3    7.60    5.60
  -5   7   3    1.60    3.30
  -3  -7   3   66.89   10.70
  -3  -7   3   76.79   10.10
   3  -7  -3   66.89    8.80
   3  -7  -3   73.99    8.70
  -3  -7   3   47.80    9.70
  -3  -7   3   70.59   10.70
   3   7  -3   73.89    9.70
  -3   7   3   63.99    9.20
  -3   7   3   78.19    9.50
   3   7  -3   57.99   10.60
  -3   7   3   55.39   10.30
   3   7  -3   62.99   10.40
   3   7  -3   71.69   10.70
  -1  -7   3  249.68   29.80
   1  -7  -3  253.27   29.50
   1  -7  -3  268.87   28.70
  -1  -7   3  229.18   29.20
  -1  -7   3  239.78   29.70
   1  -7  -3  246.48   28.70
   1  -7  -3  257.17   30.60
  -1   7   3  235.58   29.90
   1   7  -3  257.87   30.00
   1   7  -3  250.87   29.70
   1   7  -3  251.67   30.20
  -1   7   3  276.67   29.10
   1   7  -3  252.67   29.40
  -1   7   3  266.37   29.10
  -1  -7  -3  205.78   23.70
  -1  -7  -3  203.68   25.80
   1  -7   3  222.08   24.80
  -1  -7  -3  237.58   26.00
   1  -7   3  207.68   23.80
  -1   7  -3  243.68   24.40
  -1   7  -3  186.78   24.90
   1   7   3  207.18   24.10
   1   7   3  212.38   24.20
  -1   7  -3  150.98   24.40
  -1   7  -3  189.58   24.30
   3  -7   3  431.76   47.30
  -3  -7  -3  414.06   46.60
   3  -7   3  389.26   46.10
  -3  -7  -3  365.26   47.70
  -3   7  -3  398.56   47.40
   3   7   3  448.86   46.90
  -3   7  -3  416.96   47.10
  -3   7  -3  424.56   46.30
   3   7   3  433.16   46.90
  -3   7  -3  436.56   47.50
   5  -7   3  334.07   35.90
   5  -7   3  308.27   34.10
  -5  -7  -3  282.07   36.70
  -5  -7  -3  332.47   35.40
  -5   7  -3  323.17   36.00
   5   7   3  290.67   35.50
  -5   7  -3  280.47   35.70
   5   7   3  292.67   35.70
  -5   7  -3  323.07   36.20
   7  -7   3  227.18   24.50
  -7  -7  -3  195.88   25.50
  -7  -7  -3  198.48   23.80
   7   7   3  209.48   24.30
   7   7   3  218.48   24.30
  -7   7  -3  217.88   24.90
  -7   7  -3  151.48   23.90
  -7   7  -3  175.48   24.20
  -9  -7  -3   40.00   10.40
  -9  -7  -3   52.39    9.10
   9  -7   3   48.70    9.40
   9   7   3   54.49    9.80
   9   7   3   54.69    9.60
  -9   7  -3   43.30    9.00
  -9   7  -3   70.69   10.50
  -9   7  -3   49.90   10.40
 -11  -7  -3   62.59   12.50
 -11  -7  -3   63.89   11.20
  11  -7   3   92.89   12.50
 -11   7  -3   70.29   12.00
 -11   7  -3   63.99   11.30
  11   7   3   63.29   11.30
 -13  -7  -3  169.78   23.50
 -13  -7  -3  202.88   26.10
  13  -7   3  174.78   23.90
  13   7   3  176.78   24.10
 -13   7  -3  195.38   24.60
  15  -7   3    6.80    7.30
 -15  -7  -3   15.80    9.10
 -15  -7  -3    6.80    6.80
 -15   7  -3    7.50    7.50
  15   7   3    3.70    6.70
 -17  -7  -3    9.00    9.30
 -17  -7  -3    7.80    8.00
  17  -7   3    9.70    8.00
  17   7   3    1.50    8.20
 -19  -7  -3    8.20   10.40
  19  -7   3   38.50   10.80
 -19  -7  -3   22.00    9.50
 -19   7  -3   24.50   10.40
  19   7   3   19.20   11.30
 -21  -7  -3    3.00   10.80
 -21  -7  -3    1.00    8.90
  21   7   3   21.40   10.90
 -21   7  -3    1.90    9.60
 -23  -7  -3    8.80   10.50
 -23  -7  -3   -2.90   13.50
 -23   7  -3    8.80   10.90
  23   7   3    8.20   12.80
 -25  -7  -3    8.70   11.60
 -25  -7  -3  -20.90   14.50
 -25   7  -3    8.60   12.20
 -24  -8   3    5.70   15.20
 -24  -8   3   22.40   12.20
  24   8  -3  -11.50   13.10
 -24   8   3   -2.50    9.20
 -24   8   3   15.50   13.80
 -22  -8   3   10.90   10.80
 -22  -8   3    6.80   11.90
 -22   8   3  -12.80   11.50
 -22   8   3    0.60    9.10
  22   8  -3   -8.20   12.20
 -20  -8   3   -1.20    8.70
 -20  -8   3   -4.40   10.40
 -20   8   3   -4.20   10.00
  20   8  -3    9.30   10.90
 -20   8   3    1.40    7.50
 -18  -8   3    1.90    8.40
 -18  -8   3   -5.40    9.70
 -18   8   3    6.70    7.60
  18   8  -3   -0.50    9.60
 -18   8   3   22.60   10.50
 -16  -8   3    6.10    9.10
 -16  -8   3   14.30    8.70
  16   8  -3   10.10    9.20
 -16   8   3   15.20    8.80
  16   8  -3   45.10   10.60
 -14  -8   3   18.50    8.50
 -14  -8   3   10.60    7.10
  14  -8  -3    5.40    4.90
  14   8  -3    7.30    8.40
 -14   8   3   13.60    7.80
  14   8  -3   -1.70    7.50
 -14   8   3   12.50    6.20
 -12  -8   3    8.40    6.70
  12  -8  -3    4.50    4.60
 -12  -8   3   -1.20    6.90
  12   8  -3   -4.70    6.80
 -12   8   3   -0.10    5.30
  12   8  -3    4.70    7.00
 -12   8   3   10.40    5.50
 -12   8   3   11.50    6.60
  10  -8  -3   11.90    3.00
 -10  -8   3   23.00    7.90
 -10  -8   3   11.60    6.80
  10  -8  -3   15.10    3.20
  10  -8  -3   14.50    4.70
  10   8  -3   26.60    7.90
 -10   8   3   13.70    6.70
  10   8  -3   16.20    6.70
 -10   8   3   17.30    5.60
 -10   8   3   22.80    5.80
   8  -8  -3   47.50    6.70
  -8  -8   3   55.19   10.10
   8  -8  -3   46.20    7.30
   8  -8  -3   65.49    7.20
  -8  -8   3   40.60    9.80
   8   8  -3   44.40   10.20
  -8   8   3   35.20    8.70
   8   8  -3   36.70    9.50
  -8   8   3   45.80    8.00
  -8   8   3   44.00    7.90
  -6  -8   3    3.70    6.20
  -6  -8   3   -0.70    5.00
  -6  -8   3   -7.40    5.00
   6  -8  -3    2.20    3.00
   6  -8  -3    4.80    3.50
   6   8  -3   -3.00    5.70
   6   8  -3   -0.50    5.20
  -6   8   3   -0.40    5.10
  -6   8   3    0.20    3.90
  -6   8   3    3.00    4.00
   4  -8  -3    5.90    3.60
   4  -8  -3    0.00    2.70
  -4  -8   3   -3.70    5.30
  -4  -8   3   -6.60    4.50
   4   8  -3   10.50    6.60
  -4   8   3   -0.10    5.40
  -4   8   3   -5.40    3.40
   4   8  -3    7.30    4.20
  -4   8   3    0.70    3.90
   4   8  -3   -4.00    5.00
   4   8  -3   -7.60    4.90
  -2  -8   3    0.70    4.40
   2  -8  -3   -7.00    3.50
   2  -8  -3   -1.60    2.80
  -2  -8   3   -5.70    5.50
   2   8  -3  -10.30    4.40
   2   8  -3    3.80    5.90
  -2   8   3   -1.90    3.50
   2   8  -3    1.30    4.70
  -2   8   3    1.30    3.90
  -2   8   3   -4.50    4.90
   2   8  -3   -6.40    3.90
   0  -8  -3   -5.80    5.40
   0  -8  -3    2.40    3.20
   0  -8   3    1.20    3.80
   0  -8   3    4.40    4.90
   0   8  -3    4.50    5.60
   0   8  -3    0.60    5.10
   0   8  -3    7.00    5.00
   0   8  -3   -4.40    4.00
   0   8   3   -4.40    3.70
   0   8   3   10.60    4.40
   0   8   3   -1.40    5.10
  -2  -8  -3   42.40    9.20
  -2  -8  -3   27.70    5.70
   2  -8   3   32.30    7.30
   2  -8   3   28.10    5.60
  -2   8  -3   29.30    7.90
  -2   8  -3   28.70    6.60
   2   8   3   40.60    7.10
   2   8   3   31.10    6.60
  -2   8  -3   34.50    7.70
  -4  -8  -3    1.50    3.80
   4  -8   3   -6.30    4.40
  -4  -8  -3   11.50    6.90
   4  -8   3   -4.00    2.50
  -4   8  -3    3.60    5.50
   4   8   3   -0.40    4.80
  -4   8  -3   -3.20    4.80
   4   8   3   -0.60    4.70
  -4   8  -3    8.60    4.50
   6  -8   3    2.30    5.20
  -6  -8  -3   -4.80    3.80
  -6  -8  -3    6.00    6.90
  -6   8  -3   -5.10    4.70
   6   8   3    3.80    5.70
   6   8   3    1.20    5.00
  -6   8  -3    2.40    5.80
  -6   8  -3    6.20    5.50
  -8  -8  -3   51.79   10.50
   8  -8   3   52.49   10.90
  -8  -8  -3   68.29   12.80
   8   8   3   86.19   11.80
  -8   8  -3   74.99   11.90
   8   8   3   70.09   11.40
  -8   8  -3   82.69   11.90
  10  -8   3    5.10    6.30
 -10  -8  -3    0.60    5.50
 -10  -8  -3    7.80    7.00
  10   8   3   -0.40    6.10
 -10   8  -3   -6.40    5.50
 -10   8  -3   -4.90    5.70
 -12  -8  -3   27.20    8.50
  12  -8   3   37.10    8.80
 -12  -8  -3   25.70    9.70
 -12   8  -3   20.20    8.40
 -12   8  -3   43.80    9.70
  12   8   3   37.80    9.00
 -14  -8  -3   40.20   11.50
 -14  -8  -3   59.19   10.80
  14  -8   3   25.60    9.50
  14   8   3   33.60   10.10
 -14   8  -3   51.89   10.40
 -14   8  -3   31.70   10.50
  16  -8   3   -6.90    7.70
 -16  -8  -3   15.20    8.30
 -16  -8  -3  -18.40    8.20
  16   8   3   -0.50    8.40
 -16   8  -3   -0.50    8.00
 -16   8  -3    4.10    8.70
 -18  -8  -3  -10.70    9.60
  18  -8   3    4.10    9.10
 -18  -8  -3   -2.10    8.00
 -18   8  -3    6.60    9.20
  18   8   3    4.40    9.80
 -18   8  -3   -3.20    8.20
 -20  -8  -3   11.00   11.60
 -20  -8  -3    9.20    9.90
 -20   8  -3   -1.90   10.50
 -20   8  -3   10.60   10.00
  20   8   3   10.50   12.40
 -22  -8  -3  -11.60    9.20
 -22  -8  -3   -3.60   10.80
  22   8   3    5.40   12.40
 -22   8  -3   -5.80   12.00
 -22   8  -3    3.90   11.00
 -24  -8  -3   -8.50   15.30
 -24   8  -3    7.70   12.20
 -24   8  -3   20.30   15.70
 -23  -9   3   -0.70   10.60
 -23  -9   3  -18.10   11.70
 -23   9   3    3.80   13.30
  23   9  -3    7.20   13.50
 -21  -9   3    2.40   10.70
 -21  -9   3  -16.70   11.30
  21   9  -3   -8.70   12.00
 -21   9   3   -2.50    8.60
 -21   9   3   -5.60   11.90
 -19  -9   3   -1.70   10.60
 -19  -9   3    4.30    9.10
 -19   9   3    4.00   10.80
 -19   9   3   -0.40    7.70
  19   9  -3   -1.90    8.70
 -17  -9   3    0.10   10.10
 -17  -9   3   12.40    8.80
  17   9  -3    3.90    8.70
 -17   9   3    0.20    9.50
 -17   9   3    7.40    7.30
 -15  -9   3   13.10    9.80
 -15  -9   3   10.20    8.40
  15   9  -3   17.30   10.00
 -15   9   3    9.00    8.70
 -15   9   3   18.90    7.80
 -13  -9   3   17.50    7.30
 -13  -9   3   20.90    8.90
  13   9  -3    4.80    8.00
 -13   9   3   11.70    6.70
  13   9  -3   27.00    8.80
 -13   9   3    2.00    7.20
  11  -9  -3   10.60    4.70
 -11  -9   3   17.30    8.00
 -11  -9   3    5.70    6.00
 -11   9   3   -7.80    6.40
 -11   9   3    3.60    5.50
  11   9  -3    0.20    6.20
  11   9  -3    0.60    7.10
   9  -9  -3   13.10    3.70
   9  -9  -3   11.80    3.30
  -9  -9   3    7.80    6.80
  -9  -9   3   11.60    7.80
   9  -9  -3   12.70    4.50
  -9   9   3    1.90    5.80
   9   9  -3    9.40    6.30
   9   9  -3   26.50    8.30
  -9   9   3   13.80    5.50
  -9   9   3   19.70    5.70
  -7  -9   3    5.40    7.20
  -7  -9   3   28.20    7.50
   7  -9  -3   15.10    4.50
   7  -9  -3   28.20    4.80
  -7   9   3    9.40    5.10
  -7   9   3   19.20    7.70
  -7   9   3   16.70    5.50
   7   9  -3   10.60    6.40
   7   9  -3   25.40    7.50
   5  -9  -3    4.80    3.60
  -5  -9   3    3.10    5.60
   5  -9  -3    0.20    3.90
  -5  -9   3    9.70    6.60
  -5   9   3   13.60    4.70
   5   9  -3   13.60    6.40
   5   9  -3   10.00    6.20
  -5   9   3    3.80    4.50
  -5   9   3   -3.50    5.90
  -3  -9   3  113.19   17.40
   3  -9  -3  115.69   16.00
   3  -9  -3  125.89   15.30
  -3  -9   3  121.49   16.90
  -3   9   3  124.69   17.20
  -3   9   3  135.49   16.10
  -3   9   3  132.89   15.90
   3   9  -3  105.89   16.50
   3   9  -3  135.49   17.50
   3   9  -3  129.99   16.50
   1  -9  -3  195.98   22.90
  -1  -9   3  238.78   26.30
  -1  -9   3  224.78   24.40
   1  -9  -3  183.78   25.20
   1   9  -3  199.88   23.90
  -1   9   3  186.98   23.30
  -1   9   3  206.98   25.20
   1   9  -3  166.68   25.30
   1   9  -3  161.58   24.10
  -1   9   3  199.18   23.40
   1  -9   3  102.19   13.00
   1  -9   3  107.49   14.60
  -1  -9  -3   99.99   15.60
  -1  -9  -3   81.59   12.60
  -1   9  -3  110.29   14.60
  -1   9  -3   72.39   13.70
   1   9   3  101.79   13.40
   1   9   3  106.19   13.50
  -1   9  -3  104.29   14.20
  -3  -9  -3   90.09   13.40
  -3  -9  -3   93.89   15.60
   3  -9   3   87.59   12.70
   3  -9   3  133.09   15.50
   3   9   3   95.89   14.00
  -3   9  -3  109.99   14.70
   3   9   3   97.19   13.90
  -3   9  -3  123.09   15.20
  -3   9  -3  119.29   15.60
  -5  -9  -3  112.39   14.80
   5  -9   3  122.99   15.90
  -5  -9  -3   89.79   16.40
   5  -9   3  107.99   13.20
  -5   9  -3  129.59   15.90
   5   9   3  108.29   15.40
  -5   9  -3  130.79   16.30
  -5   9  -3   80.69   15.90
   5   9   3  106.69   15.40
   7  -9   3  112.09   16.00
  -7  -9  -3  104.09   17.40
  -7  -9  -3  107.09   15.20
   7   9   3  132.49   16.40
   7   9   3  129.29   16.40
  -7   9  -3   85.69   15.40
  -7   9  -3  121.29   16.40
  -9  -9  -3  114.19   16.80
   9  -9   3  133.59   17.70
  -9  -9  -3  106.19   18.60
  -9   9  -3  112.79   17.30
   9   9   3  120.59   17.60
  -9   9  -3  137.39   18.00
 -11  -9  -3   25.30    9.60
  11  -9   3   52.29   10.70
 -11  -9  -3   64.19   13.10
 -11   9  -3   55.09   11.20
  11   9   3   76.89   12.30
 -11   9  -3   70.29   11.60
 -13  -9  -3   32.50   11.30
 -13  -9  -3   14.00    8.10
  13  -9   3   22.20    8.00
  13   9   3   19.30    8.90
 -13   9  -3    8.20    7.90
 -13   9  -3    3.70    8.00
 -15  -9  -3   17.10    9.00
  15  -9   3   56.19   10.80
 -15  -9  -3   10.00   10.80
 -15   9  -3   10.60    9.50
  15   9   3   41.10   11.20
 -15   9  -3   34.10   10.40
 -17  -9  -3   36.50   10.40
 -17  -9  -3   23.60   12.00
  17   9   3    9.90   11.00
 -17   9  -3   24.80    9.80
 -17   9  -3   27.30   11.20
 -19  -9  -3   19.70   10.30
 -19  -9  -3  -22.00    9.50
  19   9   3   -2.00   10.90
 -19   9  -3   16.20   10.70
 -19   9  -3   13.90   11.60
 -21  -9  -3    4.30   11.30
 -21   9  -3    7.80   13.40
  21   9   3   -0.30   12.30
 -21   9  -3   14.80   11.30
 -22 -10   3   -2.50   12.40
 -22 -10   3  -12.90   10.10
 -22  10   3   -2.10    9.60
  22  10  -3  -21.10   12.30
 -22  10   3    5.30   13.60
 -20 -10   3    2.10   10.20
 -20 -10   3   -7.40   11.30
 -20  10   3   10.20   12.60
  20  10  -3   -6.30   10.90
 -20  10   3   16.00    9.70
 -18 -10   3   -8.40    8.80
 -18 -10   3    5.10   11.30
 -18  10   3    5.50   11.00
  18  10  -3   -6.90    9.40
 -18  10   3    0.80    8.00
 -16 -10   3  -10.70    8.10
 -16 -10   3   -1.10   10.30
 -16  10   3   22.00    8.20
  16  10  -3    8.00    8.90
 -16  10   3   -8.00    9.30
 -14 -10   3    1.20    9.10
 -14 -10   3   -6.20    7.40
 -14  10   3    0.90    6.40
 -14  10   3   -6.60    7.70
  14  10  -3   10.50    9.60
 -12 -10   3    8.50    9.20
 -12 -10   3   -0.30    7.40
 -12  10   3    0.90    7.40
 -12  10   3    1.50    6.00
  12  10  -3    6.10    8.50
 -10 -10   3    6.00    8.30
 -10 -10   3    2.30    6.80
  10  10  -3   17.90    8.00
 -10  10   3   10.50    7.80
 -10  10   3    6.50    5.90
  -8 -10   3   11.00    8.40
   8 -10  -3    1.70    3.30
  -8 -10   3   12.20    6.80
  -8  10   3   25.90    6.00
  -8  10   3    4.50    7.40
   8  10  -3    1.20    7.00
  -6 -10   3   -2.20    7.20
  -6 -10   3   -4.20    5.90
   6 -10  -3  -19.40    3.80
   6 -10  -3   -7.10    3.40
  -6  10   3    8.00    4.90
  -6  10   3    2.10    4.90
   6  10  -3   -3.90    6.20
  -6  10   3    6.30    7.00
  -4 -10   3   40.90    8.80
   4 -10  -3   31.10    5.80
  -4 -10   3   42.10   10.20
   4 -10  -3   21.20    8.30
  -4  10   3   43.50    9.20
  -4  10   3   28.80    7.00
  -4  10   3   26.60    6.70
   4  10  -3   17.00    7.80
   2 -10  -3   83.69   14.60
   2 -10  -3   87.59   11.70
  -2 -10   3   75.19   13.10
  -2 -10   3  114.09   15.50
  -2  10   3   84.99   12.30
  -2  10   3  111.69   15.00
   2  10  -3  100.39   13.40
  -2  10   3   69.59   12.20
   2  10  -3   87.39   13.80
   0 -10   3   -5.20    6.90
   0 -10   3    1.00    5.40
   0 -10  -3   -2.10    6.30
   0 -10  -3    7.10    4.40
   0  10   3    0.80    5.10
   0  10   3    7.60    6.00
   0  10   3   10.80    5.30
   0  10  -3    7.50    5.80
   0  10  -3    2.70    6.20
  -2 -10  -3   77.09   10.00
   2 -10   3   53.59   10.80
  -2 -10  -3   68.59   12.90
   2 -10   3   59.59    9.30
  -2  10  -3   52.79   10.80
   2  10   3   62.79   10.50
  -2  10  -3   45.70   10.30
   2  10   3   70.09   10.40
  -4 -10  -3   77.39   13.30
  -4 -10  -3   55.39    9.40
   4 -10   3   52.29    8.20
   4 -10   3   63.39   11.00
   4  10   3   56.19   10.10
  -4  10  -3   44.50   10.30
  -4  10  -3   59.39   10.00
   4  10   3   54.99   10.40
   6 -10   3    7.90    6.40
  -6 -10  -3   -0.80    7.30
  -6 -10  -3    9.60    5.70
  -6  10  -3    2.90    6.50
   6  10   3   13.10    6.70
  -6  10  -3    3.70    6.00
  -8 -10  -3    8.70    9.00
   8 -10   3   27.70    7.90
  -8 -10  -3    9.20    6.40
  -8  10  -3    5.20    6.40
   8  10   3   15.40    7.80
  -8  10  -3   22.50    7.90
 -10 -10  -3   15.20    9.00
  10 -10   3    4.00    7.20
 -10 -10  -3   -1.60    6.20
 -10  10  -3    6.30    7.30
  10  10   3   -3.20    7.40
 -10  10  -3    8.90    7.50
  12 -10   3   16.00    8.50
 -12 -10  -3   17.60   10.30
 -12 -10  -3   17.00    8.30
  12  10   3   26.80   10.20
 -12  10  -3   27.10   10.10
 -12  10  -3   44.10   10.30
 -14 -10  -3   -7.80    8.80
 -14 -10  -3    2.40    9.70
 -14  10  -3   -1.80    8.00
  14  10   3   -9.90    7.90
 -14  10  -3   16.40    8.80
 -16 -10  -3    9.70   11.10
 -16  10  -3    2.90    9.10
  16  10   3  -15.80    9.00
 -16  10  -3    6.60    9.60
 -18 -10  -3  -16.70   10.80
 -18  10  -3    3.50   12.30
 -18  10  -3    2.90    9.70
  18  10   3   24.60   12.10
 -20 -10  -3  -26.20   10.60
 -20  10  -3    8.90   12.70
  20  10   3   19.40   13.30
 -20  10  -3   19.30   11.10
 -21 -11   3   22.10   14.50
 -21 -11   3   13.70   11.70
  21  11  -3    6.70   13.20
 -21  11   3   34.20   15.10
 -21  11   3   18.20   10.80
 -19 -11   3  -10.40   12.40
 -19 -11   3   14.30   10.90
 -19  11   3   10.20   13.40
 -19  11   3   20.20   10.30
  19  11  -3   15.50   12.60
 -17 -11   3   10.80   12.50
 -17 -11   3   11.00    9.70
 -17  11   3   16.60    9.40
 -17  11   3   -0.40   11.70
  17  11  -3   29.20   13.20
 -15 -11   3   -8.30   10.50
 -15 -11   3    4.80    8.80
 -15  11   3    3.10    7.60
 -15  11   3   15.80   10.50
  15  11  -3   11.10   10.60
 -13 -11   3    0.60    8.10
 -13 -11   3    6.00    9.50
  13  11  -3   12.10    9.20
 -13  11   3   12.20    7.40
 -13  11   3   10.20    9.50
 -11 -11   3   -3.70    9.20
 -11 -11   3    0.00    8.40
  11  11  -3   -2.00    8.00
 -11  11   3    1.30    6.20
 -11  11   3    9.20    8.30
  -9 -11   3    2.60    9.00
  -9 -11   3    6.40    7.50
  -9  11   3   14.20    6.50
   9  11  -3   19.90    8.40
  -9  11   3    5.50    8.70
  -7 -11   3    4.30    7.00
  -7 -11   3   19.20    9.40
  -7  11   3    6.30    6.00
  -7  11   3   19.50    8.30
   7  11  -3   22.50    8.60
  -5 -11   3   31.50    8.70
  -5 -11   3   31.20   10.30
  -5  11   3   36.10    7.80
   5  11  -3   47.30    9.90
  -5  11   3   21.90    8.60
  -3 -11   3  112.89   18.70
  -3 -11   3  116.49   17.30
   3 -11  -3  174.38   21.10
   3  11  -3  111.59   16.80
  -3  11   3  125.49   18.40
  -3  11   3  111.29   16.30
   3  11  -3  133.79   18.20
  -1 -11   3   17.00    9.00
   1 -11  -3    7.90    7.20
  -1 -11   3    4.00    6.30
   1  11  -3   -2.70    6.30
   1  11  -3   18.80    6.70
  -1  11   3    8.40    5.90
  -1  11   3   18.10    7.80
   1 -11   3   -8.40    5.60
  -1 -11  -3   -4.80    7.20
   1  11   3   -1.50    5.10
  -1  11  -3   -0.40    5.80
  -1  11  -3   -1.50    6.60
  -3 -11  -3    8.50    8.60
   3 -11   3   19.50    7.40
   3  11   3    8.00    6.50
  -3  11  -3   15.10    7.60
  -3  11  -3    7.30    6.90
   5 -11   3   28.50    8.30
  -5 -11  -3   18.30    9.40
  -5  11  -3   23.70    7.90
  -5  11  -3   49.90    9.70
   5  11   3   13.60    8.20
   7 -11   3   60.29   12.20
  -7 -11  -3   80.99   15.10
  -7  11  -3   63.69   12.70
   7  11   3   67.69   13.00
  -7  11  -3   79.69   13.20
  -9 -11  -3   46.00   13.00
   9 -11   3   64.59   16.00
  -9  11  -3   36.90   11.00
   9  11   3   51.49   11.80
  -9  11  -3   58.69   11.70
 -11 -11  -3   40.50   12.90
 -11  11  -3   57.99   11.80
  11  11   3   59.69   12.90
 -11  11  -3   50.09   12.00
 -13 -11  -3   53.79   14.30
 -13  11  -3   50.69   12.60
 -13  11  -3   40.30   12.10
  13  11   3   49.30   12.60
 -15 -11  -3   27.40   12.60
 -15  11  -3   -1.00    9.10
 -15  11  -3    9.60    9.60
  15  11   3    2.20   10.10
 -17 -11  -3   -8.10   11.80
  17  11   3  -14.80   10.50
 -17  11  -3   11.30   10.30
 -17  11  -3    4.10   10.30
 -19 -11  -3    7.80   13.10
 -19  11  -3  -15.00   11.30
 -19  11  -3   -5.40   11.00
  19  11   3   20.90   13.00
 -18 -12   3  -16.00   11.90
  18  12  -3   -1.00   12.20
 -18  12   3   -4.60   12.20
 -18  12   3   15.30    9.60
 -16 -12   3  -14.20   11.20
  16  12  -3    1.50   11.10
 -16  12   3    8.40    8.90
 -16  12   3    4.10   11.40
 -14 -12   3    7.40   11.60
 -14 -12   3   17.80    9.60
  14  12  -3   -1.30   10.20
 -14  12   3   -2.40   10.50
 -14  12   3   -0.70    8.10
 -12 -12   3   -1.40   10.70
 -12 -12   3    9.40    8.70
  12  12  -3   28.80   11.70
 -12  12   3   12.90   10.00
 -12  12   3   14.30    8.00
 -10 -12   3    7.00   10.30
 -10 -12   3  -15.10    6.90
 -10  12   3    2.70    6.60
  10  12  -3    0.10    8.50
 -10  12   3    7.90    9.30
  -8 -12   3    5.50    7.50
  -8 -12   3   -0.90    9.30
  -8  12   3    2.90    6.20
   8  12  -3    5.00    8.40
  -8  12   3    5.40    8.70
  -6 -12   3   15.80    8.10
  -6 -12   3   -2.30    9.30
  -6  12   3    7.10    8.00
   6  12  -3   -2.40    7.60
  -6  12   3   -2.00    6.10
  -4 -12   3   -0.90    6.60
   4 -12  -3   -6.00    8.00
  -4 -12   3    8.50    9.50
  -4  12   3   -3.90    7.20
  -4  12   3   -9.20    5.60
   4  12  -3   -5.90    7.30
   2 -12  -3   27.80    9.80
  -2 -12   3   11.70    9.60
  -2 -12   3   12.90    7.30
   2  12  -3    5.60    7.80
   2  12  -3   14.20    7.10
  -2  12   3   22.40    8.90
  -2  12   3    3.90    6.20
   0 -12   3   41.80   12.70
   0 -12   3   60.09   11.00
   0 -12  -3   45.90   12.90
   0  12   3   49.40   10.00
   0  12  -3   51.79   11.30
   0  12  -3   46.60   10.40
  -2 -12  -3   -2.90    8.00
   2 -12   3    7.90    7.00
   2  12   3    4.60    6.50
  -2  12  -3   -1.00    6.50
  -2  12  -3    3.80    7.50
  -4 -12  -3    0.10    9.40
  -4  12  -3   10.20    7.70
   4  12   3    8.80    7.40
  -4  12  -3    2.50    7.40
  -6 -12  -3   -6.80    8.60
  -6  12  -3    4.80    7.40
  -6  12  -3    6.20    7.20
   6  12   3    0.30    8.20
  -8 -12  -3    6.30   10.00
   8  12   3   10.00    9.00
  -8  12  -3   -4.00    7.50
  -8  12  -3    1.70    7.40
 -10 -12  -3    6.90    9.80
  10  12   3   -4.30    9.00
 -10  12  -3   -8.70    7.90
 -10  12  -3    5.00    8.30
 -12 -12  -3    2.20   10.10
 -12  12  -3    5.60    9.10
 -12  12  -3   18.70   10.10
  12  12   3   13.30   10.40
 -14 -12  -3   25.40   12.50
  14  12   3    6.80   10.70
 -14  12  -3   -7.80    9.40
 -14  12  -3   -3.40    9.20
 -16 -12  -3  -12.40   11.60
 -16  12  -3  -21.20    9.50
  16  12   3    3.80   11.90
 -16  12  -3   10.00   10.60
 -17 -13   3   11.70   14.50
 -17  13   3   12.70   13.30
  17  13  -3    3.80   13.00
 -17  13   3    4.90    9.50
 -15 -13   3   -6.50   11.80
  15  13  -3    4.30   11.90
 -15  13   3   20.40   12.60
 -15  13   3   11.30    9.00
 -13 -13   3   29.40   12.60
 -13  13   3   21.20   12.60
  13  13  -3    6.20   11.70
 -13  13   3    3.30    8.50
 -11 -13   3   26.30   13.20
 -11  13   3   14.60    8.60
 -11  13   3   29.00   12.30
  11  13  -3   35.30   11.80
  -9 -13   3   47.70   14.50
   9  13  -3   53.19   13.40
  -9  13   3   27.30   12.50
  -9  13   3   59.79   11.00
  -7 -13   3   31.10   12.30
  -7  13   3   19.50   10.50
   7  13  -3   20.50   10.20
  -7  13   3   32.50    9.00
  -5 -13   3   26.60   12.30
   5 -13  -3   34.80   11.80
  -5  13   3   51.49    9.50
  -5  13   3   26.30   10.10
   5  13  -3   14.40    9.80
   3 -13  -3   38.30   11.60
  -3 -13   3   22.40   11.30
   3  13  -3   43.70   10.90
  -3  13   3   13.50    9.70
  -3  13   3   29.60    8.50
   1 -13  -3   49.70   12.80
  -1 -13   3   46.60   13.70
  -1  13   3   47.80   10.20
   1  13  -3   41.60   11.40
   1  13  -3   44.10   10.60
  -1 -13  -3   84.69   18.30
   1 -13   3  115.69   19.60
  -1  13  -3   84.69   16.60
  -1  13  -3  122.49   16.90
   1  13   3  111.29   16.20
  -3 -13  -3   86.39   18.10
   3  13   3  126.89   16.80
  -3  13  -3   95.49   16.60
  -3  13  -3  111.79   17.30
  -5 -13  -3   20.30   11.00
   5  13   3   30.50   10.50
  -5  13  -3   27.80   10.00
  -5  13  -3   44.00   10.30
  -7 -13  -3    8.90   11.20
   7  13   3   35.80   11.50
  -7  13  -3   31.50    9.70
  -7  13  -3   23.90    9.90
  -9 -13  -3   -4.70   10.50
   9  13   3   10.70   10.50
  -9  13  -3   22.60   10.40
  -9  13  -3    5.90    8.50
 -11 -13  -3    4.80   11.40
 -11  13  -3   -5.00    8.30
 -11  13  -3   13.00    9.90
  11  13   3    7.70   10.70
 -13 -13  -3   19.80   12.70
  13  13   3   37.30   12.60
 -13  13  -3    1.40   10.20
 -13  13  -3   45.40   12.10
 -15 -13  -3   13.40   13.70
 -15  13  -3   12.30   11.50
  15  13   3   34.50   13.50
 -15  13  -3   -2.30   11.10
 -14 -14   3   -9.00   13.00
 -14  14   3  -27.10   11.70
 -14  14   3    9.50    8.90
  14  14  -3    3.80   12.30
 -12 -14   3   -6.40   11.70
 -12  14   3   -1.60    8.20
  12  14  -3   -7.80   11.00
 -12  14   3   -9.00   10.90
 -10 -14   3    4.40   12.10
 -10  14   3    5.00    8.40
  10  14  -3   -3.70   10.20
 -10  14   3    9.00   11.10
  -8 -14   3    7.10   12.30
  -8  14   3    4.20   10.30
   8  14  -3   -8.80    9.20
  -8  14   3   14.10    8.50
  -6 -14   3   10.60   11.40
   6 -14  -3   -2.60    9.60
   6  14  -3    4.10    9.60
  -6  14   3   -1.00    7.10
  -6  14   3   -4.50    9.30
  -4 -14   3   10.60   11.30
   4 -14  -3    8.00    9.40
   4  14  -3   -2.50    9.10
  -4  14   3    1.50    7.80
  -4  14   3   -1.40    9.50
   2 -14  -3    5.40    9.60
  -2 -14   3   30.10   12.70
   2  14  -3    8.70    9.40
  -2  14   3    7.50    8.30
   0 -14   3    7.50   10.40
   0 -14  -3   -5.90    9.60
   0  14  -3    2.20    9.00
   0  14  -3   -1.30    7.50
   0  14   3   -2.30    7.90
   2 -14   3    0.40   11.30
  -2 -14  -3   -0.40   10.00
  -2  14  -3   -1.20    8.70
  -2  14  -3   10.80    8.20
   2  14   3    6.40    8.50
   4 -14   3  -17.90    9.90
  -4 -14  -3   20.80   11.50
  -4  14  -3   16.30   10.10
  -4  14  -3   -9.70    7.50
   4  14   3   -1.30    9.60
  -6 -14  -3    5.50   11.00
  -6  14  -3   -8.00    8.80
   6  14   3   11.40   10.20
  -6  14  -3    7.60    8.80
  -8 -14  -3    8.20   11.80
   8  14   3  -15.10    9.90
  -8  14  -3    4.10    8.90
  -8  14  -3  -11.70    8.60
 -10 -14  -3  -10.30   10.20
 -10  14  -3   11.40   10.40
 -10  14  -3  -10.30    8.00
  10  14   3  -14.80   10.10
 -12 -14  -3    8.50   12.40
 -12  14  -3   -4.80    9.90
  12  14   3    3.90   12.00
 -12  14  -3   -0.30    9.70
   9 -15  -3   23.80   11.60
  -9 -15   3   13.80   13.80
   9  15  -3   33.40   12.80
  -9  15   3    5.50   11.60
  -9  15   3   18.50    9.50
   7 -15  -3   41.20   13.90
  -7 -15   3   29.50   14.70
  -7  15   3    3.00   11.50
  -7  15   3   29.30   10.10
   7  15  -3   21.20   11.90
   5 -15  -3   32.40   13.40
  -5 -15   3   35.40   14.40
  -5  15   3   32.40    9.90
  -5  15   3   21.70   12.20
   5  15  -3   26.60   11.60
  -3 -15   3   -5.70   12.00
   3 -15  -3    7.40   10.50
   3  15  -3   11.40   10.00
  -3  15   3   19.30    9.00
  -1 -15   3    3.90   11.70
   1 -15  -3    1.50   10.00
   1  15  -3    2.10   10.00
  -1  15   3    9.60    9.00
   1 -15   3  -20.70   11.10
  -1 -15  -3   14.30   11.20
  -1  15  -3    7.10    8.80
   1  15   3    0.80    8.50
  -1  15  -3   -1.90    9.40
  -3 -15  -3   -0.10   10.90
   3 -15   3   -4.80   11.40
  -3  15  -3   -2.10    8.20
  -3  15  -3    4.70   10.10
   3  15   3   -1.90    8.90
   5 -15   3    8.70   12.30
  -5 -15  -3   -8.00   11.10
  -5  15  -3   28.00   10.10
  -5  15  -3   11.70   10.40
   5  15   3    1.20   10.40
  -7 -15  -3   18.30   13.00
  -7  15  -3   10.10   10.60
  -7  15  -3   19.50   10.30
   7  15   3   13.10   11.80
 -28   0   4    6.50    9.70
 -26   0   4    9.30    9.80
  26   0  -4    6.70   10.00
 -24   0   4   11.40    8.90
  24   0  -4   -2.70    8.80
  24   0  -4   -4.00    7.70
  22   0  -4   19.40    8.40
  22   0  -4   24.30    9.20
 -22   0   4   16.00    8.20
 -22   0   4   45.90   12.10
 -20   0   4   34.60   10.10
 -20   0   4   67.39   12.40
  20   0  -4   48.30   10.70
  20   0  -4   51.99   10.30
  18   0  -4   52.69   11.30
 -18   0   4   92.99   13.50
  18   0  -4   57.19   11.30
 -18   0   4   90.59   12.50
  16   0  -4   94.09   13.50
 -16   0   4   78.29   13.30
 -16   0   4   96.19   14.50
  16   0  -4  106.29   14.30
 -14   0   4  120.59   15.30
  14   0  -4   97.89   14.50
 -14   0   4  106.39   15.40
  14   0  -4  117.89   15.10
 -14   0   4  102.29   15.20
 -12   0   4   51.29    8.10
 -12   0   4   36.90    8.00
  12   0  -4   54.09    8.20
 -12   0   4   38.50    8.20
  12   0  -4   49.99    8.30
  12   0  -4   50.19    8.30
 -12   0   4   50.79    8.30
 -10   0   4  387.46   46.30
  10   0  -4  427.46   46.20
  10   0  -4  409.46   46.40
 -10   0   4  433.26   46.40
 -10   0   4  415.66   46.50
 -10   0   4  423.36   46.30
  10   0  -4  394.56   46.20
  10   0  -4  402.16   46.20
   8   0  -4 1692.33  179.58
  -8   0   4 1640.24  179.48
   8   0  -4 1614.24  179.48
   8   0  -4 1652.33  179.68
  -8   0   4 1670.23  179.58
  -8   0   4 1531.95  179.48
   8   0  -4 1648.64  179.48
  -8   0   4 1669.23  179.58
   6   0  -4  627.24   68.69
  -6   0   4  601.34   68.49
  -6   0   4  625.94   68.79
   6   0  -4  642.64   69.09
  -6   0   4  631.54   68.79
  -6   0   4  639.74   68.99
   6   0  -4  640.64   68.79
   6   0  -4  591.54   68.79
  -4   0   4  602.44   69.89
  -4   0   4  641.24   70.19
   4   0  -4  642.04   69.69
   4   0  -4  647.34   69.89
   4   0  -4  618.24   69.89
   4   0  -4  629.54   69.69
  -4   0   4  652.53   69.69
  -4   0   4  642.24   69.99
   4   0  -4  643.44   70.19
   2   0  -4 1994.60  214.88
   2   0  -4 1963.90  214.98
   2   0  -4 1892.01  215.08
   2   0  -4 1922.11  215.38
  -2   0   4 2017.60  215.18
  -2   0   4 2009.50  215.18
   2   0  -4 1934.51  215.08
  -2   0   4 2036.70  215.38
   0   0   4 1942.51  202.38
   0   0  -4 1915.31  202.18
   0   0  -4 1828.92  202.28
   0   0   4 1843.52  202.18
   0   0   4 1700.53  202.28
   0   0  -4 1815.12  202.28
   0   0  -4 1915.81  202.48
   2   0   4  286.97   32.30
  -2   0  -4  306.47   32.30
  -2   0  -4  301.77   32.30
  -2   0  -4  283.17   32.20
   2   0   4  239.28   32.20
   2   0   4  306.67   32.20
   4   0   4  450.65   50.49
  -4   0  -4  449.86   50.39
   4   0   4  456.45   50.49
  -4   0  -4  428.56   50.39
  -4   0  -4  479.95   50.59
   6   0   4   28.80    6.00
   6   0   4   26.30    6.30
  -6   0  -4   30.00    5.90
   6   0   4   20.60    5.50
  -6   0  -4   24.90    5.60
  -6   0  -4   34.80    7.10
   8   0   4  239.38   28.20
  -8   0  -4  228.78   28.20
   8   0   4  245.38   28.20
   8   0   4  258.57   28.70
  -8   0  -4  240.48   28.70
  -8   0  -4  234.28   28.30
  10   0   4  507.45   65.49
 -10   0  -4  584.74   66.09
 -10   0  -4  619.44   65.39
 -10   0  -4  656.53   65.99
  10   0   4  568.74   65.69
 -12   0  -4   14.20    5.90
 -12   0  -4   14.70    5.80
 -12   0  -4   18.70    6.70
  12   0   4   13.90    6.60
 -14   0  -4    1.70    6.50
 -14   0  -4   -2.60    5.60
  14   0   4    5.60    6.00
 -16   0  -4   36.40    9.00
  16   0   4   35.60    9.30
 -16   0  -4   18.40    8.40
 -18   0  -4   28.20    8.70
  18   0   4   20.50    9.20
 -18   0  -4   22.50    9.80
 -20   0  -4    2.00    8.20
  20   0   4    0.60    8.80
 -20   0  -4   -7.40    6.90
  22   0   4    7.10   10.50
 -22   0  -4   32.60   12.30
 -22   0  -4   15.80    9.80
 -24   0  -4   17.90   10.90
 -24   0  -4   10.00   11.30
  24   0   4   29.90   13.30
 -26   0  -4    5.90   12.60
 -26   0  -4    7.10   11.20
  26   0   4  -15.50   12.40
 -29  -1   4    0.80   10.70
 -29   1   4    1.60   11.30
 -27  -1   4    1.60   12.40
 -27  -1   4    5.90   10.70
  27   1  -4    4.50   11.30
 -27   1   4   -1.10    9.90
  25  -1  -4    6.10    7.60
 -25  -1   4    0.20   10.50
  25  -1  -4    0.30    8.90
 -25  -1   4   -5.20    8.90
  25   1  -4    3.00    9.90
 -25   1   4   -3.90    8.20
  25   1  -4   17.20    9.00
 -23  -1   4    9.20    9.10
 -23  -1   4   30.20   11.40
  23  -1  -4   22.60    8.40
  23  -1  -4   11.40    8.80
 -23   1   4   11.50    8.90
  23   1  -4   44.30   11.60
  23   1  -4   16.60    8.80
 -21  -1   4    3.00    8.70
  21  -1  -4   -1.50    7.00
  21  -1  -4    2.40    6.10
 -21  -1   4    1.70    7.10
 -21   1   4    4.70    7.00
  21   1  -4   14.90    7.80
  21   1  -4   12.30    7.50
  19  -1  -4    4.80    6.20
  19  -1  -4   -1.40    5.70
 -19  -1   4   -7.50    7.20
 -19  -1   4   -6.50    6.00
 -19   1   4    1.60    6.40
  19   1  -4  -13.70    5.90
  19   1  -4    5.40    6.90
  17  -1  -4   -3.20    5.40
 -17  -1   4  -14.20    5.70
 -17  -1   4    0.00    6.00
  17  -1  -4   -2.10    5.40
  17   1  -4   -1.10    5.90
  17   1  -4   13.20    6.50
 -17   1   4   11.30    6.50
  15  -1  -4   -2.80    4.80
  15  -1  -4    3.70    5.40
 -15  -1   4    7.00    6.40
 -15  -1   4    5.30    5.90
  15   1  -4    4.70    6.00
 -15   1   4    2.50    5.30
  15   1  -4    0.30    5.80
 -15   1   4    1.70    5.80
  13  -1  -4   85.89   10.90
 -13  -1   4   58.19   11.10
 -13  -1   4   81.49   11.50
 -13  -1   4   66.19   11.20
  13  -1  -4   84.29   11.20
  13   1  -4   67.99   11.10
 -13   1   4   78.59   10.90
 -13   1   4   76.09   11.50
  13   1  -4   63.99   10.80
  13   1  -4   73.29   11.20
 -13   1   4   81.59   11.30
 -11  -1   4   43.40    8.10
  11  -1  -4   55.39    8.30
 -11  -1   4   41.80    8.10
 -11  -1   4   31.40    7.80
  11  -1  -4   45.40    7.40
 -11  -1   4   49.10    8.10
  11  -1  -4   50.09    7.50
  11  -1  -4   38.90    7.10
  11   1  -4   47.00    7.80
  11   1  -4   47.80    8.20
 -11   1   4   44.50    7.30
 -11   1   4   42.30    7.60
 -11   1   4   40.20    7.30
  11   1  -4   40.60    7.70
   9  -1  -4  113.69   12.40
   9  -1  -4  101.59   11.90
  -9  -1   4   89.49   12.20
  -9  -1   4   72.69   12.00
   9  -1  -4  116.89   12.40
  -9  -1   4   97.19   12.40
  -9  -1   4   94.29   12.20
   9  -1  -4   86.39   11.80
   9   1  -4   68.79   11.90
   9   1  -4   91.79   12.30
  -9   1   4   75.39   11.90
  -9   1   4  118.99   12.40
  -9   1   4   93.49   12.10
   9   1  -4  107.09   12.30
   9   1  -4   84.79   11.90
  -7  -1   4   -0.40    3.50
   7  -1  -4    9.20    3.30
   7  -1  -4    5.90    2.90
   7  -1  -4   -1.30    2.70
  -7  -1   4   -9.50    3.00
  -7  -1   4   -1.90    4.00
   7  -1  -4    4.00    3.40
  -7  -1   4   -3.10    3.70
   7   1  -4    4.40    4.10
  -7   1   4    3.80    3.20
  -7   1   4    5.90    3.50
   7   1  -4  -10.70    3.30
   7   1  -4    5.40    3.20
  -7   1   4    5.20    3.40
  -7   1   4    5.80    3.30
   7   1  -4    2.10    4.20
  -5  -1   4  274.87   30.00
  -5  -1   4  297.57   30.60
   5  -1  -4  243.98   29.90
   5  -1  -4  287.57   30.40
  -5  -1   4  252.57   30.40
  -5  -1   4  266.17   29.60
   5  -1  -4  271.67   29.90
  -5  -1   4  281.87   30.70
   5  -1  -4  277.17   30.10
   5   1  -4  277.07   30.80
  -5   1   4  264.87   30.10
  -5   1   4  274.67   30.00
  -5   1   4  262.57   30.40
  -5   1   4  260.27   30.00
   5   1  -4  265.27   29.90
   5   1  -4  251.27   30.40
   5   1  -4  268.67   30.30
   3  -1  -4 1901.21  208.78
  -3  -1   4 1970.20  209.28
   3  -1  -4 1929.91  208.78
  -3  -1   4 1892.51  208.58
   3  -1  -4 1918.51  208.98
   3  -1  -4 1937.71  209.18
  -3  -1   4 1941.21  209.18
  -3  -1   4 1911.01  209.18
   3   1  -4 1894.71  209.08
  -3   1   4 1907.91  209.18
   3   1  -4 1891.41  209.18
  -3   1   4 1922.01  208.98
  -3   1   4 1815.22  208.78
   3   1  -4 1940.01  209.28
   3   1  -4 1947.61  208.58
  -1  -1   4 1831.82  204.78
  -1  -1   4 1997.40  204.88
   1  -1  -4 1840.22  204.48
  -1  -1   4 1884.71  204.78
   1  -1  -4 1842.52  204.58
   1  -1  -4 1861.11  204.48
  -1  -1   4 1906.31  204.38
  -1   1   4 1831.22  204.58
   1   1  -4 1947.01  204.78
   1   1  -4 1830.12  204.78
   1   1  -4 1810.92  204.78
  -1   1   4 1913.11  204.48
   1  -1   4   12.00    3.90
  -1  -1  -4    6.40    2.80
  -1  -1  -4    9.90    2.80
  -1  -1  -4   19.20    3.40
   1  -1   4    8.00    3.80
   1  -1   4   10.10    3.30
   1   1   4   10.50    3.00
  -1   1  -4   10.20    3.20
  -1   1  -4    4.00    3.40
  -1   1  -4   12.40    3.70
   1   1   4    3.00    3.20
  -1   1  -4    5.20    3.30
   1   1   4    7.40    3.00
   3  -1   4    5.50    3.90
  -3  -1  -4    3.90    3.20
   3  -1   4    0.70    3.70
   3  -1   4   -0.90    3.40
  -3  -1  -4    4.60    3.40
  -3  -1  -4    8.10    4.20
  -3   1  -4    7.60    4.10
  -3   1  -4    4.10    3.80
   3   1   4    4.40    3.20
   3   1   4    6.50    3.30
   3   1   4    0.20    3.70
  -3   1  -4    4.60    3.80
  -5  -1  -4   -1.60    3.80
   5  -1   4    4.90    4.20
  -5  -1  -4    5.60    4.70
  -5  -1  -4    9.50    4.10
   5  -1   4   -0.20    4.20
   5  -1   4    0.90    4.00
  -5   1  -4   -2.20    4.10
   5   1   4    5.50    3.70
  -5   1  -4   -3.30    3.50
   5   1   4    7.40    3.90
   5   1   4   -4.90    3.80
  -5   1  -4   -0.10    4.00
   7  -1   4  234.18   28.70
  -7  -1  -4  245.78   28.50
  -7  -1  -4  244.18   29.10
   7  -1   4  236.78   28.50
   7  -1   4  278.57   28.90
  -7  -1  -4  230.88   28.50
   7   1   4  270.57   28.70
  -7   1  -4  236.08   28.60
   7   1   4  218.28   28.70
  -7   1  -4  265.37   28.90
   9  -1   4  175.88   19.50
  -9  -1  -4  177.88   20.10
   9  -1   4  107.19   18.30
  -9  -1  -4  180.88   19.30
   9  -1   4  166.98   20.50
   9   1   4  163.98   19.20
  -9   1  -4  146.99   18.80
   9   1   4  115.49   18.30
  -9   1  -4  156.98   19.40
  11  -1   4   48.60    8.20
 -11  -1  -4   41.80    9.00
 -11  -1  -4   43.00    8.30
  11   1   4   42.30    7.90
 -11   1  -4   37.60    7.30
 -11   1  -4   35.30    8.40
 -11   1  -4   33.90    7.80
  13  -1   4   96.79   12.40
 -13  -1  -4   45.30   10.80
 -13  -1  -4   39.00    9.80
  13   1   4   64.99   11.10
 -13   1  -4   71.39   10.20
 -13   1  -4   76.59   12.40
 -13   1  -4   70.89   11.20
  15  -1   4   -4.50    6.30
 -15  -1  -4    9.80    7.50
 -15  -1  -4    5.10    6.50
 -15   1  -4   -2.20    6.40
  15   1   4    1.00    5.90
 -15   1  -4   -5.50    6.80
  17  -1   4   20.60    7.70
 -17  -1  -4   -1.30    7.80
 -17  -1  -4    7.80    6.60
  17   1   4    5.70    7.60
 -17   1  -4    7.80    7.70
 -17   1  -4   16.40    8.10
 -19  -1  -4   -8.10    7.10
 -19  -1  -4   -5.40    7.40
  19  -1   4    2.20    8.60
 -19   1  -4    0.60    7.60
 -19   1  -4   -2.50    7.50
  19   1   4   -1.20    8.00
 -21  -1  -4    7.90    8.00
 -21  -1  -4    3.50    9.20
  21  -1   4   -7.20    9.40
 -21   1  -4  -10.70    8.10
  21   1   4    0.80    8.60
 -21   1  -4   -0.20    8.70
 -23  -1  -4   13.10    9.20
 -23  -1  -4   -6.90    9.80
  23  -1   4    2.50   11.00
  23   1   4    2.00   11.00
 -23   1  -4    1.90    9.50
 -23   1  -4    4.80    9.70
  25  -1   4  -11.00   11.80
 -25  -1  -4    0.10   10.30
 -25  -1  -4    2.10   12.20
 -25   1  -4  -17.40    9.60
 -25   1  -4   -6.50   10.20
  25   1   4   12.20   11.20
  27  -1   4  -13.20   13.20
 -27  -1  -4   19.10   13.40
 -27  -1  -4   -8.70   11.30
 -27   1  -4   17.60   12.30
  27   1   4    0.70   13.60
 -28  -2   4    8.70   11.80
 -28  -2   4   17.10   13.30
 -28   2   4   13.30   10.90
  28   2  -4   14.30   13.00
 -26  -2   4   13.60   12.50
 -26  -2   4   22.00   11.20
  26   2  -4   13.90   12.30
 -26   2   4   10.00   10.20
  24  -2  -4   10.10    8.80
 -24  -2   4   15.90   11.30
  24  -2  -4    6.80    7.00
 -24  -2   4   14.70    8.70
  24   2  -4    6.80    9.70
 -24   2   4   10.40    9.00
  24   2  -4   24.00    9.90
  22  -2  -4   29.10    8.20
  22  -2  -4   24.60    9.00
 -22  -2   4   35.10   10.80
 -22  -2   4   30.00   11.10
  22   2  -4   32.90   10.40
 -22   2   4   10.90    8.30
  22   2  -4   50.79   11.70
  20  -2  -4  164.28   20.00
 -20  -2   4  178.28   22.40
 -20  -2   4  119.49   20.30
  20  -2  -4  136.69   20.10
  20   2  -4  136.29   20.80
  20   2  -4  153.78   21.00
 -20   2   4  160.38   21.00
 -18  -2   4    7.00    6.20
 -18  -2   4    2.60    7.20
  18  -2  -4   -1.10    5.20
  18  -2  -4    1.90    5.50
  18   2  -4   11.90    7.20
 -18   2   4    9.70    6.10
  18   2  -4    6.40    6.60
 -16  -2   4   10.30    6.90
  16  -2  -4   13.50    5.40
  16  -2  -4   18.20    5.80
 -16  -2   4    5.80    6.80
 -16   2   4    5.60    5.20
  16   2  -4    3.80    6.40
  16   2  -4   13.90    6.70
 -16   2   4    5.90    5.50
 -16   2   4   19.90    6.80
 -14  -2   4   57.39   10.30
 -14  -2   4   55.39   10.60
  14  -2  -4   57.89    8.90
  14  -2  -4   83.19    9.30
 -14   2   4   48.60    8.70
 -14   2   4   51.19    9.60
  14   2  -4   39.70    9.40
  14   2  -4   61.49   10.20
 -14   2   4   44.40    9.10
  12  -2  -4  130.99   17.60
 -12  -2   4  158.68   18.70
 -12  -2   4  141.19   18.40
 -12  -2   4  127.29   18.30
  12  -2  -4  169.18   17.90
  12  -2  -4  185.68   20.70
 -12   2   4  153.68   17.70
  12   2  -4  137.09   18.40
 -12   2   4  128.39   17.90
  12   2  -4  154.48   18.30
 -12   2   4  154.08   18.10
  12   2  -4  112.59   18.00
  10  -2  -4  223.48   26.80
  10  -2  -4  233.68   27.40
 -10  -2   4  248.48   27.80
  10  -2  -4  232.38   26.80
 -10  -2   4  221.58   27.50
  10  -2  -4  223.28   26.80
 -10  -2   4  230.18   27.40
 -10  -2   4  245.28   27.50
  10   2  -4  222.78   27.60
 -10   2   4  240.08   27.20
  10   2  -4  242.18   27.60
  10   2  -4  232.78   27.40
 -10   2   4  252.97   27.30
 -10   2   4  240.48   26.90
  10   2  -4  212.68   27.00
 -10   2   4  241.38   27.00
   8  -2  -4  545.05   62.19
   8  -2  -4  540.95   62.59
   8  -2  -4  549.95   62.39
  -8  -2   4  535.55   62.59
  -8  -2   4  616.44   63.09
   8  -2  -4  566.94   62.29
  -8  -2   4  553.74   62.99
  -8  -2   4  512.55   62.79
  -8   2   4  596.34   62.49
  -8   2   4  575.44   62.69
  -8   2   4  540.85   62.39
  -8   2   4  618.14   62.49
   8   2  -4  570.74   62.99
   8   2  -4  602.64   63.19
   8   2  -4  551.04   62.49
   8   2  -4  576.64   62.89
   6  -2  -4    5.20    2.30
  -6  -2   4    4.20    4.30
   6  -2  -4   -4.20    3.00
  -6  -2   4    7.50    3.90
   6  -2  -4   -2.90    2.50
  -6  -2   4    6.50    4.30
  -6  -2   4    3.20    3.30
   6  -2  -4    1.00    2.20
   6   2  -4    1.30    4.10
  -6   2   4    0.60    2.20
   6   2  -4   -5.00    3.70
  -6   2   4   -0.60    2.70
  -6   2   4    4.90    3.20
  -6   2   4    4.60    3.50
   6   2  -4    1.90    2.90
   6   2  -4   -4.10    3.80
  -4  -2   4  311.27   32.90
  -4  -2   4  282.97   33.40
   4  -2  -4  289.17   33.10
   4  -2  -4  281.67   32.40
  -4  -2   4  288.27   33.60
   4  -2  -4  289.87   32.40
  -4  -2   4  306.57   33.70
   4  -2  -4  284.87   33.10
   4   2  -4  321.57   33.60
   4   2  -4  270.47   33.40
  -4   2   4  294.67   32.60
   4   2  -4  324.67   33.50
  -4   2   4  312.67   32.60
  -4   2   4  297.77   33.30
   4   2  -4  299.87   32.80
  -2  -2   4 5189.58  557.64
   2  -2  -4 5064.69  557.54
  -2  -2   4 5529.45  557.84
  -2  -2   4 4590.64  557.64
   2   2  -4 5199.28  557.74
   2   2  -4 5476.45  557.74
   2   2  -4 4798.52  557.64
  -2   2   4 5056.49  557.64
   0  -2   4  209.08   28.50
   0  -2  -4  242.28   27.80
   0  -2   4  281.77   28.80
   0  -2  -4  243.18   27.80
   0  -2  -4  239.88   28.30
   0  -2   4  245.28   28.40
   0  -2  -4  262.77   28.40
   0   2  -4  240.48   28.70
   0   2   4  261.97   28.50
   0   2  -4  237.98   28.50
   0   2  -4  258.97   28.40
   0   2   4  285.97   27.90
  -2  -2  -4  164.68   18.30
   2  -2   4  140.59   17.70
  -2  -2  -4  146.89   17.50
   2  -2   4  135.69   18.10
   2  -2   4  173.88   18.30
  -2  -2  -4  155.38   17.40
  -2   2  -4  151.28   17.60
   2   2   4  143.89   18.00
   2   2   4  144.59   17.60
  -2   2  -4  164.58   18.30
  -2   2  -4  147.09   18.20
   2   2   4  154.48   17.50
  -4  -2  -4    1.60    3.10
  -4  -2  -4    1.50    3.40
  -4  -2  -4   -5.20    4.40
   4  -2   4   -2.80    4.10
   4  -2   4    3.50    4.40
   4  -2   4   -2.70    3.80
   4   2   4    1.30    3.70
  -4   2  -4    8.30    3.90
   4   2   4    2.00    4.10
   4   2   4    4.50    3.50
  -4   2  -4    4.40    3.90
   6  -2   4   39.70    7.70
  -6  -2  -4   50.29    8.10
   6  -2   4   47.10    7.90
   6  -2   4   44.20    7.70
  -6  -2  -4   36.10    7.10
  -6  -2  -4   39.90    7.20
  -6   2  -4   53.09    8.40
   6   2   4   37.30    7.20
  -6   2  -4   38.30    7.40
   6   2   4   57.29    8.20
  -6   2  -4   62.49    8.10
   6   2   4   47.50    7.90
   8  -2   4    3.40    4.30
   8  -2   4    0.80    5.00
   8  -2   4    6.60    5.20
  -8  -2  -4   12.50    6.30
  -8  -2  -4    0.40    4.40
  -8  -2  -4    9.10    4.40
   8   2   4    7.40    4.60
  -8   2  -4    2.90    5.30
  -8   2  -4    0.70    4.80
   8   2   4    3.40    4.90
   8   2   4    6.70    4.90
  -8   2  -4    8.20    5.10
 -10  -2  -4   54.49    8.50
 -10  -2  -4   31.00    8.40
  10  -2   4   56.39    8.80
 -10   2  -4   38.60    6.90
 -10   2  -4   42.20    8.50
  10   2   4   51.59    8.70
  10   2   4   33.60    8.00
 -10   2  -4   54.99    9.20
  12  -2   4   35.90    8.10
 -12  -2  -4   45.10    8.70
 -12  -2  -4   19.40    6.70
 -12   2  -4   17.90    5.70
  12   2   4   32.60    7.80
 -12   2  -4   44.20    8.80
 -12   2  -4   43.10    8.30
 -14  -2  -4    3.30    6.40
 -14  -2  -4   -4.80    4.50
  14  -2   4   14.80    6.90
 -14   2  -4   -4.60    4.40
  14   2   4   -6.30    4.90
 -14   2  -4    1.10    5.40
 -14   2  -4    9.50    6.50
 -16  -2  -4    3.50    7.30
  16  -2   4    1.10    6.30
 -16  -2  -4   10.60    6.80
 -16   2  -4   -4.30    5.90
  16   2   4   10.70    7.10
 -16   2  -4   18.20    8.30
 -16   2  -4    2.80    6.10
  18  -2   4   32.70   10.00
 -18  -2  -4   26.10    8.60
 -18  -2  -4   54.79   11.70
 -18   2  -4   53.29   11.20
 -18   2  -4   32.60    9.50
  18   2   4   23.20   10.30
 -20  -2  -4   17.20    8.90
  20  -2   4   23.60   10.00
 -20  -2  -4   30.80   10.90
 -20   2  -4   51.19   12.00
  20   2   4   30.20   10.40
 -20   2  -4   38.60   11.30
 -22  -2  -4    7.70   10.10
 -22  -2  -4    7.10    9.00
  22  -2   4    9.10   10.40
 -22   2  -4    9.90    9.40
  22   2   4   12.50   10.30
 -24  -2  -4   -9.10    9.40
 -24  -2  -4   14.60   12.10
  24  -2   4   18.00   12.20
 -24   2  -4  -13.40    9.10
  24   2   4    2.80   10.80
 -26  -2  -4   10.60   12.30
 -26  -2  -4   -7.70   12.20
  26  -2   4   27.00   13.60
 -26   2  -4   17.50   11.80
  26   2   4  -13.50   12.30
 -29  -3   4   -8.60   13.60
 -29  -3   4  -13.70   11.10
  29   3  -4  -10.20   13.00
 -29   3   4   17.90   11.80
 -27  -3   4   -5.70    8.80
 -27  -3   4    8.60   13.20
 -27   3   4   10.20   10.40
  27   3  -4   11.40   13.00
 -25  -3   4   23.30   12.10
 -25  -3   4    0.20    9.60
  25   3  -4    3.90    9.80
 -25   3   4    4.20    8.60
  25   3  -4   18.40    9.60
  23  -3  -4   15.80    8.30
  23  -3  -4   14.00    6.70
 -23  -3   4    6.30   10.20
 -23  -3   4   20.10   10.20
 -23   3   4   -6.60    7.50
  23   3  -4    8.70    9.40
  23   3  -4   -9.60    8.60
  21  -3  -4   -0.10    6.70
 -21  -3   4  -10.70    7.30
 -21  -3   4   -0.40    8.20
  21  -3  -4    2.00    5.60
 -21   3   4    2.10    6.90
  21   3  -4   -5.10    7.40
  21   3  -4   -6.30    8.80
 -19  -3   4    5.50    8.60
 -19  -3   4   23.20    8.90
  19  -3  -4   28.30    7.60
  19  -3  -4   26.00    6.70
 -19   3   4   39.10    8.20
  19   3  -4    8.30    8.60
  19   3  -4   14.50    8.70
  17  -3  -4    6.30    4.90
 -17  -3   4   -6.20    7.30
 -17  -3   4   -9.60    5.30
  17  -3  -4    6.40    5.20
 -17   3   4   19.70    6.40
  17   3  -4   -1.90    7.00
  17   3  -4   -2.20    6.80
 -17   3   4   17.50    7.20
 -17   3   4   13.20    5.40
 -15  -3   4    7.30    6.50
 -15  -3   4   10.90    6.90
  15  -3  -4    7.50    4.60
  15  -3  -4    1.50    3.80
  15   3  -4    1.30    6.40
 -15   3   4    7.90    5.40
 -15   3   4    8.80    5.70
 -15   3   4    3.80    4.50
  15   3  -4    6.20    5.40
  13  -3  -4   42.90    7.00
  13  -3  -4   42.30    7.30
 -13  -3   4   54.39    9.30
 -13  -3   4   40.20    9.00
 -13   3   4   46.10    8.00
 -13   3   4   35.40    6.90
  13   3  -4   37.90    8.40
 -13   3   4   53.39    8.10
 -13   3   4   44.40    8.50
  13   3  -4   45.00    9.20
  11  -3  -4   -1.90    3.60
  11  -3  -4    5.30    3.30
 -11  -3   4   -2.70    4.80
  11  -3  -4    7.30    3.00
 -11  -3   4   -0.60    5.10
 -11  -3   4   -9.70    4.90
  11   3  -4    3.20    5.40
 -11   3   4    5.00    4.00
 -11   3   4   -3.40    4.30
  11   3  -4    7.30    5.50
 -11   3   4    2.20    3.20
 -11   3   4   -5.80    3.50
  11   3  -4    1.70    4.50
  -9  -3   4  198.78   22.70
  -9  -3   4  127.99   21.90
  -9  -3   4  189.48   22.80
   9  -3  -4  179.98   21.30
  -9  -3   4  177.68   22.30
   9  -3  -4  183.88   21.30
   9  -3  -4  176.18   21.30
   9   3  -4  193.78   22.70
  -9   3   4  198.98   21.50
  -9   3   4  203.88   21.60
  -9   3   4  218.18   22.40
   9   3  -4  193.08   21.90
   9   3  -4  189.08   22.90
   9   3  -4  161.58   22.10
  -9   3   4  195.38   21.80
   7  -3  -4  291.27   33.10
  -7  -3   4  279.57   34.00
  -7  -3   4  278.57   34.00
   7  -3  -4  323.97   32.90
   7  -3  -4  289.37   32.80
  -7  -3   4  271.27   33.90
  -7  -3   4  276.57   33.40
  -7   3   4  316.37   33.10
  -7   3   4  314.07   33.00
  -7   3   4  294.57   33.70
   7   3  -4  278.07   33.30
   7   3  -4  278.47   33.70
   7   3  -4  291.17   33.90
   7   3  -4  325.07   34.20
   5  -3  -4   35.50    5.20
  -5  -3   4   20.40    5.90
  -5  -3   4   26.00    3.70
   5  -3  -4   21.30    4.50
  -5  -3   4   24.30    4.80
   5  -3  -4   27.70    3.40
  -5  -3   4   29.30    5.70
   5  -3  -4   24.80    3.30
  -5  -3   4   29.10    5.60
   5   3  -4   23.40    5.90
  -5   3   4   25.70    3.70
   5   3  -4   28.30    5.80
   5   3  -4   19.10    4.60
  -5   3   4   18.90    5.00
   5   3  -4   30.00    5.70
  -5   3   4   26.10    3.80
  -3  -3   4   15.80    3.60
  -3  -3   4   17.90    5.10
   3  -3  -4    6.10    3.70
  -3  -3   4    8.90    4.20
  -3  -3   4   26.80    5.30
   3   3  -4   17.50    5.10
   3   3  -4   19.30    4.70
  -3   3   4   14.60    4.60
   3   3  -4   15.80    2.80
   3   3  -4    6.20    4.10
  -1  -3   4   34.20    6.90
  -1  -3   4   51.39    7.70
   1  -3  -4   47.40    7.00
   1  -3  -4   53.29    7.50
  -1  -3   4   46.40    6.90
  -1   3   4   46.20    5.60
  -1   3   4   56.79    7.60
   1   3  -4   48.60    6.20
   1   3  -4   52.49    7.80
  -1   3   4   45.70    5.60
   1   3  -4   35.60    7.10
   1   3  -4   44.00    6.80
   1  -3   4  288.67   32.50
   1  -3   4  281.97   33.10
  -1  -3  -4  279.87   32.90
  -1  -3  -4  291.97   32.20
  -1  -3  -4  303.87   32.30
  -1  -3  -4  331.77   33.30
   1  -3   4  257.57   33.00
   1   3   4  272.47   32.30
   1   3   4  308.27   32.40
  -1   3  -4  276.97   32.60
  -1   3  -4  264.17   33.00
   1   3   4  302.17   33.10
  -1   3  -4  323.27   33.20
  -3  -3  -4   29.30    4.70
   3  -3   4   17.40    5.00
  -3  -3  -4   22.50    5.90
  -3  -3  -4   18.70    4.30
   3  -3   4   28.30    5.90
   3   3   4   17.80    5.30
   3   3   4   24.60    4.60
  -3   3  -4   23.40    4.10
  -3   3  -4   28.90    5.90
  -3   3  -4   21.90    5.80
   3   3   4   22.50    4.40
   5  -3   4  154.58   16.50
  -5  -3  -4  131.69   15.80
  -5  -3  -4  123.09   15.70
  -5  -3  -4  152.48   17.10
   5  -3   4  130.69   16.30
   5  -3   4   86.99   15.60
   5   3   4  128.59   15.80
  -5   3  -4  122.49   15.00
   5   3   4  140.69   16.00
  -5   3  -4  167.18   16.90
  -5   3  -4  110.99   16.10
   5   3   4  127.49   16.30
  -7  -3  -4  355.06   42.10
   7  -3   4  389.06   42.50
   7  -3   4  353.06   42.40
  -7  -3  -4  354.46   42.70
   7  -3   4  372.06   42.50
  -7  -3  -4  397.56   42.20
   7   3   4  410.06   42.40
   7   3   4  331.77   42.40
  -7   3  -4  405.56   42.60
  -7   3  -4  389.16   42.60
   7   3   4  344.07   42.10
  -9  -3  -4   -6.30    4.10
  -9  -3  -4    8.80    6.50
   9  -3   4    1.10    4.50
   9   3   4   -1.60    4.40
  -9   3  -4    4.00    4.80
  -9   3  -4    4.80    5.20
   9   3   4    4.40    4.50
 -11  -3  -4    2.60    4.50
  11  -3   4    3.10    5.50
 -11  -3  -4    7.50    6.50
  11   3   4    0.30    5.90
  11   3   4   11.00    6.40
 -11   3  -4    1.80    5.40
 -11   3  -4   -2.10    3.20
 -13  -3  -4   26.30    8.20
 -13  -3  -4   28.00    7.20
  13  -3   4   16.30    6.80
 -13   3  -4   18.40    6.40
  13   3   4    4.70    6.00
 -13   3  -4    8.60    4.60
 -15  -3  -4    9.30    6.40
  15  -3   4    8.50    7.40
 -15  -3  -4   15.30    8.20
 -15   3  -4   11.10    7.10
 -15   3  -4    5.00    4.90
  15   3   4   15.40    7.90
 -17  -3  -4   -0.90    8.00
  17  -3   4    6.40    7.50
 -17  -3  -4   -3.90    6.40
 -17   3  -4   -8.60    4.60
  17   3   4   -1.80    6.40
 -17   3  -4   -7.50    6.10
 -19  -3  -4    0.50    8.70
 -19  -3  -4    0.00    7.40
  19  -3   4    3.60    7.20
 -19   3  -4  -13.60    6.70
  19   3   4   -5.50    8.50
  21  -3   4   -1.30    9.60
 -21  -3  -4    3.90    8.20
 -21  -3  -4   -0.80    9.10
  21   3   4   11.50   11.00
 -21   3  -4    4.20    8.80
 -23  -3  -4   12.00    9.80
  23  -3   4   -7.70   10.50
 -23  -3  -4   -5.50   10.90
 -23   3  -4    5.00    9.50
  23   3   4  -17.50    8.70
 -25  -3  -4   13.30   12.50
  25  -3   4  -14.00   11.80
 -25  -3  -4    5.70   10.80
 -25   3  -4   -3.20   10.50
  25   3   4   18.20   13.60
 -27  -3  -4    4.10   11.60
  27  -3   4   24.40   14.60
 -27  -3  -4  -13.10   12.70
  27   3   4   15.80   13.60
 -27   3  -4   -4.00   10.60
 -28  -4   4   31.70   14.70
 -28  -4   4   21.90   12.70
 -28   4   4    3.20   14.90
  28   4  -4   33.50   15.70
 -28   4   4   13.80   11.70
 -26  -4   4   46.80   14.10
 -26  -4   4   12.60   11.10
 -26   4   4   11.50   12.60
  26   4  -4   19.30   13.20
 -26   4   4   20.10   11.80
 -24  -4   4  -10.00    7.90
 -24  -4   4   13.80   11.20
 -24   4   4   16.20   11.50
  24   4  -4    1.20    9.20
  24   4  -4   -2.90   11.20
 -24   4   4   -1.70    8.30
 -22  -4   4   22.00   10.00
 -22  -4   4   12.60   10.30
  22  -4  -4   11.40    6.10
  22  -4  -4    5.40    7.50
  22   4  -4   15.00    9.30
  22   4  -4   20.30   10.80
 -22   4   4    6.90    8.50
 -20  -4   4  -16.40    8.50
  20  -4  -4    2.90    5.10
 -20  -4   4    3.50    7.20
  20  -4  -4    0.80    6.20
  20   4  -4   -7.70    7.50
 -20   4   4    5.70    6.60
  20   4  -4    4.30    8.50
 -20   4   4   -4.30    8.00
 -18  -4   4   11.20    7.80
  18  -4  -4    2.40    5.50
 -18  -4   4   11.00    8.80
  18  -4  -4   -0.80    4.30
  18   4  -4    4.80    7.70
 -18   4   4    5.50    5.80
  18   4  -4   -6.90    7.30
 -18   4   4   -2.80    4.70
 -18   4   4    9.70    7.30
 -18   4   4    2.20    6.90
  16  -4  -4  354.16   40.60
 -16  -4   4  422.96   42.90
  16  -4  -4  340.97   41.00
 -16  -4   4  363.66   42.20
  16   4  -4  374.56   42.70
 -16   4   4  334.17   41.60
 -16   4   4  364.46   42.00
 -16   4   4  360.36   40.60
 -16   4   4  349.27   41.60
  16   4  -4  337.67   42.30
  14  -4  -4  304.17   34.90
 -14  -4   4  359.66   36.80
  14  -4  -4  265.97   35.20
 -14  -4   4  309.97   36.60
 -14   4   4  341.07   35.10
 -14   4   4  294.57   35.70
  14   4  -4  313.67   36.40
 -14   4   4  285.17   35.80
  14   4  -4  286.97   36.80
 -14   4   4  338.27   36.50
  12  -4  -4   54.19    7.40
 -12  -4   4   53.39    9.70
  12  -4  -4   55.79    8.00
 -12  -4   4   47.60    9.90
 -12   4   4   48.70    8.50
 -12   4   4   55.29    9.80
 -12   4   4   53.39    8.50
  12   4  -4   59.79   10.10
 -12   4   4   48.90    7.60
  12   4  -4   52.89   10.10
  10  -4  -4  100.89   11.50
  10  -4  -4   98.39   11.30
 -10  -4   4   92.79   12.70
  10  -4  -4   85.09   11.30
 -10  -4   4   86.79   12.90
 -10   4   4   84.99   11.50
  10   4  -4   78.29   13.00
 -10   4   4   88.19   12.30
  10   4  -4   82.09   12.30
  10   4  -4   76.29   12.80
 -10   4   4   96.29   11.80
   8  -4  -4   10.90    3.10
  -8  -4   4    8.60    3.20
   8  -4  -4   16.50    3.50
  -8  -4   4   15.50    5.00
   8  -4  -4    9.10    3.00
  -8  -4   4    4.80    4.80
  -8  -4   4    2.40    5.40
  -8   4   4   11.60    3.50
   8   4  -4   10.00    5.70
   8   4  -4    0.50    5.00
   8   4  -4   15.90    5.90
  -8   4   4   20.30    3.90
   8   4  -4   17.10    4.80
  -8   4   4   11.30    4.90
   6  -4  -4    5.30    4.20
  -6  -4   4    9.00    4.70
  -6  -4   4    5.80    4.20
   6  -4  -4    7.80    3.20
   6  -4  -4    5.70    2.10
   6  -4  -4    9.60    2.20
  -6  -4   4    6.70    2.80
  -6  -4   4   11.20    4.70
  -6  -4   4   12.40    5.30
  -6   4   4   11.60    4.70
   6   4  -4    6.30    3.80
   6   4  -4    9.10    5.00
   6   4  -4    9.20    5.30
  -6   4   4    6.00    2.80
   6   4  -4   12.40    4.60
  -4  -4   4  593.54   68.69
  -4  -4   4  628.34   68.49
   4  -4  -4  639.64   68.69
  -4  -4   4  566.44   68.69
  -4  -4   4  614.04   67.89
  -4  -4   4  588.14   68.69
  -4   4   4  639.44   68.79
   4   4  -4  640.24   68.79
  -4   4   4  619.84   67.69
   4   4  -4  628.94   68.79
   4   4  -4  622.74   68.79
  -4   4   4  636.24   67.79
   4   4  -4  618.84   67.99
  -2  -4   4 1398.46  154.68
  -2  -4   4 1386.46  154.48
  -2  -4   4 1419.66  154.78
   2  -4  -4 1411.96  154.58
  -2   4   4 1445.96  153.78
   2   4  -4 1411.16  154.58
   2   4  -4 1385.26  154.08
   2   4  -4 1341.57  154.48
   2   4  -4 1403.06  154.68
  -2   4   4 1467.85  154.68
  -2   4   4 1419.56  153.78
   0  -4  -4  437.06   48.80
   0  -4   4  409.56   48.10
   0  -4   4  464.55   48.70
   0  -4  -4  427.16   47.60
   0  -4  -4  428.96   47.60
   0  -4   4  410.66   48.70
   0  -4  -4  449.76   48.60
   0   4   4  461.75   47.80
   0   4  -4  440.26   48.20
   0   4  -4  403.46   48.60
   0   4  -4  427.56   48.10
  -2  -4  -4  870.71   90.89
  -2  -4  -4  811.12   90.59
  -2  -4  -4  823.62   89.99
   2  -4   4  820.62   90.69
   2  -4   4  828.12   89.99
   2  -4   4  753.72   90.59
  -2  -4  -4  798.92   89.99
  -2   4  -4  789.72   90.59
   2   4   4  797.82   90.09
   2   4   4  879.71   90.19
  -2   4  -4  793.72   90.69
  -2   4  -4  833.92   90.09
   2   4   4  852.81   90.79
   4  -4   4   88.99   14.60
   4  -4   4  105.09   14.80
  -4  -4  -4   99.59   14.20
  -4  -4  -4  111.79   15.30
  -4  -4  -4  133.79   14.50
  -4   4  -4  115.49   13.80
   4   4   4  153.38   16.10
   4   4   4  124.29   14.60
  -4   4  -4  135.89   15.60
   4   4   4  122.49   14.60
  -4   4  -4  127.49   15.40
  -6  -4  -4   92.39   13.70
  -6  -4  -4  101.29   13.80
   6  -4   4   98.99   14.20
   6  -4   4  142.09   15.30
  -6  -4  -4  132.99   15.60
  -6   4  -4   95.49   14.50
  -6   4  -4  104.99   14.50
   6   4   4   96.29   13.90
   6   4   4  129.99   14.50
  -6   4  -4  111.89   12.70
   8  -4   4  516.15   65.39
  -8  -4  -4  569.14   65.99
  -8  -4  -4  554.54   65.39
  -8   4  -4  686.43   65.99
   8   4   4  566.54   65.39
   8   4   4  637.34   65.59
  -8   4  -4  566.14   65.69
  -8   4  -4  594.84   64.29
  10  -4   4  216.08   29.00
 -10  -4  -4  266.97   28.80
 -10  -4  -4  230.28   29.70
  10   4   4  239.38   29.10
  10   4   4  229.38   29.00
 -10   4  -4  247.08   29.40
 -10   4  -4  248.58   27.20
  12  -4   4   93.69   14.70
 -12  -4  -4  131.19   16.90
 -12  -4  -4  104.89   14.90
 -12   4  -4   95.39   12.40
  12   4   4  113.49   15.30
 -12   4  -4   94.39   14.70
 -14  -4  -4  427.16   48.10
  14  -4   4  355.56   47.10
 -14  -4  -4  420.66   47.40
 -14   4  -4  390.66   45.40
 -14   4  -4  445.36   47.60
  14   4   4  425.46   47.70
 -16  -4  -4  327.67   38.90
  16  -4   4  355.76   38.40
 -16  -4  -4  330.67   38.10
  16   4   4  304.67   39.00
 -16   4  -4  314.07   35.70
 -16   4  -4  251.17   37.70
 -18  -4  -4   46.90   13.10
  18  -4   4   56.19   11.70
 -18  -4  -4   50.59   11.70
  18   4   4   43.90   12.20
 -18   4  -4   55.59   12.10
 -20  -4  -4   18.30    9.80
 -20  -4  -4   35.00   12.30
  20  -4   4   29.40   11.80
  20   4   4   47.00   13.00
 -20   4  -4   19.60    9.50
 -22  -4  -4    8.30    9.50
 -22  -4  -4   13.60   11.70
  22  -4   4   -1.30   10.20
  22   4   4  -21.60    9.90
 -22   4  -4    7.80    8.50
 -24  -4  -4    4.70   11.40
  24  -4   4   45.40   14.30
 -24  -4  -4   19.10   10.70
 -24   4  -4   20.20   11.70
  24   4   4   15.40   12.50
 -26  -4  -4   53.39   17.00
 -26  -4  -4   28.80   13.50
  26  -4   4   43.70   15.10
 -26   4  -4   24.20   13.10
  26   4   4   66.19   16.90
 -27  -5   4    6.40   13.20
 -27  -5   4    9.30   11.50
 -27   5   4    0.90   13.50
 -27   5   4    7.40   11.00
  27   5  -4  -12.30   13.00
 -25  -5   4  -12.30    8.70
 -25  -5   4   -9.10   11.40
  25   5  -4    8.50   12.90
 -25   5   4   -4.50   12.60
 -25   5   4    4.70    9.80
 -23  -5   4   13.70   10.20
 -23  -5   4   -3.10   10.20
 -23   5   4   12.90   11.50
  23   5  -4   17.90    9.80
  23   5  -4    3.20    9.60
 -23   5   4   -9.40    7.90
 -21  -5   4   22.00   10.10
 -21  -5   4   12.80   11.00
 -21   5   4   11.70   10.20
  21   5  -4   -0.60    8.60
  21   5  -4    5.30    9.00
 -21   5   4   18.70    8.90
  19  -5  -4    3.50    4.30
  19  -5  -4   -6.20    5.70
 -19  -5   4   -5.90    6.60
 -19  -5   4  -15.30    8.20
 -19   5   4   -7.00    6.40
  19   5  -4   -9.50    7.40
  19   5  -4    5.80    8.80
 -19   5   4    8.30    8.60
 -17  -5   4   71.29   14.10
  17  -5  -4  100.79   13.00
 -17  -5   4  111.69   15.40
  17  -5  -4   92.29   11.60
 -17   5   4   72.49   13.10
 -17   5   4   76.29   11.30
 -17   5   4   73.89   13.00
 -17   5   4  105.79   14.50
  17   5  -4   70.29   13.70
  17   5  -4   90.49   14.80
  15  -5  -4   -0.60    3.20
  15  -5  -4   11.30    5.00
 -15  -5   4    9.60    7.10
 -15  -5   4   -3.50    6.70
 -15   5   4   -5.00    3.50
 -15   5   4    4.00    5.70
 -15   5   4    5.50    6.50
  15   5  -4    9.20    7.40
  15   5  -4   -1.20    6.90
 -15   5   4   -2.50    5.10
 -13  -5   4    4.60    6.30
  13  -5  -4    2.60    2.80
 -13  -5   4   16.00    7.10
  13  -5  -4    4.90    3.80
  13   5  -4    6.40    6.30
 -13   5   4    1.40    5.10
  13   5  -4    2.00    5.50
 -13   5   4    2.70    4.90
 -13   5   4    5.60    5.80
 -11  -5   4    9.70    6.60
  11  -5  -4   -3.80    2.40
  11  -5  -4    4.70    3.30
 -11  -5   4   -7.00    5.60
 -11   5   4    4.90    4.00
  11   5  -4   -0.40    6.30
 -11   5   4   -0.50    4.50
  11   5  -4    1.90    5.40
 -11   5   4   -0.90    5.10
  -9  -5   4    3.20    5.60
  -9  -5   4   10.30    4.10
   9  -5  -4   13.40    3.30
   9  -5  -4    2.20    2.80
   9  -5  -4    9.60    3.00
  -9  -5   4   11.10    5.10
   9   5  -4    9.60    5.00
  -9   5   4    3.90    3.90
   9   5  -4    9.70    5.00
  -9   5   4    4.80    3.60
   9   5  -4    9.80    5.30
  -9   5   4    3.40    4.80
  -7  -5   4  341.37   40.80
   7  -5  -4  343.77   40.50
   7  -5  -4  388.96   40.50
  -7  -5   4  392.76   41.80
   7  -5  -4  357.36   40.90
  -7  -5   4  378.76   42.10
   7   5  -4  359.06   41.50
  -7   5   4  371.56   41.80
   7   5  -4  407.66   42.20
  -7   5   4  349.57   40.80
   7   5  -4  378.76   41.90
   7   5  -4  372.66   42.30
  -5  -5   4  392.66   47.80
  -5  -5   4  415.36   47.20
   5  -5  -4  433.86   46.70
  -5  -5   4  440.86   48.20
   5  -5  -4  429.56   46.70
   5  -5  -4  439.66   48.70
  -5  -5   4  427.66   48.10
  -5  -5   4  440.96   48.20
   5   5  -4  404.46   48.10
  -5   5   4  445.36   47.00
   5   5  -4  409.06   48.20
   5   5  -4  409.36   48.10
  -3  -5   4    3.40    5.20
  -3  -5   4    3.20    4.00
  -3  -5   4    0.70    4.20
  -3  -5   4   11.60    4.60
  -3  -5   4    5.50    3.20
   3  -5  -4    5.50    4.30
   3   5  -4   -3.30    4.80
  -3   5   4    3.70    4.70
   3   5  -4    3.70    4.30
   3   5  -4    1.20    4.20
  -3   5   4    6.50    2.50
   3   5  -4    7.50    3.20
  -3   5   4    6.40    2.30
  -1  -5   4   62.89    9.80
   1  -5  -4   63.99    8.20
   1  -5  -4   74.19   10.90
   1  -5  -4   95.59   10.60
   1  -5  -4   61.99    8.00
  -1  -5   4   67.79    9.20
  -1  -5   4   72.09   10.20
   1   5  -4   56.59    9.20
  -1   5   4   57.19    9.80
   1   5  -4   77.59   10.40
   1   5  -4   65.39    8.90
  -1   5   4   74.29    8.50
   1   5  -4   81.69   10.50
   1  -5   4  128.69   17.50
  -1  -5  -4  140.29   16.40
   1  -5   4  124.79   17.40
  -1  -5  -4  166.08   16.40
  -1  -5  -4  150.18   18.40
   1  -5   4  129.69   16.70
  -1  -5  -4  155.68   17.90
   1   5   4  136.19   16.50
  -1   5  -4  134.59   16.90
  -1   5  -4  143.99   17.20
  -1   5  -4  138.79   17.70
   1   5   4  139.19   16.70
  -1   5  -4  146.99   17.60
   3  -5   4   13.00    5.30
   3  -5   4   10.60    2.80
  -3  -5  -4    6.90    3.50
  -3  -5  -4   -0.30    4.70
  -3  -5  -4    8.40    4.90
  -3  -5  -4    3.80    3.20
   3   5   4    0.40    4.70
  -3   5  -4    9.80    3.10
   3   5   4    8.90    3.90
   3   5   4    4.50    3.50
  -3   5  -4   12.90    4.90
  -3   5  -4   -0.70    4.50
  -3   5  -4   13.50    4.40
   5  -5   4   18.60    5.70
  -5  -5  -4   14.20    4.30
  -5  -5  -4    9.50    6.40
  -5  -5  -4    8.20    4.60
  -5   5  -4   19.50    5.70
   5   5   4    9.50    4.70
   5   5   4   11.80    4.50
  -5   5  -4    9.00    4.90
  -5   5  -4   14.40    2.90
  -7  -5  -4    1.80    3.90
   7  -5   4  -14.50    4.00
  -7  -5  -4  -11.40    4.40
  -7   5  -4    5.60    4.80
   7   5   4    3.90    4.30
   7   5   4    1.90    5.00
  -7   5  -4    2.30    2.10
  -7   5  -4   -1.00    5.60
  -9  -5  -4    8.90    7.10
   9  -5   4    8.80    5.30
  -9  -5  -4    8.30    5.00
   9   5   4   15.90    6.10
  -9   5  -4    5.40    5.40
   9   5   4   24.90    6.30
 -11  -5  -4   85.19   11.40
  11  -5   4   36.00    9.80
 -11  -5  -4   67.19   12.00
  11   5   4   75.99   11.30
 -11   5  -4   63.99    7.70
 -11   5  -4   67.49   11.10
 -13  -5  -4    3.40    5.60
  13  -5   4    7.60    6.10
 -13  -5  -4    9.60    7.90
  13   5   4    0.20    5.70
 -13   5  -4    4.80    2.50
 -13   5  -4   -2.90    6.10
 -13   5  -4    4.60    2.30
 -15  -5  -4   41.50   10.40
  15  -5   4   23.00    8.20
 -15  -5  -4   35.00    8.40
 -15   5  -4   22.00    4.60
 -15   5  -4   30.70    9.10
  15   5   4   44.10    9.50
 -17  -5  -4   14.90    8.20
  17  -5   4   18.30    8.50
 -17  -5  -4    2.80    8.50
  17   5   4   22.80    8.80
 -17   5  -4   -0.80    7.20
 -19  -5  -4   -1.70    9.50
  19  -5   4   -2.60    8.50
 -19  -5  -4    8.50    8.50
 -19   5  -4   -6.10    7.50
  19   5   4   10.30    9.80
  21  -5   4   13.90   10.10
 -21  -5  -4   -0.30   10.90
 -21  -5  -4   10.80    8.90
  21   5   4   -0.10   10.50
 -21   5  -4   15.80    9.60
 -23  -5  -4   -4.10   12.80
 -23  -5  -4    1.10    9.50
  23  -5   4    7.10   10.30
 -23   5  -4   -6.90    9.90
  23   5   4   -0.90   12.30
 -25  -5  -4   -1.30   12.10
 -25  -5  -4   24.10   11.90
  25   5   4   12.60   12.00
 -25   5  -4  -10.20   10.20
 -26  -6   4   11.20   12.70
 -26  -6   4   18.40   12.00
  26   6  -4   25.60   13.30
 -26   6   4    3.10    9.90
 -26   6   4    0.20   13.20
 -24  -6   4   18.60   14.00
 -24  -6   4    3.60   10.80
 -24   6   4    9.30    9.30
  24   6  -4    3.30   12.20
 -24   6   4    3.30   12.20
 -22  -6   4   11.30    9.90
 -22  -6   4   13.20   12.30
 -22   6   4   11.00    8.40
 -22   6   4   21.90   11.60
  22   6  -4    3.70    9.40
  22   6  -4   17.40   11.90
 -20  -6   4   26.10   10.50
 -20  -6   4   29.70   10.80
  20   6  -4   49.90   12.20
 -20   6   4   42.40   11.80
  20   6  -4   48.80   11.60
 -20   6   4   17.20    8.80
 -18  -6   4   25.00   10.00
 -18  -6   4   36.30   10.50
  18  -6  -4   34.40    8.10
  18  -6  -4   44.00    6.30
  18   6  -4   11.50    9.10
 -18   6   4   45.80   11.10
  18   6  -4   42.80   11.00
 -18   6   4   35.00    8.90
 -16  -6   4   -6.30    7.30
 -16  -6   4    3.00    7.40
  16  -6  -4    1.80    3.50
  16  -6  -4    5.10    5.00
 -16   6   4    0.40    5.40
 -16   6   4  -14.60    6.80
 -16   6   4    7.30    6.60
  16   6  -4    5.50    7.30
  16   6  -4   -5.30    6.40
 -14  -6   4   -2.80    6.40
  14  -6  -4    2.80    4.20
  14  -6  -4    5.70    2.90
 -14  -6   4    1.90    6.80
 -14   6   4    2.80    5.50
  14   6  -4    5.60    6.50
 -14   6   4   -4.90    4.40
 -14   6   4    4.40    6.00
  14   6  -4    9.40    7.30
  12  -6  -4   85.89   10.30
 -12  -6   4   82.69   11.30
  12  -6  -4   76.19   11.00
 -12  -6   4   81.69   13.50
 -12  -6   4   91.49   13.30
 -12   6   4   76.59   11.60
 -12   6   4   91.59   11.70
  12   6  -4  112.29   14.40
  12   6  -4   73.29   13.40
 -12   6   4   56.19   11.90
 -10  -6   4  209.58   26.80
 -10  -6   4  186.48   26.90
  10  -6  -4  246.08   25.30
 -10  -6   4  201.58   25.60
  10  -6  -4  227.28   25.20
 -10   6   4  213.48   25.70
 -10   6   4  222.08   25.70
 -10   6   4  233.88   27.10
  10   6  -4  223.98   27.20
  10   6  -4  232.48   27.70
   8  -6  -4  755.12   80.79
   8  -6  -4  708.83   80.59
  -8  -6   4  716.63   81.89
   8  -6  -4  731.13   80.59
  -8  -6   4  706.33   80.89
  -8  -6   4  721.63   81.89
  -8   6   4  701.93   80.89
   8   6  -4  788.82   82.29
   8   6  -4  768.22   82.39
  -8   6   4  769.42   80.99
  -8   6   4  732.13   81.89
  -6  -6   4  437.76   49.20
  -6  -6   4  431.46   50.19
  -6  -6   4  467.15   49.99
   6  -6  -4  429.16   48.60
   6  -6  -4  443.36   48.60
  -6   6   4  446.96   48.90
   6   6  -4  474.65   50.49
   6   6  -4  445.86   50.29
   6   6  -4  425.66   50.19
  -6   6   4  420.86   49.99
  -4  -6   4   10.60    5.10
   4  -6  -4    9.10    2.20
  -4  -6   4   15.50    5.10
  -4  -6   4    9.50    4.70
   4  -6  -4    9.10    2.00
  -4  -6   4    8.00    3.70
   4   6  -4    2.10    5.10
  -4   6   4   11.80    3.10
  -4   6   4   -0.20    1.20
   4   6  -4    9.60    5.10
  -4   6   4    7.80    4.70
   4   6  -4    7.10    4.60
   4   6  -4    9.70    3.60
  -2  -6   4  171.18   20.10
  -2  -6   4  171.68   20.90
   2  -6  -4  159.18   18.80
   2   6  -4  188.08   21.10
  -2   6   4  158.88   19.20
   2   6  -4  175.68   20.60
  -2   6   4  144.09   20.50
   2   6  -4  168.28   19.80
   2   6  -4  198.88   21.40
   0  -6  -4  476.45   50.19
   0  -6  -4  455.35   48.60
   0  -6  -4  440.96   48.60
   0  -6   4  442.26   49.10
   0  -6   4  458.95   49.90
   0   6  -4  466.95   49.70
   0   6  -4  411.76   49.80
   0   6   4  434.96   48.80
   0   6   4  475.15   49.90
   0   6  -4  411.56   49.20
   0   6   4  393.16   48.80
   0   6  -4  440.96   49.20
  -2  -6  -4   47.20    6.10
   2  -6   4   37.80    5.60
  -2  -6  -4   33.40    8.00
  -2  -6  -4   30.40    5.60
   2  -6   4   48.50    7.80
  -2   6  -4   32.30    7.00
  -2   6  -4   44.90    8.00
  -2   6  -4   22.70    6.10
   2   6   4   41.50    6.10
  -2   6  -4   28.60    5.70
   2   6   4   37.90    6.20
   4  -6   4    6.00    2.50
  -4  -6  -4    8.10    3.50
   4  -6   4    9.70    5.40
  -4  -6  -4    8.00    5.50
  -4   6  -4   15.80    4.70
   4   6   4    1.20    4.40
  -4   6  -4    4.90    5.00
  -4   6  -4    8.30    3.10
   4   6   4   -2.10    3.80
  -4   6  -4   10.50    5.80
  -6  -6  -4  191.08   23.20
  -6  -6  -4  194.98   21.40
   6  -6   4  149.09   21.60
  -6   6  -4  214.68   22.90
   6   6   4  179.38   21.50
   6   6   4  180.08   21.70
  -6   6  -4  149.29   21.70
  -6   6  -4  174.38   19.90
  -8  -6  -4  113.89   16.50
   8  -6   4  145.79   16.40
  -8  -6  -4  118.19   15.30
  -8   6  -4  122.59   15.90
   8   6   4   96.09   15.10
   8   6   4  105.49   15.40
 -10  -6  -4  137.09   18.60
 -10  -6  -4  115.19   19.20
  10  -6   4  164.58   19.90
  10   6   4  140.39   19.10
 -10   6  -4  165.68   19.70
  10   6   4  140.39   19.00
 -12  -6  -4    7.50    5.90
 -12  -6  -4   -2.80    7.40
  12  -6   4    0.00    5.80
  12   6   4   21.80    7.10
 -12   6  -4   -2.90    6.10
 -14  -6  -4  140.59   21.30
 -14  -6  -4  122.19   19.00
  14  -6   4  157.58   20.10
  14   6   4  131.49   19.40
 -16  -6  -4    9.30    9.10
  16  -6   4   -4.50    7.30
 -16  -6  -4   -7.70    6.60
  16   6   4   -7.20    7.30
 -16   6  -4    0.30    7.20
 -18  -6  -4   20.50    8.90
  18  -6   4   12.10    9.40
 -18  -6  -4    2.60   10.00
 -18   6  -4   41.10   11.10
  18   6   4   24.30   10.70
 -20  -6  -4    3.00    8.90
 -20  -6  -4    3.50    9.50
  20  -6   4   16.30    9.90
 -20   6  -4    0.80    8.20
  20   6   4    7.00   10.90
 -22  -6  -4    5.50    9.30
 -22  -6  -4    2.60   12.70
  22  -6   4    7.10   10.00
  22   6   4  -20.40   10.70
 -22   6  -4   14.20   10.60
 -24  -6  -4   -9.40   10.00
 -24  -6  -4   13.40   14.50
 -24   6  -4    8.90   10.90
  24   6   4  -15.00   12.20
 -25  -7   4  -12.40    8.70
 -25  -7   4   14.00   14.10
 -25   7   4  -10.70   12.40
 -25   7   4   14.30   10.00
  25   7  -4   -6.00   13.40
 -23  -7   4    5.40   10.40
 -23  -7   4   18.40   14.80
 -23   7   4   29.50   10.00
 -23   7   4    9.80   12.80
  23   7  -4   11.20   11.50
 -21  -7   4   -5.20    9.30
 -21  -7   4    2.30    8.30
 -21   7   4   -5.50    7.20
  21   7  -4   -2.90   10.40
 -21   7   4    0.90   10.70
  21   7  -4   -1.20    9.00
 -19  -7   4    9.70   10.10
 -19  -7   4   11.00    8.30
 -19   7   4   13.20    7.50
 -19   7   4   14.10    9.90
  19   7  -4    2.40    8.20
  19   7  -4   12.10    8.70
 -17  -7   4   21.70   10.90
 -17  -7   4   40.50   11.10
 -17   7   4   54.79    9.90
  17   7  -4   64.69   12.80
  17   7  -4   81.09   13.60
 -17   7   4   43.00   11.40
 -15  -7   4   19.10    8.80
  15  -7  -4   19.10    5.80
 -15  -7   4   26.10    8.60
  15  -7  -4    9.90    3.30
 -15   7   4   13.90    6.00
  15   7  -4   13.60    8.20
  15   7  -4    1.00    7.90
 -15   7   4   10.10    8.00
 -13  -7   4    6.00    7.00
 -13  -7   4    0.80    6.50
  13  -7  -4  -11.50    2.00
 -13  -7   4   -2.90    5.10
  13  -7  -4    2.90    4.00
  13   7  -4   -4.30    6.40
 -13   7   4   -2.20    5.20
 -13   7   4    7.90    6.30
  13   7  -4   -0.20    7.10
 -13   7   4    1.00    4.80
 -11  -7   4    2.10    4.80
 -11  -7   4    7.40    6.80
  11  -7  -4    9.90    3.70
  11  -7  -4   12.30    3.30
 -11  -7   4    7.90    6.40
 -11   7   4    7.70    4.70
 -11   7   4   20.40    7.30
  11   7  -4   16.50    7.50
  11   7  -4   15.30    6.70
 -11   7   4    7.50    4.60
  -9  -7   4    3.80    4.40
   9  -7  -4    1.20    2.70
   9  -7  -4    1.30    2.80
  -9  -7   4    5.40    5.30
  -9  -7   4   -6.50    5.70
  -9   7   4    5.50    4.00
   9   7  -4    3.20    5.90
   9   7  -4   10.50    6.40
  -9   7   4    6.40    5.40
  -9   7   4    4.70    4.00
  -7  -7   4  155.88   18.00
   7  -7  -4  132.79   15.50
  -7  -7   4  138.49   18.20
   7  -7  -4  130.39   15.60
   7  -7  -4  153.38   16.30
  -7  -7   4  144.69   16.80
   7   7  -4  113.39   17.40
   7   7  -4  147.19   18.50
  -7   7   4   90.59   16.90
  -7   7   4  138.39   16.30
  -7   7   4  130.29   16.20
   5  -7  -4   91.99   10.70
  -5  -7   4   95.79   13.70
   5  -7  -4   91.19   10.80
  -5  -7   4   75.19   11.70
  -5  -7   4   97.49   13.40
   5   7  -4   97.59   13.50
  -5   7   4   82.19   13.00
  -5   7   4   91.49   11.40
   5   7  -4   76.59   13.10
   3  -7  -4   12.80    2.80
  -3  -7   4   -4.90    4.30
  -3  -7   4   23.00    7.10
  -3  -7   4    4.40    4.70
   3  -7  -4    6.10    2.40
  -3  -7   4    2.50    5.00
   3   7  -4    1.60    5.50
  -3   7   4    8.10    3.90
   3   7  -4   -1.00    5.10
  -3   7   4    4.90    5.60
   3   7  -4    7.70    5.70
   3   7  -4    7.30    3.70
  -3   7   4   -3.00    2.80
   1  -7  -4    0.00    5.60
   1  -7  -4   16.40    3.30
  -1  -7   4   19.60    5.90
   1  -7  -4   15.00    3.50
  -1  -7   4   11.10    4.50
   1   7  -4   15.50    5.80
  -1   7   4   14.00    6.40
   1   7  -4    3.40    4.70
  -1   7   4    9.60    4.20
   1   7  -4   15.10    6.70
   1   7  -4   16.80    4.60
  -1   7   4   17.50    4.70
  -1  -7  -4    2.80    2.90
  -1  -7  -4    0.20    5.40
  -1  -7  -4    3.90    3.50
   1  -7   4    3.00    4.80
   1  -7   4    5.80    3.50
   1   7   4   11.10    4.40
  -1   7  -4    7.40    4.10
  -1   7  -4    7.20    4.70
  -1   7  -4   21.50    6.10
  -1   7  -4    6.00    5.30
   1   7   4    8.70    4.20
  -3  -7  -4   -3.30    6.00
   3  -7   4   20.00    5.80
   3  -7   4    4.60    3.00
  -3  -7  -4   -1.10    3.30
   3   7   4    5.20    4.00
  -3   7  -4   -5.20    5.20
  -3   7  -4    4.50    5.60
  -3   7  -4   10.60    4.60
  -3   7  -4   10.90    3.70
   3   7   4   10.10    4.90
   5  -7   4  -10.00    5.20
   5  -7   4    4.40    2.30
  -5  -7  -4    6.40    4.00
  -5  -7  -4   -1.40    5.70
  -5   7  -4   -0.40    2.60
   5   7   4    1.10    4.70
  -5   7  -4   13.10    6.00
  -5   7  -4   -3.60    5.40
   5   7   4    0.20    4.50
  -5   7  -4   12.90    5.60
  -7  -7  -4   34.80    8.70
   7  -7   4   23.20    6.80
  -7  -7  -4   17.20    5.40
   7   7   4   16.90    6.10
  -7   7  -4   10.80    5.90
  -7   7  -4   23.50    6.50
   7   7   4    6.90    5.70
  -9  -7  -4   23.60    8.20
   9  -7   4   10.40    6.40
  -9  -7  -4   11.10    5.70
  -9   7  -4   14.10    7.10
   9   7   4   19.00    7.00
  -9   7  -4   30.50    7.10
   9   7   4   25.00    6.80
 -11  -7  -4   30.00    8.00
  11  -7   4   33.00    9.00
 -11  -7  -4   29.70    9.40
 -11   7  -4   38.80    8.50
  11   7   4   41.50    8.60
 -13  -7  -4    6.70    8.70
 -13  -7  -4    2.80    6.10
  13  -7   4   -7.40    6.60
  13   7   4    4.50    6.80
 -13   7  -4    0.10    6.70
  15  -7   4   39.30   10.40
 -15  -7  -4   40.20   12.10
 -15  -7  -4   25.00    8.70
  15   7   4   27.60    9.80
 -15   7  -4   22.80    9.50
 -17  -7  -4    4.50    9.60
 -17  -7  -4   -0.80    7.50
  17  -7   4   -6.30    7.90
 -17   7  -4    5.70    8.20
  17   7   4    3.30    8.70
 -19  -7  -4   16.30   10.30
 -19  -7  -4   -2.90    8.70
  19  -7   4   18.30    9.80
 -19   7  -4   -1.80    8.60
  19   7   4    2.00   10.40
 -21  -7  -4    5.10   11.00
 -21  -7  -4   -5.30    8.60
  21  -7   4   -4.40   10.10
  21   7   4    5.10   11.50
 -21   7  -4   11.60    9.60
 -23  -7  -4    0.60   14.50
 -23  -7  -4    3.10   10.20
 -23   7  -4   14.40   10.90
  23   7   4   -1.90   12.90
 -24  -8   4  -12.20   13.80
 -24  -8   4    4.20   10.90
 -24   8   4  -23.50   12.40
 -24   8   4    8.90    9.50
  24   8  -4  -16.30   12.50
 -22  -8   4   13.50   12.00
 -22  -8   4   -9.50   10.30
 -22   8   4   10.00    8.80
 -22   8   4  -12.00   11.90
  22   8  -4   -3.10   10.60
 -20  -8   4   38.60   12.00
 -20  -8   4   47.90   13.10
  20   8  -4   45.80   13.20
 -20   8   4   47.10   13.30
  20   8  -4   26.40   10.20
 -20   8   4   15.70    8.80
 -18  -8   4   12.40   10.40
 -18  -8   4   21.30   10.10
 -18   8   4   20.10   10.60
 -18   8   4   21.50    8.30
  18   8  -4   18.80   10.70
  18   8  -4   14.30    9.30
 -16  -8   4   16.10    9.80
 -16  -8   4   20.70    9.80
 -16   8   4   17.40    7.20
 -16   8   4   31.30   10.10
  16   8  -4   34.10   10.20
  16   8  -4   19.40   10.00
 -14  -8   4   76.29   15.00
 -14  -8   4  117.59   16.60
 -14   8   4   93.39   14.20
 -14   8   4  100.59   15.70
  14   8  -4  104.29   16.90
  14   8  -4  124.09   17.40
 -12  -8   4   53.39   10.70
  12  -8  -4   48.30    6.10
 -12  -8   4   30.20    9.70
  12  -8  -4   41.50    7.20
  12   8  -4   32.80    9.60
  12   8  -4   52.39   11.10
 -12   8   4   28.40    9.40
 -12   8   4   47.50    8.20
 -12   8   4   49.80    8.50
 -10  -8   4   82.39   13.00
 -10  -8   4   97.69   14.70
 -10  -8   4   88.99   14.80
  10  -8  -4   98.89   11.90
  10  -8  -4  104.19   12.30
 -10   8   4   97.29   13.10
  10   8  -4  103.29   15.10
 -10   8   4   88.79   12.90
 -10   8   4   95.49   14.60
  10   8  -4  104.99   15.40
  -8  -8   4  183.28   23.60
   8  -8  -4  194.08   21.30
  -8  -8   4  191.28   23.60
   8  -8  -4  176.08   20.90
  -8  -8   4  196.18   22.30
  -8   8   4  178.58   23.50
  -8   8   4  194.38   21.70
  -8   8   4  172.08   21.50
   8   8  -4  192.78   24.00
   8   8  -4  138.09   22.90
  -6  -8   4  164.68   19.30
  -6  -8   4  190.88   21.20
   6  -8  -4  144.59   17.70
  -6  -8   4  156.78   20.00
   6   8  -4  143.49   20.10
  -6   8   4  138.29   18.30
   6   8  -4  126.49   19.70
  -6   8   4  208.78   21.50
  -6   8   4  161.88   18.60
  -4  -8   4  132.59   15.40
  -4  -8   4   72.09   14.90
   4  -8  -4  113.59   13.70
   4  -8  -4  113.39   13.60
  -4  -8   4  143.79   17.10
  -4   8   4  131.69   14.60
  -4   8   4  115.79   14.30
   4   8  -4  120.49   14.80
   4   8  -4  124.49   16.00
  -4   8   4   95.29   15.30
   4   8  -4  111.09   16.00
  -2  -8   4  191.78   22.80
   2  -8  -4  215.28   24.30
  -2  -8   4  195.98   23.40
   2  -8  -4  166.38   20.40
  -2   8   4  170.88   21.00
  -2   8   4  145.99   21.90
  -2   8   4  172.58   21.00
   2   8  -4  187.78   21.60
   2   8  -4  201.58   23.10
   2   8  -4  180.88   22.20
   0  -8  -4  438.66   47.80
   0  -8  -4  417.06   49.60
   0  -8   4  448.86   49.10
   0  -8   4  441.26   48.30
   0   8  -4  431.16   49.80
   0   8   4  401.26   48.00
   0   8   4  433.26   49.20
   0   8  -4  435.06   49.20
   0   8  -4  442.16   48.50
   0   8   4  415.16   48.10
   0   8  -4  420.76   48.50
  -2  -8  -4  139.69   17.40
   2  -8   4  111.89   15.70
   2  -8   4   88.19   13.70
  -2  -8  -4  119.89   14.20
   2   8   4  126.29   14.80
  -2   8  -4  103.99   14.70
  -2   8  -4  132.19   14.50
  -2   8  -4  110.09   15.50
  -2   8  -4   86.09   15.30
   2   8   4  122.39   14.80
   4  -8   4  101.99   12.40
  -4  -8  -4   94.89   13.10
   4  -8   4   95.09   14.50
  -4  -8  -4   84.79   15.00
  -4   8  -4  101.19   14.20
   4   8   4  104.79   13.90
  -4   8  -4  121.29   15.40
  -4   8  -4   95.39   12.50
   4   8   4  124.69   14.40
  -6  -8  -4  129.89   17.40
  -6  -8  -4   91.79   18.30
   6  -8   4  192.28   19.70
  -6   8  -4  166.78   18.90
   6   8   4  134.99   18.00
  -6   8  -4  152.58   19.20
   6   8   4  124.69   17.70
  -8  -8  -4   46.90    8.80
  -8  -8  -4   47.80   10.60
   8  -8   4   50.79   10.10
   8   8   4   59.59    9.70
   8   8   4   40.70    9.30
  -8   8  -4   50.29    9.90
  -8   8  -4   45.10    9.50
  10  -8   4  130.79   17.70
 -10  -8  -4  169.48   20.50
 -10  -8  -4   96.49   16.80
 -10   8  -4  139.49   18.00
  10   8   4  123.89   17.50
 -10   8  -4  118.69   17.60
  12  -8   4   63.49   12.30
 -12  -8  -4   61.59   13.30
 -12  -8  -4   58.39   11.60
 -12   8  -4   67.29   12.60
  12   8   4   97.19   13.50
 -12   8  -4   62.49   12.00
 -14  -8  -4    4.50    9.60
  14  -8   4    4.90    7.60
 -14  -8  -4    7.60    6.90
  14   8   4    0.40    7.30
 -14   8  -4    5.20    7.40
 -14   8  -4   -4.00    7.10
 -16  -8  -4   37.90   13.00
 -16  -8  -4   33.10   10.00
  16  -8   4   49.90   11.40
  16   8   4   30.30   10.60
 -16   8  -4   15.20    9.70
 -16   8  -4   30.10   10.80
  18  -8   4   12.70    9.70
 -18  -8  -4    3.50   10.20
 -18  -8  -4   12.40    8.90
  18   8   4   40.80   12.50
 -18   8  -4   -2.00    8.70
 -20  -8  -4    6.70    9.80
 -20  -8  -4    9.40   12.00
 -20   8  -4   20.00   10.80
  20   8   4   -9.30   10.60
 -22  -8  -4   -4.00   10.90
 -22   8  -4   22.40   11.70
  22   8   4    8.30   13.30
 -23  -9   4    7.90   10.90
 -23  -9   4   16.50   13.10
  23   9  -4   -1.30   13.60
 -23   9   4   14.00   13.40
 -21  -9   4  -10.60   10.70
 -21  -9   4   -3.70   10.00
 -21   9   4   -4.00   11.80
 -21   9   4    2.50    8.80
  21   9  -4   15.10   12.50
 -19  -9   4   -8.90   10.50
 -19  -9   4   17.20   10.20
 -19   9   4   -3.60   10.50
  19   9  -4   -5.00    9.80
 -19   9   4   -3.00    7.40
 -17  -9   4    6.10    8.90
 -17  -9   4  -10.00    9.50
 -17   9   4   11.20   10.10
  17   9  -4   20.00    9.60
 -17   9   4   12.80    7.70
  17   9  -4   15.10   10.80
 -15  -9   4   -0.10    7.70
 -15  -9   4  -14.00    8.00
 -15   9   4    1.70    6.20
  15   9  -4   -6.20    8.40
  15   9  -4   -1.50    7.90
 -15   9   4   -4.90    8.00
 -13  -9   4    2.00    6.70
 -13  -9   4  -13.60    7.20
 -13   9   4    4.50    7.30
 -13   9   4    0.40    5.30
  13   9  -4   -3.70    7.90
  13   9  -4    4.20    8.00
  11  -9  -4    2.50    2.80
 -11  -9   4    3.90    7.00
 -11  -9   4   10.90    7.50
  11   9  -4   -3.70    6.90
 -11   9   4    2.90    6.90
  11   9  -4    7.90    7.30
 -11   9   4   -4.40    4.60
   9  -9  -4   32.60    5.50
   9  -9  -4   29.90    5.60
  -9  -9   4   25.40    8.20
   9  -9  -4   33.00    5.80
  -9  -9   4   21.10    8.70
  -9   9   4   42.60    9.60
  -9   9   4   39.80    7.00
   9   9  -4   17.00    7.80
  -9   9   4   47.50    7.20
   9   9  -4   13.70    8.40
   7  -9  -4   12.10    4.40
  -7  -9   4    0.50    6.70
  -7  -9   4    8.90    6.10
   7  -9  -4    6.30    3.30
  -7   9   4    0.70    4.20
   7   9  -4    5.50    6.20
   7   9  -4    7.20    6.70
  -7   9   4   -7.50    4.10
  -7   9   4    4.70    6.70
   5  -9  -4   37.60    5.60
  -5  -9   4   29.10    8.80
   5  -9  -4   35.50    6.80
  -5  -9   4   37.00    8.50
   5   9  -4   43.60    9.00
  -5   9   4   31.80    6.40
  -5   9   4   34.40    6.50
   5   9  -4   26.10    8.50
  -5   9   4   35.30    8.70
   3  -9  -4    1.20    6.60
   3  -9  -4   -1.20    2.80
  -3  -9   4   -2.90    5.20
  -3  -9   4    7.50    6.20
  -3   9   4   -0.20    6.00
  -3   9   4    3.70    4.00
   3   9  -4   -0.60    4.50
   3   9  -4    5.00    5.70
   3   9  -4    0.50    5.50
  -3   9   4    2.30    3.80
   1  -9  -4    3.20    5.90
  -1  -9   4    1.50    5.50
   1  -9  -4   -0.70    3.20
  -1  -9   4    3.40    6.70
  -1   9   4    5.10    4.20
  -1   9   4    4.90    4.30
  -1   9   4    7.30    6.70
   1   9  -4  -12.20    4.40
   1   9  -4    2.30    6.00
   1   9  -4    1.30    4.90
   1  -9   4   76.19   10.90
  -1  -9  -4   77.59   13.50
   1  -9   4   80.99   12.40
  -1  -9  -4   81.89   10.70
  -1   9  -4   67.19   11.90
   1   9   4   70.99   11.10
  -1   9  -4   84.09   11.40
  -1   9  -4   82.39   11.80
   1   9   4   77.39   11.20
   3  -9   4   12.10    5.90
   3  -9   4    0.30    3.40
  -3  -9  -4    6.80    4.00
  -3  -9  -4   -3.00    6.60
   3   9   4   11.70    5.10
  -3   9  -4    4.00    5.80
   3   9   4    4.30    5.10
  -3   9  -4   12.00    5.70
   5  -9   4    1.10    2.70
  -5  -9  -4   -0.20    4.30
   5  -9   4   -0.40    5.50
  -5  -9  -4    4.40    7.20
   5   9   4   -1.10    5.00
   5   9   4    8.00    5.70
  -5   9  -4   -1.30    5.60
  -5   9  -4   -0.30    4.80
  -7  -9  -4   27.50    7.00
   7  -9   4   34.40    8.70
  -7  -9  -4   37.00   10.10
   7   9   4   38.50    8.50
   7   9   4   38.60    8.30
  -7   9  -4   23.30    7.60
  -7   9  -4   19.20    7.40
  -9  -9  -4   11.20    8.00
   9  -9   4    2.40    6.70
  -9  -9  -4   -7.70    5.00
  -9   9  -4   -4.30    5.90
   9   9   4   -6.30    7.20
  -9   9  -4   -6.30    6.30
   9   9   4  -10.00    6.10
 -11  -9  -4   10.30    6.80
 -11  -9  -4   17.00    9.60
  11  -9   4    8.70    7.90
 -11   9  -4    7.70    7.40
  11   9   4   11.80    7.80
 -11   9  -4    4.30    7.20
 -13  -9  -4   19.80   11.10
  13  -9   4   35.50   10.00
 -13  -9  -4   36.20    9.30
  13   9   4   24.60    9.80
 -13   9  -4   28.10   10.40
 -13   9  -4   61.09   11.50
  15  -9   4  -10.60    7.40
 -15  -9  -4  -14.40    9.70
 -15  -9  -4    5.50    7.30
  15   9   4   -7.00    8.80
 -15   9  -4    2.40    8.40
 -15   9  -4   -4.70    7.70
 -17  -9  -4  -10.50    9.50
 -17  -9  -4    1.00    9.00
 -17   9  -4   -9.00    8.10
  17   9   4   -6.90    9.50
 -17   9  -4   -5.00    9.00
 -19  -9  -4  -19.00    9.90
  19   9   4   -3.70   11.30
 -19   9  -4    0.90   10.50
 -19   9  -4    1.30   10.90
 -21  -9  -4   -4.50   10.90
 -21   9  -4   -7.30   10.70
  21   9   4   -5.20   11.30
 -21   9  -4  -10.40   11.70
 -22 -10   4    1.20   10.70
 -22 -10   4    2.60   13.20
  22  10  -4    2.30   12.70
 -22  10   4   -7.20   13.00
 -22  10   4    5.90    9.90
 -20 -10   4   -4.70   11.80
 -20 -10   4   -0.40   10.40
 -20  10   4    0.20    8.40
 -20  10   4    2.30   12.20
  20  10  -4   -7.60   11.20
 -18 -10   4    2.60    9.40
 -18 -10   4   -7.60   10.70
 -18  10   4    1.80    7.60
 -18  10   4   -1.20   10.30
  18  10  -4   -7.80   10.20
 -16 -10   4   18.50    9.00
 -16 -10   4   13.40   10.60
  16  10  -4    5.00   10.50
 -16  10   4    7.00    7.30
 -16  10   4   -5.20    9.60
 -14 -10   4    9.50    9.80
 -14 -10   4   11.50    8.80
  14  10  -4   20.50   10.20
 -14  10   4   17.60   10.00
  14  10  -4   21.70   11.00
 -14  10   4   23.90    7.80
 -12 -10   4   28.60   10.30
 -12 -10   4    4.20    7.50
 -12  10   4   10.10    6.40
 -12  10   4    8.70    8.00
  12  10  -4    0.20    8.50
  12  10  -4   12.20    9.20
 -10 -10   4   -0.70    6.50
 -10 -10   4    2.00    7.90
  10  10  -4    4.40    7.70
 -10  10   4    5.60    5.30
 -10  10   4   -5.00    7.10
  10  10  -4    7.10    7.70
   8 -10  -4    4.90    3.80
  -8 -10   4   -0.20    6.60
  -8 -10   4    4.90    8.00
   8  10  -4   11.40    7.80
  -8  10   4   -7.40    6.60
   8  10  -4    2.40    6.80
  -8  10   4   -1.30    4.60
  -6 -10   4   55.79   11.10
   6 -10  -4   51.89    7.90
  -6 -10   4   32.20    9.10
  -6  10   4   33.20    9.90
  -6  10   4   37.10    7.40
  -6  10   4   41.00    8.60
   6  10  -4   23.20    8.90
   6  10  -4   51.69   10.50
  -4 -10   4   21.70    8.90
  -4 -10   4   19.40    7.10
   4 -10  -4   18.20    4.40
  -4  10   4   39.50    8.90
   4  10  -4   18.30    7.50
  -4  10   4   13.60    5.40
   4  10  -4   14.50    7.30
  -4  10   4   11.50    5.70
   4  10  -4   20.10    6.30
  -2 -10   4   43.80   10.40
   2 -10  -4   25.30    8.90
   2 -10  -4   28.90    5.80
  -2 -10   4   31.70    8.20
   2  10  -4   43.20    8.40
   2  10  -4   46.90    8.10
  -2  10   4   33.00    7.00
  -2  10   4   23.20    6.70
   2  10  -4   38.20    8.80
  -2  10   4   38.40    9.50
   0 -10  -4   29.80    5.70
   0 -10   4   41.60    8.90
   0 -10  -4   23.90    9.00
   0  10   4   21.50    6.50
   0  10  -4   21.10    7.00
   0  10  -4   20.40    8.20
   0  10   4   31.40    6.60
   2 -10   4    2.90    4.30
   2 -10   4    4.70    6.10
  -2 -10  -4    6.30    4.30
  -2 -10  -4    7.20    7.80
  -2  10  -4    4.20    5.10
   2  10   4    0.80    5.00
  -2  10  -4    4.10    6.40
   2  10   4    5.50    5.60
  -4 -10  -4   48.70    9.30
  -4 -10  -4   67.19   12.70
   4 -10   4   69.29   11.90
   4  10   4   67.59   11.00
  -4  10  -4   74.89   12.30
  -4  10  -4   58.79   10.90
   6 -10   4   70.49   11.30
  -6 -10  -4   34.40    8.60
  -6 -10  -4   45.80   11.60
  -6  10  -4   31.60    9.50
   6  10   4   55.39   10.30
  -6  10  -4   67.99   10.60
  -8 -10  -4   50.79    9.50
  -8 -10  -4   34.30   11.80
   8 -10   4   62.29   11.40
  -8  10  -4   47.20   10.40
  -8  10  -4   59.29   11.40
   8  10   4   47.30   10.60
  10 -10   4   24.60    8.50
 -10 -10  -4   22.10   10.30
 -10 -10  -4   12.70    7.30
  10  10   4   29.10    9.30
 -10  10  -4   19.20    8.40
 -10  10  -4    9.30    8.00
 -12 -10  -4    4.20    9.10
  12 -10   4   -4.20    7.60
 -12  10  -4    3.20    8.40
 -12  10  -4    5.70    7.70
  12  10   4    6.80    8.60
 -14 -10  -4   18.10   11.70
  14  10   4   18.20   10.20
 -14  10  -4   29.70   10.70
 -14  10  -4   18.10    9.60
 -16 -10  -4   39.10   13.30
 -16  10  -4   31.10   12.00
 -16  10  -4   41.60   12.00
  16  10   4   30.90   12.10
 -18 -10  -4    5.70   12.60
  18  10   4   23.50   12.70
 -18  10  -4    7.50   12.00
 -18  10  -4   29.20   11.00
 -20 -10  -4   -8.20   11.60
  20  10   4   12.30   12.70
 -20  10  -4    4.50   12.70
 -20  10  -4   -2.50   10.70
 -21 -11   4    6.50   11.60
 -21 -11   4   12.70   14.20
  21  11  -4    4.00   12.90
 -21  11   4   12.20   14.40
 -21  11   4   10.70   10.20
 -19 -11   4   16.60   10.80
 -19 -11   4   13.00   13.30
 -19  11   4   14.60    9.40
 -19  11   4   18.20   13.50
  19  11  -4   10.40   12.70
 -17 -11   4   -9.90   11.40
 -17 -11   4   -1.10    9.20
 -17  11   4    8.20    8.50
 -17  11   4    5.90   11.60
  17  11  -4   -6.80   11.10
 -15 -11   4  -12.00    8.50
 -15 -11   4  -11.80   10.40
  15  11  -4  -11.00   10.10
 -15  11   4    7.50   10.20
 -15  11   4    6.80    7.80
 -13 -11   4    5.20    9.40
 -13 -11   4   -4.80    7.90
  13  11  -4   -3.60    9.40
 -13  11   4   10.30    9.00
 -13  11   4    3.80    6.30
 -11 -11   4    7.40    8.20
 -11 -11   4   21.60    9.80
  11  11  -4    2.20    9.10
 -11  11   4   16.00   10.20
 -11  11   4    9.20    6.30
  -9 -11   4    7.10    7.40
  -9 -11   4   -4.80    8.10
  -9  11   4    4.20    8.30
   9  11  -4   -7.60    7.70
  -9  11   4    4.00    5.70
  -7 -11   4   -0.80    6.90
  -7 -11   4    0.00    8.20
  -7  11   4   -1.10    5.10
   7  11  -4  -10.10    7.10
  -7  11   4   -4.90    7.00
  -5 -11   4    8.80    7.00
  -5 -11   4   -5.80    7.60
   5  11  -4   -8.40    7.00
  -5  11   4    6.90    5.30
  -5  11   4   17.20    7.90
   3 -11  -4   85.09   13.60
  -3 -11   4   52.89   11.50
  -3 -11   4  101.59   14.90
  -3  11   4   55.69   12.40
   3  11  -4   44.70   11.70
   3  11  -4   63.09   11.30
  -3  11   4   68.29   10.40
  -1 -11   4   27.70    9.60
  -1 -11   4   21.70    7.80
   1 -11  -4   21.10    9.30
   1  11  -4   25.50    8.20
  -1  11   4    7.80    7.80
  -1  11   4   13.20    6.10
   1  11  -4   14.00    6.80
  -1 -11  -4   26.40    9.80
   1 -11   4   39.70    9.10
  -1  11  -4   21.00    7.40
  -1  11  -4   18.70    8.20
   1  11   4   19.60    6.80
  -3 -11  -4   21.70    9.50
   3 -11   4    6.20    7.00
  -3  11  -4   20.10    7.40
  -3  11  -4   13.10    7.50
   3  11   4   18.00    6.60
  -5 -11  -4    3.10    8.00
   5 -11   4   -8.70    7.00
  -5  11  -4    6.50    6.20
   5  11   4  -12.80    6.30
  -5  11  -4    1.40    7.10
   7 -11   4    5.20    7.70
  -7 -11  -4   -9.50    7.90
  -7  11  -4    5.40    7.80
  -7  11  -4    6.70    6.90
   7  11   4    6.10    7.80
   9 -11   4   32.80   10.60
  -9 -11  -4   60.69   13.80
  -9  11  -4   38.60   10.10
  -9  11  -4   41.80   11.20
   9  11   4   54.59   11.50
 -11 -11  -4   35.80   11.10
 -11  11  -4   38.60   10.50
 -11  11  -4    3.60    8.10
  11  11   4   19.40    9.80
 -13 -11  -4    1.60    9.70
 -13  11  -4   -8.30    8.50
 -13  11  -4   13.60    9.60
  13  11   4   -4.70    9.30
 -15 -11  -4    0.70   10.90
  15  11   4   15.00   11.50
 -15  11  -4    4.80    9.90
 -15  11  -4  -22.70    8.70
 -17 -11  -4   17.10   12.50
  17  11   4   15.70   12.40
 -17  11  -4    0.40   10.00
 -17  11  -4    8.20   11.00
 -19 -11  -4  -10.60   11.40
 -19  11  -4    6.70   12.80
 -19  11  -4    5.30   11.30
  19  11   4   -2.20   13.10
 -18 -12   4    9.40   13.60
  18  12  -4   34.40   14.10
 -18  12   4   -1.70   12.70
 -18  12   4   16.60    9.80
 -16 -12   4   17.00   10.30
 -16 -12   4    8.90   12.20
 -16  12   4   -2.10   11.40
  16  12  -4   26.20   12.30
 -16  12   4   21.20    9.10
 -14 -12   4    5.20   11.70
 -14 -12   4    7.30    9.30
 -14  12   4   26.80   12.00
 -14  12   4    1.00    8.00
  14  12  -4    9.10   10.30
 -12 -12   4    2.40   10.80
 -12 -12   4    3.20    9.00
 -12  12   4   17.20    7.70
 -12  12   4   17.10   11.10
  12  12  -4   24.00   11.00
 -10 -12   4   63.99   14.90
 -10 -12   4   68.89   14.00
  10  12  -4   72.79   15.00
 -10  12   4   73.09   12.10
 -10  12   4   79.69   15.20
  -8 -12   4   41.80   11.10
  -8 -12   4   47.80   13.10
  -8  12   4   38.90   11.60
  -8  12   4   50.79    9.50
   8  12  -4   53.99   12.00
  -6 -12   4   74.49   15.00
  -6 -12   4   78.89   13.70
   6  12  -4   70.29   13.30
  -6  12   4   55.49   10.60
  -6  12   4   52.19   12.90
  -4 -12   4   39.80   10.80
  -4 -12   4   73.69   14.50
   4 -12  -4   55.09   12.80
  -4  12   4   67.09   10.10
   4  12  -4   28.30   10.60
  -4  12   4   65.89   12.90
  -2 -12   4   49.30   11.20
   2 -12  -4   52.39   12.50
  -2 -12   4   47.70   13.00
   2  12  -4   50.19   10.60
   2  12  -4   65.29   12.40
  -2  12   4   66.69   13.00
  -2  12   4   57.59   10.10
   0 -12   4  337.97   39.30
   0 -12  -4  309.57   41.50
   0 -12   4  383.36   42.40
   0  12  -4  318.37   40.20
   0  12  -4  316.07   38.70
   0  12   4  305.97   38.30
   2 -12   4  245.78   33.30
  -2 -12  -4  234.78   34.60
  -2  12  -4  306.67   34.60
   2  12   4  295.07   32.70
  -2  12  -4  248.38   33.00
  -4 -12  -4   31.20   12.20
   4 -12   4   42.30   11.20
  -4  12  -4   37.10   10.60
  -4  12  -4   57.49   12.20
   4  12   4   71.49   11.70
  -6 -12  -4    9.50   10.20
   6  12   4   31.60   10.20
  -6  12  -4   34.20    9.80
  -6  12  -4   17.40    8.30
  -8 -12  -4   14.30   11.10
  -8  12  -4   32.80   10.70
  -8  12  -4   31.70    9.80
   8  12   4   35.30   10.40
 -10 -12  -4   49.40   15.30
 -10  12  -4   84.59   15.30
 -10  12  -4  130.89   17.30
  10  12   4   81.89   15.70
 -12 -12  -4   54.39   15.10
  12  12   4   51.49   14.20
 -12  12  -4   57.89   13.60
 -12  12  -4   64.99   13.80
 -14 -12  -4    3.50   12.30
 -14  12  -4   24.80   11.00
 -14  12  -4   13.40   10.20
  14  12   4   20.10   11.80
 -16 -12  -4    2.80   12.80
 -16  12  -4    3.80   10.40
 -16  12  -4   11.40   10.90
  16  12   4   13.50   12.20
 -17 -13   4  -17.80   12.90
 -17  13   4  -10.60   12.60
  17  13  -4   11.90   12.80
 -17  13   4  -10.20    8.40
 -15 -13   4   14.80   13.10
  15  13  -4    9.50   12.50
 -15  13   4    5.20    8.20
 -15  13   4   23.30   13.10
 -13 -13   4   -1.30   11.50
  13  13  -4  -21.10   10.30
 -13  13   4   29.40   12.50
 -13  13   4   15.00    8.00
 -11 -13   4    2.50   11.20
  11  13  -4   13.00   10.40
 -11  13   4   -1.60    7.20
 -11  13   4   14.80   11.60
  -9 -13   4    2.50   10.90
  -9  13   4    4.80    7.20
   9  13  -4    1.90    9.20
  -9  13   4   10.80    9.90
  -7 -13   4    9.30   10.80
   7 -13  -4   11.50    9.50
  -7  13   4    0.00    6.70
   7  13  -4    1.40    9.40
  -7  13   4    8.30    9.70
  -5 -13   4    5.70   10.40
   5 -13  -4   -2.10    8.80
   5  13  -4    6.30    8.40
  -5  13   4    0.60    9.20
  -5  13   4    4.30    6.30
  -3 -13   4    4.50   10.10
   3 -13  -4    5.20    8.50
   3  13  -4   -0.80    8.30
  -3  13   4   -9.10    8.20
  -3  13   4   -1.80    6.20
  -1 -13   4    3.90    9.60
   1 -13  -4    3.20    9.10
   1  13  -4    9.30    7.10
  -1  13   4    2.40    6.60
   1  13  -4   -8.20    8.10
   1 -13   4   -6.90    9.80
  -1 -13  -4    4.60    9.00
  -1  13  -4    3.10    6.80
  -1  13  -4    5.30    8.60
   1  13   4   -3.50    6.80
  -3 -13  -4   -7.40    9.10
  -3  13  -4   -3.80    6.70
  -3  13  -4   -9.70    8.10
   3  13   4   13.10    8.70
  -5 -13  -4   -6.40    9.60
   5  13   4   -9.80    8.40
  -5  13  -4  -13.80    7.60
  -5  13  -4   -4.90    7.30
  -7 -13  -4    7.10   10.50
  -7  13  -4    0.00    7.80
   7  13   4   -5.80    8.80
  -7  13  -4    1.50    8.70
  -9 -13  -4    3.60   11.00
   9  13   4    9.50   10.60
  -9  13  -4   11.00   10.10
  -9  13  -4    7.40    8.50
 -11 -13  -4  -18.00   10.60
 -11  13  -4    4.10    8.70
 -11  13  -4   -4.00    9.20
  11  13   4   -2.40   10.80
 -13 -13  -4    2.50   11.70
 -13  13  -4   -4.80    9.90
 -13  13  -4   10.90    9.80
  13  13   4   -1.10   11.10
 -15 -13  -4   -3.00   11.60
 -15  13  -4    2.30   10.20
 -14 -14   4   -2.60   12.90
 -14  14   4    5.50   13.30
 -12 -14   4   -9.00   11.90
 -12  14   4    0.10   12.20
  12  14  -4   22.70   13.20
 -12  14   4    6.30    8.20
 -10 -14   4   12.50   13.10
  10  14  -4    3.80   11.20
 -10  14   4   20.50   11.70
 -10  14   4   14.70    8.40
  -8 -14   4   -6.40   11.60
   8 -14  -4    8.30   11.00
  -8  14   4    7.20   10.40
   8  14  -4    3.10    9.70
  -8  14   4   14.10    7.90
  -6 -14   4   37.60   13.50
   6 -14  -4   15.10   11.10
   6  14  -4   22.40   11.10
  -6  14   4   15.70    8.30
  -6  14   4   23.20   11.50
   4 -14  -4   14.20   11.20
  -4 -14   4   10.70   12.20
  -4  14   4   29.10    9.10
   4  14  -4   24.40   11.40
  -4  14   4   17.00   10.90
  -2 -14   4   17.10   12.60
   2 -14  -4   10.80   10.40
  -2  14   4   14.50    8.20
   2  14  -4    7.80    9.90
   0 -14   4   12.20   11.30
   0 -14  -4    8.10   10.90
   0  14  -4   16.30    8.40
   0  14   4    6.50    8.10
   0  14  -4  -14.50    8.70
   2 -14   4   10.00   12.40
  -2 -14  -4    6.40   11.10
  -2  14  -4    8.00    8.30
   2  14   4    7.20    8.30
  -2  14  -4   40.70   11.70
  -4 -14  -4   21.60   12.50
  -4  14  -4   26.00   11.10
   4  14   4   20.60   10.30
  -4  14  -4   10.10    8.80
  -6 -14  -4   28.40   13.80
   6  14   4   16.10   11.10
  -6  14  -4   19.40   10.40
  -6  14  -4   41.50   11.00
  -8 -14  -4   19.30   12.70
  -8  14  -4   24.10   10.30
   8  14   4   23.80   11.30
  -8  14  -4   13.00   10.70
 -10 -14  -4    2.50   11.10
 -10  14  -4   13.60    9.90
 -10  14  -4   -4.50    9.90
  10  14   4   -3.20   10.80
 -12 -14  -4   -6.70   11.50
   9 -15  -4    0.20   10.40
  -9 -15   4   19.00   14.00
  -9  15   4    0.10    8.10
  -9  15   4  -12.40   11.10
   9  15  -4    0.30   10.70
   7 -15  -4   -5.60    9.10
  -7 -15   4    2.80   12.40
  -7  15   4    5.30    8.20
  -7  15   4    1.40   11.50
   7  15  -4    1.70   10.50
  -5 -15   4   19.50   13.90
   5 -15  -4   -3.50    9.70
   5  15  -4   -2.10   10.00
  -5  15   4   -2.20    7.80
  -5  15   4  -14.80    9.20
   3 -15  -4  -12.70    9.50
  -3 -15   4  -10.80   11.50
  -3  15   4   16.60    8.70
   3  15  -4   -2.20    9.90
  -1 -15   4   -7.90   11.50
   1 -15  -4   -2.90   10.90
  -1  15   4   -7.00    8.10
   1  15  -4   22.70   11.00
  -1 -15  -4   -2.20   10.50
   1 -15   4    9.70   12.00
  -1  15  -4    9.50   10.10
   1  15   4    1.10    8.40
  -1  15  -4    6.80    8.70
   3 -15   4   -3.30   11.70
  -3 -15  -4    1.70   10.50
  -3  15  -4   -9.50    9.50
   3  15   4    2.00   10.10
  -3  15  -4   11.80    9.10
  -5 -15  -4  -18.40   10.20
   5 -15   4  -11.20   11.60
   5  15   4   14.70   11.30
  -5  15  -4    2.00    9.00
  -5  15  -4    5.70   10.50
  -7 -15  -4    1.20   12.40
  -7  15  -4   -7.90    8.20
   7  15   4   25.30   12.20
  -7  15  -4   11.50   10.80
 -28   0   5   -8.50    8.50
  26   0  -5    5.00    9.70
  26   0  -5    6.00    8.60
 -26   0   5   -4.00    9.00
 -24   0   5    6.00    8.50
  24   0  -5    5.00    8.80
  24   0  -5    5.20    8.10
 -22   0   5    6.90    7.10
  22   0  -5    4.00    8.00
  22   0  -5  -16.10    6.20
 -20   0   5   20.10    8.40
  20   0  -5    2.30    6.80
 -20   0   5    7.00    6.80
  20   0  -5   -3.30    6.70
 -18   0   5    2.80    6.70
  18   0  -5   -0.10    5.80
 -18   0   5  -12.70    4.90
  18   0  -5    0.80    5.90
 -16   0   5   -4.70    7.40
  16   0  -5    4.20    5.40
 -16   0   5   -5.70    6.00
  16   0  -5    6.50    5.20
 -16   0   5   -1.10    5.60
  14   0  -5   -1.90    4.30
 -14   0   5   -8.90    5.90
 -14   0   5   -4.60    5.40
  14   0  -5   -3.30    4.70
 -14   0   5   -9.60    5.30
  12   0  -5    3.70    3.90
 -12   0   5   -3.40    4.50
 -12   0   5    4.10    4.60
 -12   0   5   -5.20    4.50
 -12   0   5   -2.90    4.30
  12   0  -5    5.10    4.40
  12   0  -5   -2.90    4.40
  10   0  -5    0.50    3.70
 -10   0   5    3.10    4.00
 -10   0   5    0.10    4.30
 -10   0   5   -6.70    4.00
  10   0  -5    1.50    4.10
  10   0  -5   -0.30    3.90
 -10   0   5   -3.40    3.90
  10   0  -5    1.60    3.40
  -8   0   5   -4.70    2.70
   8   0  -5   -7.60    3.40
  -8   0   5    4.10    4.00
   8   0  -5   -2.90    4.00
   8   0  -5   -4.90    2.90
  -8   0   5    2.30    3.90
  -8   0   5    3.10    3.70
   8   0  -5   -1.70    3.40
  -6   0   5   -0.80    3.30
   6   0  -5   -1.70    2.50
  -6   0   5    0.50    2.40
  -6   0   5    1.50    3.80
   6   0  -5    1.50    3.20
  -6   0   5    3.00    3.40
   6   0  -5   -0.40    3.30
   6   0  -5    1.50    3.20
  -4   0   5    2.30    3.10
   4   0  -5    2.40    3.40
  -4   0   5    9.70    3.40
   4   0  -5   -0.70    2.80
   4   0  -5   -1.20    2.80
  -4   0   5   -2.10    3.20
   4   0  -5    9.70    2.40
  -4   0   5    1.60    2.40
   2   0  -5    2.70    1.80
  -2   0   5   -5.90    3.50
  -2   0   5   -0.10    3.00
  -2   0   5    0.40    3.00
   2   0  -5   -5.00    2.60
   2   0  -5    6.00    3.90
   2   0  -5    5.10    2.80
   0   0  -5    2.80    2.90
   0   0  -5   -2.80    3.30
   0   0  -5    2.00    2.30
   0   0  -5    3.30    2.90
   0   0   5   -0.20    3.10
   0   0   5   -1.90    2.50
   0   0   5   -2.60    2.80
  -2   0  -5   10.30    3.70
   2   0   5   -1.30    3.10
  -2   0  -5   -4.40    3.10
   2   0   5   -1.40    3.50
   2   0   5   -4.90    3.30
  -2   0  -5    7.60    3.40
   4   0   5    3.40    4.00
  -4   0  -5    2.10    4.20
  -4   0  -5    0.20    3.30
   4   0   5   -1.90    3.60
   4   0   5   -0.70    3.40
  -4   0  -5   -2.20    3.60
   6   0   5    4.50    4.70
   6   0   5    5.30    4.10
   6   0   5   -3.10    4.10
  -6   0  -5   -4.40    4.70
  -6   0  -5   -2.40    4.20
  -6   0  -5   -3.80    3.40
  -8   0  -5    5.60    5.10
   8   0   5    5.50    4.70
   8   0   5   -5.10    4.90
  -8   0  -5    0.90    5.00
  -8   0  -5   -2.20    4.80
   8   0   5    4.30    4.80
 -10   0  -5   -2.50    4.30
  10   0   5   -0.90    4.30
 -10   0  -5   -5.80    5.40
  12   0   5   -9.40    4.80
 -12   0  -5    4.80    6.70
 -12   0  -5    2.10    6.10
 -14   0  -5   10.00    7.30
 -14   0  -5   -1.80    5.50
  14   0   5    4.80    5.70
 -16   0  -5    4.90    6.30
 -16   0  -5   -7.80    5.80
  16   0   5    1.10    6.30
  18   0   5   -4.50    7.90
 -18   0  -5   -3.20    7.50
 -18   0  -5    4.70    7.00
  20   0   5   -2.30    9.60
 -20   0  -5   -6.70    7.90
 -20   0  -5    5.60    8.60
 -22   0  -5   -1.70    9.20
 -22   0  -5    4.40   10.00
  22   0   5   10.60    9.70
 -24   0  -5  -29.80    8.70
  24   0   5    4.00   12.30
 -24   0  -5   -1.40   10.30
 -26   0  -5   -2.80   11.30
 -26   0  -5    1.30   10.60
  26   0   5    7.30   13.90
 -29  -1   5    0.40   11.30
 -29   1   5  -14.40    9.00
 -27  -1   5    4.20   11.00
  27   1  -5  -16.10   10.70
  27   1  -5   27.70   10.40
 -27   1   5   12.10   10.10
  25  -1  -5    7.60    9.30
  25  -1  -5   14.10    8.50
 -25  -1   5   18.60   11.30
 -25  -1   5    9.80    9.30
 -25   1   5    4.90    8.60
  25   1  -5   14.30    9.90
  25   1  -5   16.40    9.40
  23  -1  -5   16.30    7.70
  23  -1  -5    5.10    8.30
 -23  -1   5   11.50    9.00
 -23  -1   5    5.10   10.20
  23   1  -5   18.60    9.70
  23   1  -5   15.70    9.00
 -23   1   5   22.10    9.30
  21  -1  -5   34.70   10.00
 -21  -1   5   45.30   11.40
  21  -1  -5   60.89   10.70
 -21  -1   5   81.49   13.60
 -21   1   5   41.30   10.30
  21   1  -5   51.59   11.30
  21   1  -5   54.49   11.40
 -19  -1   5   64.99   11.10
 -19  -1   5   50.69   11.40
  19  -1  -5   61.69   10.90
  19  -1  -5   60.79   10.50
 -19   1   5   42.50   10.70
  19   1  -5   78.69   12.20
  19   1  -5   35.20   10.20
 -17  -1   5   32.10    8.30
  17  -1  -5   20.20    7.10
  17  -1  -5   35.00    7.40
 -17  -1   5   11.80    7.60
 -17   1   5   16.20    7.80
  17   1  -5   26.10    7.80
 -17   1   5   30.40    7.70
  17   1  -5    5.20    6.70
 -15  -1   5  150.38   20.80
  15  -1  -5  184.28   20.50
  15  -1  -5  161.68   20.30
 -15  -1   5  146.79   20.60
  15   1  -5  162.18   20.80
 -15   1   5  158.28   20.80
  15   1  -5  154.58   20.70
 -15   1   5  177.48   21.10
  13  -1  -5  308.57   34.90
 -13  -1   5  315.47   35.40
 -13  -1   5  299.67   35.00
  13  -1  -5  263.77   34.70
  13  -1  -5  279.57   35.00
 -13  -1   5  304.67   35.50
 -13   1   5  364.66   35.50
  13   1  -5  280.27   35.10
 -13   1   5  320.57   35.00
 -13   1   5  296.67   34.90
  13   1  -5  320.67   35.20
  13   1  -5  288.97   34.90
  11  -1  -5   35.10    6.20
 -11  -1   5   22.20    6.70
 -11  -1   5   36.70    7.10
  11  -1  -5   36.10    6.90
  11  -1  -5   49.70    7.00
 -11  -1   5   28.10    6.80
 -11  -1   5   29.50    6.50
  11  -1  -5   28.90    6.10
  11   1  -5   29.80    6.90
  11   1  -5   31.50    6.70
 -11   1   5   37.60    6.60
 -11   1   5   25.00    6.30
  11   1  -5   47.40    7.50
 -11   1   5   49.20    6.90
   9  -1  -5 1177.18  123.79
   9  -1  -5 1106.49  123.89
   9  -1  -5 1135.99  124.09
  -9  -1   5 1119.69  124.19
  -9  -1   5 1182.88  124.19
  -9  -1   5 1109.99  124.29
  -9  -1   5 1132.99  123.89
   9  -1  -5 1066.99  123.79
   9   1  -5 1132.29  123.79
  -9   1   5 1074.79  123.89
  -9   1   5 1141.39  124.09
   9   1  -5 1115.49  124.19
  -9   1   5 1159.98  123.79
   9   1  -5 1155.78  124.09
   9   1  -5 1105.49  124.29
  -9   1   5 1132.19  123.99
   7  -1  -5  367.96   40.90
  -7  -1   5  358.66   40.10
   7  -1  -5  398.16   40.60
   7  -1  -5  359.26   40.40
  -7  -1   5  366.96   41.20
  -7  -1   5  402.06   41.00
   7  -1  -5  356.56   40.60
  -7  -1   5  329.97   40.90
  -7  -1   5  365.56   40.50
   7   1  -5  389.26   41.00
  -7   1   5  377.66   40.70
  -7   1   5  335.67   40.50
   7   1  -5  355.46   41.20
   7   1  -5  347.47   40.80
  -7   1   5  372.96   41.00
   7   1  -5  346.47   40.40
  -7   1   5  372.46   40.60
  -5  -1   5  112.19   13.30
   5  -1  -5  109.39   12.60
   5  -1  -5  115.19   12.60
   5  -1  -5  121.39   13.60
  -5  -1   5  101.29   13.20
  -5  -1   5   89.69   13.20
   5  -1  -5  105.59   12.90
  -5  -1   5  103.89   12.00
  -5  -1   5  102.59   12.30
  -5   1   5  117.79   12.80
  -5   1   5  114.49   13.10
  -5   1   5   91.59   13.00
   5   1  -5  107.39   12.30
  -5   1   5  115.39   12.80
   5   1  -5   92.89   13.20
   5   1  -5   98.99   13.40
  -3  -1   5 9601.14 1049.79
   3  -1  -5 9559.04 1049.49
   3  -1  -5 9620.44 1049.79
  -3  -1   5 9999.00 1049.70
   3  -1  -5 9332.07 1049.30
   3  -1  -5 9118.49 1049.30
  -3  -1   5 9976.30 1049.70
  -3   1   5 9883.31 1049.40
  -3   1   5 9655.83 1049.49
   3   1  -5 9909.81 1049.70
   3   1  -5 9130.09 1049.59
   3   1  -5 9804.92 1049.79
  -1  -1   5 3285.57  356.46
   1  -1  -5 3175.18  356.26
  -1  -1   5 3248.07  355.96
   1  -1  -5 3174.28  356.16
  -1  -1   5 3281.47  356.56
   1  -1  -5 3241.08  356.16
  -1   1   5 3190.18  356.26
   1   1  -5 3342.17  356.46
  -1   1   5 3260.07  356.16
   1   1  -5 3525.05  356.56
   1   1  -5 3396.76  356.56
  -1   1   5 3108.89  356.16
   1  -1   5   97.79   11.40
   1  -1   5   88.69   11.00
  -1  -1  -5   81.79   10.40
  -1  -1  -5   93.49   10.80
  -1  -1  -5   80.29   10.40
   1  -1   5   81.59   10.50
  -1   1  -5   93.09   10.70
   1   1   5   79.39   10.70
   1   1   5   80.09   10.50
  -1   1  -5   93.39   11.00
  -1   1  -5   93.99   11.30
   1   1   5   85.89   10.60
  -1   1  -5   70.49   10.80
   3  -1   5  130.19   15.20
  -3  -1  -5  122.89   14.90
  -3  -1  -5  138.09   15.60
   3  -1   5  103.69   14.90
  -3  -1  -5  119.49   14.80
   3  -1   5  146.09   15.50
  -3   1  -5  100.79   14.80
  -3   1  -5  121.49   15.10
   3   1   5  120.09   15.10
   3   1   5  129.59   15.00
   3   1   5  128.69   15.40
   5  -1   5    5.00    4.20
  -5  -1  -5   10.50    4.90
   5  -1   5   -0.40    3.80
  -5  -1  -5   -2.70    3.70
   5  -1   5   11.00    4.30
  -5  -1  -5    1.10    3.40
  -5   1  -5    3.30    4.20
   5   1   5   -5.00    3.80
   5   1   5   10.40    4.50
  -5   1  -5   -6.60    4.10
   5   1   5    8.00    4.20
  -5   1  -5   -0.60    3.70
   7  -1   5  337.67   38.50
  -7  -1  -5  328.47   38.90
   7  -1   5  321.77   38.70
  -7  -1  -5  378.16   38.60
  -7  -1  -5  347.87   38.60
   7   1   5  339.97   38.70
   7   1   5  332.97   38.50
  -7   1  -5  331.47   38.70
   7   1   5  307.77   38.30
  -7   1  -5  350.36   38.70
  -7   1  -5  336.97   38.60
   9  -1   5  750.32   79.69
  -9  -1  -5  683.13   79.09
  -9  -1  -5  749.33   78.99
  -9   1  -5  716.23   79.09
   9   1   5  757.02   78.89
   9   1   5  684.53   78.89
  -9   1  -5  626.54   78.69
 -11  -1  -5  129.29   17.30
 -11  -1  -5  147.19   18.30
  11  -1   5  136.39   17.60
 -11   1  -5  167.58   18.20
 -11   1  -5   76.19   16.40
  11   1   5  144.89   17.70
 -13  -1  -5    1.70    6.10
 -13  -1  -5    4.20    5.70
  13  -1   5    1.00    5.30
 -13   1  -5   -3.30    4.80
 -13   1  -5    2.00    5.80
 -13   1  -5    5.60    5.60
  13   1   5   -7.60    5.60
 -15  -1  -5   11.40    6.90
 -15  -1  -5    5.50    7.20
  15  -1   5    5.10    7.30
  15   1   5   10.80    6.60
 -15   1  -5    7.30    6.50
 -15   1  -5    6.50    6.80
  17  -1   5   37.80   10.20
 -17  -1  -5   29.50    9.50
 -17  -1  -5   22.70    8.90
  17   1   5   19.70    8.50
 -17   1  -5   29.30    9.60
 -17   1  -5   27.70    9.30
 -19  -1  -5   20.50    9.50
 -19  -1  -5   31.30   10.50
  19  -1   5   17.60   10.10
 -19   1  -5   39.80   11.10
  19   1   5   19.40   10.50
 -19   1  -5   25.20    9.70
 -21  -1  -5   26.50   10.90
 -21  -1  -5   -8.30    8.40
  21  -1   5   13.20   10.60
  21   1   5    8.50   11.30
 -21   1  -5   14.30   10.10
 -21   1  -5    4.40    9.30
  23  -1   5   15.90   12.30
 -23  -1  -5    8.80   11.40
 -23  -1  -5   10.30    9.80
 -23   1  -5   10.50   10.60
 -23   1  -5   -4.30    8.90
  23   1   5   14.10   11.80
  25  -1   5   28.10   12.40
 -25  -1  -5   -4.10    9.20
 -25  -1  -5   15.40   12.60
 -25   1  -5   24.90   12.00
  25   1   5   16.90   12.20
 -25   1  -5    1.50   10.60
 -27  -1  -5   34.90   14.60
 -27  -1  -5   -8.20   11.00
 -27   1  -5  -25.50   10.60
 -28  -2   5   12.40   12.80
 -28  -2   5    2.40   10.80
 -28   2   5    2.80   10.10
  28   2  -5   -5.60   11.70
 -26  -2   5   22.90   12.40
  26  -2  -5   22.80   14.50
 -26  -2   5    3.40    8.70
  26   2  -5    7.40    9.50
  26   2  -5    1.20   11.40
 -26   2   5    0.40    9.50
 -24  -2   5    6.80    9.20
  24  -2  -5    1.10    6.90
 -24  -2   5    6.70   10.50
  24  -2  -5    6.80    8.20
  24   2  -5   -7.20    9.30
  24   2  -5    4.60    8.70
 -24   2   5   -6.30    7.90
 -22  -2   5    2.50    8.20
  22  -2  -5   12.00    7.80
 -22  -2   5    7.90    9.80
  22  -2  -5    6.10    6.70
  22   2  -5   16.00    9.00
 -22   2   5   16.90    8.50
  22   2  -5   14.40   10.00
 -20  -2   5    1.40    7.80
 -20  -2   5   13.60    8.80
  20  -2  -5    8.40    6.70
  20  -2  -5   10.30    6.50
 -20   2   5    6.80    7.10
  20   2  -5   -6.70    6.90
  20   2  -5   13.10    8.10
 -18  -2   5   36.70    9.30
  18  -2  -5   42.80    8.60
 -18  -2   5   47.40    9.90
  18  -2  -5   29.70    8.20
  18   2  -5   31.40    9.20
  18   2  -5   46.80   10.00
 -18   2   5   37.70    8.70
  16  -2  -5   -7.10    4.40
 -16  -2   5    4.30    6.70
  16  -2  -5    2.00    4.60
 -16  -2   5    4.60    6.30
  16   2  -5   -3.10    5.30
 -16   2   5    2.70    5.60
  16   2  -5    2.20    5.70
 -16   2   5    6.30    5.50
  14  -2  -5    5.20    4.40
  14  -2  -5    1.90    4.30
 -14  -2   5    0.90    5.90
 -14  -2   5   -5.10    5.80
 -14   2   5   10.70    5.60
 -14   2   5    5.50    4.70
  14   2  -5    6.30    6.10
 -14   2   5    1.10    4.60
  14   2  -5   18.60    6.50
  12  -2  -5    8.00    5.10
  12  -2  -5   13.90    4.10
 -12  -2   5    0.00    5.00
 -12  -2   5    2.20    5.10
 -12  -2   5   -1.00    5.20
  12  -2  -5    7.10    3.90
  12   2  -5   13.00    5.80
 -12   2   5    2.40    4.30
  12   2  -5    9.10    4.70
 -12   2   5   -0.90    4.30
 -12   2   5    1.80    4.30
 -12   2   5    6.30    4.50
  12   2  -5   13.80    5.40
  10  -2  -5   67.79    8.30
  10  -2  -5   58.79    8.90
 -10  -2   5   52.99    9.80
 -10  -2   5   52.09    8.90
 -10  -2   5   56.39    9.30
 -10  -2   5   48.20    8.70
  10  -2  -5   60.29    8.10
  10  -2  -5   60.69    8.30
 -10   2   5   59.39    8.40
  10   2  -5   52.69    9.20
 -10   2   5   55.19    8.40
  10   2  -5   55.89    9.30
 -10   2   5   49.99    8.60
 -10   2   5   73.59    8.90
  10   2  -5   48.30    8.30
  -8  -2   5   11.00    5.40
  -8  -2   5   20.60    5.10
   8  -2  -5   19.90    4.10
  -8  -2   5   24.20    6.10
  -8  -2   5   17.80    5.30
   8  -2  -5   23.20    4.50
   8  -2  -5   25.30    4.40
   8   2  -5   24.00    4.80
   8   2  -5   30.30    6.10
  -8   2   5   25.00    4.80
  -8   2   5   24.70    5.10
   8   2  -5   31.20    6.00
   8   2  -5   19.10    6.00
  -8   2   5   29.70    5.10
  -8   2   5   27.40    4.60
  -6  -2   5  621.24   73.49
  -6  -2   5  674.03   73.59
   6  -2  -5  658.53   73.29
   6  -2  -5  694.83   72.79
   6  -2  -5  700.53   73.29
   6  -2  -5  641.24   72.69
  -6  -2   5  683.73   73.69
  -6  -2   5  644.64   72.99
  -6   2   5  657.53   73.39
   6   2  -5  670.03   73.49
   6   2  -5  675.03   73.59
  -6   2   5  665.43   72.89
   6   2  -5  671.43   72.89
   6   2  -5  638.04   73.69
  -6   2   5  663.93   73.29
  -4  -2   5   30.10    5.40
   4  -2  -5   12.20    3.70
   4  -2  -5   27.00    4.60
  -4  -2   5   20.20    5.00
  -4  -2   5   20.20    3.30
  -4  -2   5   23.00    5.30
   4   2  -5   19.10    5.00
  -4   2   5   14.70    4.40
  -4   2   5   17.10    2.90
   4   2  -5   14.50    4.80
   4   2  -5   31.90    5.50
   2  -2  -5   25.40    4.40
  -2  -2   5   23.80    4.90
  -2  -2   5   19.50    4.80
  -2  -2   5   22.60    5.20
   2  -2  -5   28.50    4.40
  -2   2   5   17.30    3.10
  -2   2   5   21.90    3.20
   2   2  -5   15.40    5.00
   2   2  -5   25.10    5.00
   2   2  -5   17.20    4.90
   0  -2  -5 1070.39  114.99
   0  -2  -5 1046.80  115.39
   0  -2   5 1029.50  115.19
   0  -2  -5 1062.39  114.99
   0  -2   5 1062.49  115.69
   0  -2   5 1012.40  115.39
   0  -2   5 1132.49  115.69
   0   2  -5 1063.29  115.69
   0   2  -5 1055.09  115.49
   0   2  -5  938.41  115.49
   0   2   5 1069.19  115.09
   0   2   5 1079.89  115.49
   2  -2   5  110.89   15.00
   2  -2   5  120.69   14.80
  -2  -2  -5  137.69   14.50
  -2  -2  -5  136.99   15.40
   2  -2   5   83.29   14.90
  -2  -2  -5   95.69   14.40
  -2   2  -5  151.18   15.70
  -2   2  -5  131.19   14.80
   2   2   5  136.99   15.30
   2   2   5  116.99   14.60
  -2   2  -5  139.69   15.50
   2   2   5  126.89   14.70
  -4  -2  -5  186.18   19.80
   4  -2   5  181.08   20.20
   4  -2   5  173.18   20.00
   4  -2   5  207.28   20.50
  -4  -2  -5  176.18   20.40
  -4  -2  -5  153.88   19.60
  -4   2  -5  161.58   20.20
   4   2   5  185.38   19.90
   4   2   5  154.48   19.70
  -4   2  -5  174.38   19.60
  -4   2  -5  109.39   19.70
   4   2   5  166.18   20.20
   6  -2   5  173.98   23.00
   6  -2   5  186.18   23.30
  -6  -2  -5  221.78   23.10
  -6  -2  -5  198.88   22.70
  -6  -2  -5  189.08   23.50
   6  -2   5  195.18   23.30
  -6   2  -5  210.08   23.50
   6   2   5  184.08   23.30
   6   2   5  185.88   22.90
  -6   2  -5  199.08   23.20
   6   2   5  179.78   22.70
  -6   2  -5  192.88   23.40
   8  -2   5   31.90    6.80
   8  -2   5   28.80    7.10
  -8  -2  -5   30.10    7.20
  -8  -2  -5   16.10    5.60
   8  -2   5   24.80    6.70
  -8   2  -5   20.70    5.90
   8   2   5   31.00    6.20
  -8   2  -5   17.60    6.30
  -8   2  -5   24.40    6.50
   8   2   5   22.70    6.10
 -10  -2  -5   17.10    6.80
  10  -2   5   14.00    6.10
 -10  -2  -5   10.30    5.50
  10   2   5    6.30    5.30
 -10   2  -5   14.80    6.10
 -10   2  -5   10.90    5.10
  10   2   5   23.60    5.80
 -12  -2  -5   54.09   11.80
  12  -2   5  106.49   13.40
 -12  -2  -5   57.79   11.80
 -12   2  -5   69.49   12.40
  12   2   5  104.59   13.00
 -12   2  -5   87.29   13.10
 -12   2  -5   87.89   11.30
 -14  -2  -5    9.20    8.30
  14  -2   5    8.80    7.10
 -14  -2  -5   16.00    6.60
 -14   2  -5   10.60    7.70
 -14   2  -5    2.20    6.10
  14   2   5   13.90    7.20
 -14   2  -5    9.00    5.50
  16  -2   5   -2.30    6.70
 -16  -2  -5    3.20    6.70
 -16  -2  -5    7.50    8.00
  16   2   5   11.80    7.90
 -16   2  -5   10.40    7.50
 -16   2  -5   -1.60    6.90
 -18  -2  -5   47.40   11.40
  18  -2   5   38.60   10.90
 -18  -2  -5   61.39   11.90
  18   2   5   27.30   10.90
 -18   2  -5   40.30   10.20
 -18   2  -5   36.40   11.30
  20  -2   5  -10.40    8.60
 -20  -2  -5   16.80    9.70
 -20  -2  -5    1.40    7.20
 -20   2  -5    7.00    8.30
 -20   2  -5   11.70    9.20
  20   2   5    2.40    8.90
 -22  -2  -5    5.20    9.20
  22  -2   5   -2.20   10.10
 -22  -2  -5   -6.40    8.40
  22   2   5   -3.00   11.00
 -22   2  -5   18.90   10.40
 -24  -2  -5    6.10    9.00
 -24  -2  -5    1.80   11.30
  24  -2   5    8.20   10.90
 -24   2  -5   -3.40    8.90
  24   2   5    6.00   12.80
  26  -2   5   -1.10   12.40
 -26  -2  -5  -24.10    9.30
 -26  -2  -5    1.30   12.10
 -26   2  -5    2.20    9.80
  26   2   5   27.40   13.40
 -29  -3   5   21.50   13.40
 -29  -3   5   27.20   15.00
 -29   3   5    7.00   14.80
  29   3  -5   33.90   15.10
 -29   3   5   25.20   12.40
 -27  -3   5   44.70   15.00
 -27  -3   5   31.70   12.80
  27   3  -5   43.80   12.90
 -27   3   5    1.60   10.70
  27   3  -5   75.29   16.30
 -27   3   5   43.90   14.80
 -25  -3   5    9.40   12.20
 -25  -3   5    7.50    9.30
  25   3  -5    9.40   10.00
 -25   3   5   26.00   10.40
  25   3  -5   17.10   12.00
  23  -3  -5   20.40    7.40
  23  -3  -5   31.30    9.60
 -23  -3   5    2.80    9.30
 -23  -3   5   16.90   10.50
  23   3  -5    9.50    9.30
 -23   3   5   11.10    8.50
  23   3  -5   13.50   10.70
 -21  -3   5   24.70    8.50
  21  -3  -5    3.50    5.90
 -21  -3   5    7.70    9.40
  21  -3  -5   15.20    7.40
  21   3  -5   13.80    8.50
  21   3  -5   23.50    9.80
 -21   3   5   14.00    7.40
  19  -3  -5   55.39   10.30
 -19  -3   5   51.79   12.10
 -19  -3   5   64.59   12.30
  19  -3  -5   81.99   11.40
  19   3  -5   70.69   12.50
 -19   3   5   63.89   11.10
  19   3  -5   52.39   11.60
 -17  -3   5  535.55   61.79
 -17  -3   5  543.05   61.69
  17  -3  -5  505.35   60.59
  17  -3  -5  554.64   60.59
  17   3  -5  585.84   62.09
 -17   3   5  572.44   61.39
 -17   3   5  499.45   60.99
 -17   3   5  542.35   61.39
  17   3  -5  518.65   61.69
  15  -3  -5  156.98   18.60
  15  -3  -5  145.69   18.60
 -15  -3   5  146.79   19.80
 -15  -3   5  163.98   20.40
  15   3  -5  123.49   19.50
 -15   3   5  159.68   19.40
  15   3  -5  137.39   19.70
 -15   3   5  139.79   19.00
 -15   3   5  149.09   18.60
 -15   3   5  162.08   19.40
  13  -3  -5   77.59    9.60
  13  -3  -5   55.59    9.20
 -13  -3   5   63.19   11.10
 -13  -3   5   64.19   10.90
  13   3  -5   71.39   11.20
  13   3  -5   63.69   10.60
 -13   3   5   50.09    9.90
  13   3  -5   90.59   11.70
 -13   3   5   77.29   11.10
 -13   3   5   55.49    9.30
 -13   3   5   69.19   10.00
 -11  -3   5   24.80    7.00
 -11  -3   5   24.80    7.60
 -11  -3   5   25.00    6.90
  11  -3  -5   39.30    7.40
  11  -3  -5   39.30    6.10
  11  -3  -5   33.40    5.90
  11  -3  -5   50.69    6.20
  11   3  -5   39.60    7.80
 -11   3   5   33.10    6.20
 -11   3   5   32.40    6.20
 -11   3   5   35.50    6.80
 -11   3   5   39.30    6.50
  11   3  -5   33.40    6.80
  11   3  -5   46.40    7.70
   9  -3  -5  346.47   41.60
   9  -3  -5  375.76   41.30
   9  -3  -5  358.96   41.20
  -9  -3   5  360.96   42.30
  -9  -3   5  349.27   42.20
  -9  -3   5  371.16   41.90
  -9   3   5  361.66   42.00
   9   3  -5  373.56   42.70
  -9   3   5  368.96   41.70
   9   3  -5  370.26   41.80
  -9   3   5  374.86   41.50
   9   3  -5  397.46   42.40
   9   3  -5  408.76   43.70
  -9   3   5  399.26   41.50
  -7  -3   5  307.57   33.90
  -7  -3   5  315.17   34.80
  -7  -3   5  359.06   35.60
  -7  -3   5  306.67   35.50
   7  -3  -5  306.57   34.10
  -7  -3   5  314.97   35.60
   7  -3  -5  306.87   34.80
   7  -3  -5  305.27   34.90
   7  -3  -5  303.97   34.00
  -7   3   5  303.37   34.30
   7   3  -5  293.07   35.30
   7   3  -5  320.87   35.50
   7   3  -5  312.57   34.60
  -7   3   5  267.17   35.00
   7   3  -5  321.77   35.40
  -5  -3   5   19.10    3.80
   5  -3  -5   11.90    3.80
  -5  -3   5   19.20    5.20
  -5  -3   5    8.70    4.60
  -5  -3   5   16.10    5.20
   5  -3  -5    8.60    3.50
  -5   3   5   12.40    2.40
   5   3  -5   15.50    4.80
   5   3  -5   19.20    5.30
  -5   3   5   13.70    2.50
   5   3  -5    4.80    4.50
  -5   3   5    0.00    4.40
   3  -3  -5  487.65   51.69
  -3  -3   5  492.75   51.99
  -3  -3   5  445.76   51.29
  -3  -3   5  431.76   51.89
  -3  -3   5  481.35   51.89
   3   3  -5  458.75   50.89
   3   3  -5  456.65   51.89
   3   3  -5  464.95   51.99
  -3   3   5  448.66   51.79
   3   3  -5  488.65   51.99
   1  -3  -5   20.00    4.60
   1  -3  -5   19.30    4.20
  -1  -3   5   20.80    4.40
  -1  -3   5   14.90    5.30
  -1  -3   5   33.60    5.80
  -1   3   5   13.40    3.00
   1   3  -5   18.90    4.60
   1   3  -5   15.00    5.40
  -1   3   5   21.60    3.00
   1   3  -5   11.90    4.60
   1  -3   5   19.90    5.60
  -1  -3  -5   19.30    3.40
  -1  -3  -5   26.10    5.20
  -1  -3  -5   20.50    3.40
   1  -3   5   11.60    3.80
   1  -3   5   10.60    5.20
  -1   3  -5   14.50    5.20
   1   3   5   21.20    3.50
  -1   3  -5   19.00    5.20
   1   3   5   19.30    3.90
   1   3   5   18.90    4.90
  -1   3  -5   12.50    4.10
   3  -3   5  169.38   20.70
  -3  -3  -5  171.98   19.80
   3  -3   5  175.98   20.90
   3  -3   5  160.38   20.20
  -3  -3  -5  155.98   20.70
  -3  -3  -5  187.38   19.90
   3   3   5  180.58   20.10
   3   3   5  182.98   20.60
  -3   3  -5  164.78   19.80
  -3   3  -5  176.98   20.80
   3   3   5  151.78   19.80
  -3   3  -5  170.28   20.50
   5  -3   5   59.49    9.10
  -5  -3  -5   52.09    8.00
  -5  -3  -5   75.09    9.90
   5  -3   5   44.00    8.40
  -5  -3  -5   46.30    7.90
   5  -3   5   55.49    8.60
  -5   3  -5   56.79    7.50
   5   3   5   50.09    7.90
   5   3   5   54.09    8.50
  -5   3  -5   58.29    8.70
  -5   3  -5   54.99    8.70
   5   3   5   48.10    8.60
   7  -3   5   56.29    8.80
  -7  -3  -5   62.09    8.50
  -7  -3  -5   43.40    8.90
   7  -3   5   57.99    9.00
  -7   3  -5   55.99    8.90
  -7   3  -5   37.70    8.40
   7   3   5   40.60    7.80
   7   3   5   44.10    8.10
   9  -3   5  208.18   23.90
  -9  -3  -5  219.38   25.00
  -9  -3  -5  189.38   23.40
   9   3   5  140.89   23.00
  -9   3  -5  205.18   24.00
   9   3   5  218.68   23.90
 -11  -3  -5   73.39   11.30
 -11  -3  -5   94.69   13.20
  11  -3   5   63.99   11.60
 -11   3  -5   51.49   10.70
 -11   3  -5   62.39    9.10
  11   3   5   62.79   11.30
 -13  -3  -5  168.08   24.20
  13  -3   5  196.38   24.20
 -13  -3  -5  149.79   22.90
  13   3   5  208.58   24.40
 -13   3  -5  187.48   22.00
 -13   3  -5  200.08   24.30
 -15  -3  -5  170.88   22.80
  15  -3   5  222.08   23.70
 -15  -3  -5  165.28   23.30
 -15   3  -5  167.48   20.90
  15   3   5  126.69   22.00
 -15   3  -5  197.38   23.50
 -17  -3  -5  130.69   20.50
 -17  -3  -5  107.69   18.80
  17  -3   5  155.98   20.60
  17   3   5  148.19   20.20
 -17   3  -5  132.69   19.40
  19  -3   5  115.89   20.90
 -19  -3  -5  129.09   21.00
 -19  -3  -5  166.08   22.60
  19   3   5  143.29   21.80
 -19   3  -5  150.98   21.50
 -21  -3  -5   10.10   10.90
  21  -3   5  -11.10    9.40
 -21  -3  -5   14.80    9.20
 -21   3  -5    2.10    8.80
  21   3   5   18.90   11.00
 -23  -3  -5    9.80   11.10
 -23  -3  -5   26.20    9.90
  23  -3   5   21.90   12.70
  23   3   5   -6.70   12.10
 -23   3  -5   -7.90    9.50
 -25  -3  -5   16.50   12.70
  25  -3   5   33.20   14.40
 -25  -3  -5   24.30   12.30
 -25   3  -5   -3.90    9.20
  25   3   5   -0.90   13.70
 -28  -4   5   13.60   13.80
 -28  -4   5  -11.20   11.00
  28   4  -5  -30.80   12.20
 -28   4   5    5.30   10.70
 -28   4   5   -6.70   13.40
 -26  -4   5    3.40   11.30
 -26  -4   5    9.50   11.90
 -26   4   5   -4.10   11.80
 -26   4   5   -5.00    9.80
  26   4  -5    6.10   10.10
  26   4  -5    4.70   13.30
 -24  -4   5   10.90   11.40
 -24  -4   5    2.30    9.30
 -24   4   5    7.00   11.00
 -24   4   5   -0.30    8.20
  24   4  -5   -3.10    9.50
  24   4  -5    9.80   11.10
 -22  -4   5   12.00   10.10
 -22  -4   5    5.30    8.90
  22  -4  -5    7.80    5.90
 -22   4   5   -4.70    7.20
  22   4  -5   14.00   10.30
  22   4  -5    3.90    8.60
 -22   4   5   -7.90    9.20
 -20  -4   5    3.30    8.70
  20  -4  -5    5.10    6.20
  20  -4  -5    7.70    5.60
 -20  -4   5    3.50    9.00
  20   4  -5    4.90    8.40
  20   4  -5    9.20    8.60
 -20   4   5   -1.40    7.80
 -20   4   5    1.10    6.70
  18  -4  -5   -0.90    4.70
 -18  -4   5    3.80    7.30
  18  -4  -5    3.40    5.10
 -18  -4   5    2.10    7.80
 -18   4   5    2.70    5.60
 -18   4   5    9.90    7.10
  18   4  -5    8.70    7.30
 -18   4   5    5.20    7.00
 -18   4   5    4.20    5.20
  18   4  -5   -3.10    7.20
 -16  -4   5   20.70    8.00
  16  -4  -5   17.10    5.30
  16  -4  -5   15.40    5.50
 -16  -4   5   29.80    7.90
 -16   4   5   16.70    6.70
  16   4  -5   24.10    8.30
 -16   4   5   16.00    6.00
 -16   4   5   17.60    5.50
  16   4  -5   43.30    9.40
 -16   4   5   14.90    7.10
  14  -4  -5   13.90    5.00
 -14  -4   5   32.80    7.60
 -14  -4   5   31.70    7.30
  14  -4  -5   28.60    5.20
 -14   4   5   27.80    6.30
  14   4  -5   25.10    7.80
  14   4  -5   12.80    7.30
 -14   4   5   27.10    7.30
 -14   4   5   21.90    6.30
 -14   4   5   16.30    5.30
 -12  -4   5   14.70    6.50
  12  -4  -5    1.90    3.40
  12  -4  -5   15.50    4.00
 -12  -4   5    8.90    6.50
  12   4  -5   23.30    7.20
 -12   4   5   16.80    4.60
 -12   4   5   25.20    6.50
  12   4  -5   13.40    5.80
  12   4  -5   12.80    6.80
 -12   4   5   12.90    5.20
 -12   4   5   11.50    4.50
 -10  -4   5   21.30    6.60
 -10  -4   5   15.00    5.90
  10  -4  -5   19.50    4.40
  10  -4  -5   23.40    4.20
  10  -4  -5   15.90    4.10
 -10   4   5   27.50    5.00
 -10   4   5   18.10    4.60
 -10   4   5   30.00    6.10
  10   4  -5   12.30    6.00
  10   4  -5   31.40    5.90
  10   4  -5   20.20    6.60
  -8  -4   5   -3.60    4.80
  -8  -4   5   -0.20    4.50
  -8  -4   5   -6.60    3.90
   8  -4  -5   -0.10    2.10
   8  -4  -5    1.80    2.00
  -8  -4   5   -1.50    2.30
   8  -4  -5    5.50    3.30
   8   4  -5    2.20    5.20
   8   4  -5    0.20    5.10
  -8   4   5   -8.70    4.10
  -8   4   5    1.80    1.70
   8   4  -5    5.00    4.00
  -8   4   5   -3.30    2.80
  -6  -4   5  200.88   22.80
   6  -4  -5  175.98   21.90
  -6  -4   5  191.68   21.00
  -6  -4   5  207.68   22.90
  -6  -4   5  194.98   22.10
   6  -4  -5  163.58   22.00
  -6  -4   5  197.68   22.90
  -6   4   5  184.38   21.10
   6   4  -5  211.08   23.10
   6   4  -5  193.28   23.00
   6   4  -5  170.98   22.40
  -6   4   5  204.68   22.60
  -6   4   5  179.28   21.00
  -4  -4   5   74.19   10.40
   4  -4  -5   74.59   10.10
  -4  -4   5   75.39    9.70
  -4  -4   5   81.09   10.40
  -4  -4   5   84.89   11.10
   4   4  -5   71.19   10.50
   4   4  -5   76.09    8.90
   4   4  -5   74.39   10.70
   4   4  -5   60.59   10.10
  -4   4   5   55.49    9.90
   2  -4  -5   92.19   12.50
   2  -4  -5   96.09   12.30
  -2  -4   5   96.99   12.70
  -2  -4   5   90.09   11.90
   2   4  -5  102.19   11.30
  -2   4   5   96.59   10.50
   2   4  -5   87.39   12.00
   2   4  -5   73.99   12.00
  -2   4   5   95.99   12.40
   2   4  -5   77.79   12.00
  -2   4   5   90.89   10.50
   0  -4   5   12.20    4.80
   0  -4   5    6.60    4.50
   0  -4   5    3.70    3.30
   0  -4  -5    7.90    2.00
   0  -4  -5    1.70    4.50
   0  -4  -5    6.40    4.40
   0  -4  -5    4.90    1.90
   0   4   5    0.00    1.20
   0   4  -5   -5.60    4.20
   0   4  -5   -1.60    3.40
   0   4  -5   -6.00    3.80
   0   4   5    2.60    2.50
  -2  -4  -5  105.99   12.10
   2  -4   5   98.59   12.30
   2  -4   5  100.49   13.60
  -2  -4  -5   98.79   13.70
  -2  -4  -5  102.59   13.40
   2  -4   5  108.39   13.80
  -2  -4  -5  101.59   12.10
   2   4   5  107.09   13.50
   2   4   5   88.19   12.10
  -2   4  -5   86.29   12.20
  -2   4  -5  100.89   13.50
   2   4   5  109.59   12.40
   4  -4   5   12.90    5.60
  -4  -4  -5    7.00    5.30
  -4  -4  -5   14.60    4.10
   4  -4   5   33.10    6.20
  -4  -4  -5    7.10    3.90
   4   4   5    8.40    5.20
  -4   4  -5   13.20    3.60
   4   4   5   15.60    4.50
   4   4   5   12.80    4.40
  -4   4  -5   14.50    5.10
  -4   4  -5   16.00    5.10
  -6  -4  -5  184.98   23.40
   6  -4   5  180.58   23.00
   6  -4   5  192.88   23.30
  -6  -4  -5  156.58   22.30
  -6   4  -5  205.48   23.30
  -6   4  -5  208.78   21.60
  -6   4  -5  191.88   23.20
   6   4   5  196.28   22.60
   6   4   5  172.78   22.50
   8  -4   5   61.99    9.40
  -8  -4  -5   61.69   10.10
  -8  -4  -5   49.80    8.20
   8   4   5   31.30    7.90
   8   4   5   47.10    9.00
  -8   4  -5   55.09    7.00
  -8   4  -5   38.90    8.60
  10  -4   5    6.50    6.20
 -10  -4  -5   12.40    7.40
 -10  -4  -5   -0.40    5.20
  10   4   5    4.40    5.60
  10   4   5    0.00    5.40
 -10   4  -5   -1.60    6.00
 -10   4  -5    3.60    2.70
 -12  -4  -5    3.10    6.50
 -12  -4  -5   -1.70    5.10
  12  -4   5   -3.70    5.90
  12   4   5    2.60    6.30
 -12   4  -5    3.70    3.50
 -12   4  -5   18.60    6.90
 -14  -4  -5   72.09   12.20
  14  -4   5   70.59   12.60
 -14  -4  -5   79.29   13.60
 -14   4  -5   77.09   12.30
  14   4   5   79.59   13.20
 -14   4  -5   62.59    9.90
 -16  -4  -5   -0.30    6.60
 -16  -4  -5    5.00    8.00
  16  -4   5   19.10    8.80
 -16   4  -5    2.90    7.10
  16   4   5   -7.90    7.10
 -18  -4  -5    7.10    9.50
 -18  -4  -5  -10.50    7.00
  18  -4   5   25.00    9.20
  18   4   5    6.60    9.00
 -18   4  -5   20.40    8.60
 -20  -4  -5    4.40    8.40
  20  -4   5    9.40   10.30
 -20  -4  -5   11.00   10.80
  20   4   5   -3.50    9.90
 -20   4  -5   -3.90    7.30
  22  -4   5   -2.90   11.00
 -22  -4  -5   -9.70    8.50
 -22  -4  -5   -1.30   11.20
 -22   4  -5   -1.30    7.80
  22   4   5    4.60   11.10
 -24  -4  -5   -8.70    8.00
  24  -4   5   14.30   12.80
 -24  -4  -5   -0.30   11.70
 -24   4  -5   -1.40    9.80
  24   4   5   22.20   13.60
  26  -4   5   17.10   13.60
 -26  -4  -5    7.80   12.90
 -26  -4  -5   33.20   13.30
 -26   4  -5   -9.50    9.40
  26   4   5    8.60   13.80
 -27  -5   5   -8.50   10.70
 -27  -5   5   10.90   13.20
 -27   5   5   -8.90   12.70
  27   5  -5   -9.80   14.00
 -27   5   5  -10.90    9.50
 -25  -5   5   -7.00   10.40
 -25  -5   5  -20.20   10.90
  25   5  -5    9.60   10.70
 -25   5   5    0.70   12.60
 -25   5   5   -8.50    9.40
  25   5  -5   12.70   11.40
 -23  -5   5   16.60    9.70
 -23  -5   5    3.80   10.30
 -23   5   5   -2.60    8.00
  23   5  -5    7.40   10.90
  23   5  -5   16.10   10.10
 -23   5   5   11.50   11.30
 -21  -5   5   35.60   12.00
 -21  -5   5    8.20    8.40
  21   5  -5  -11.30    7.80
 -21   5   5    0.60    9.70
 -21   5   5   10.30    8.10
  21   5  -5   12.40   10.00
 -19  -5   5   28.60    9.20
  19  -5  -5   11.10    6.30
 -19  -5   5   17.20    9.60
  19  -5  -5   11.60    5.60
 -19   5   5    1.30    8.10
  19   5  -5   20.80    8.30
 -19   5   5   -1.60    6.80
  19   5  -5   15.00    8.40
  17  -5  -5    0.00    4.10
 -17  -5   5   10.30    7.90
  17  -5  -5   -2.20    4.60
 -17  -5   5   21.20    8.30
 -17   5   5   15.90    6.50
  17   5  -5    7.80    7.60
 -17   5   5    0.20    4.40
  17   5  -5   -6.90    6.50
 -17   5   5  -11.50    6.80
 -17   5   5   -1.40    6.10
  15  -5  -5   22.20    5.20
 -15  -5   5   25.20    7.90
  15  -5  -5   21.20    6.00
 -15  -5   5    8.20    7.40
  15   5  -5   24.20    8.30
 -15   5   5   44.60    8.40
 -15   5   5   24.30    6.70
 -15   5   5   33.40    7.00
  15   5  -5   32.20    8.80
  13  -5  -5   42.60    7.00
 -13  -5   5   58.49   10.10
 -13  -5   5   68.69   10.50
  13  -5  -5   36.40    7.10
  13   5  -5   51.59   10.00
 -13   5   5   52.69    8.30
 -13   5   5   45.80    8.10
  13   5  -5   38.40    9.30
 -13   5   5   52.69    9.30
  11  -5  -5   90.49   10.40
 -11  -5   5   69.39   10.10
 -11  -5   5   89.59   12.30
 -11  -5   5   50.39   11.70
  11  -5  -5   87.89   10.60
 -11   5   5   81.89   10.80
  11   5  -5   42.50   11.80
 -11   5   5   93.09   12.80
  11   5  -5  100.39   13.00
  11   5  -5   89.39   12.80
 -11   5   5   81.79   10.80
  -9  -5   5  474.65   55.59
  -9  -5   5  453.95   54.59
   9  -5  -5  503.95   54.89
   9  -5  -5  510.15   54.39
   9  -5  -5  502.15   54.39
  -9  -5   5  541.45   56.29
  -9   5   5  530.15   54.89
   9   5  -5  501.95   55.49
  -9   5   5  463.75   54.69
   9   5  -5  488.15   56.19
   9   5  -5  482.95   55.89
  -9   5   5  480.35   55.79
   7  -5  -5    2.60    1.40
  -7  -5   5   -8.10    4.80
   7  -5  -5    6.50    3.30
  -7  -5   5    4.70    2.80
  -7  -5   5    9.90    4.50
   7  -5  -5    0.40    1.30
  -7   5   5   -0.40    4.30
   7   5  -5    8.20    5.40
  -7   5   5    3.40    2.10
  -7   5   5    3.40    2.70
   7   5  -5   -4.80    4.50
  -5  -5   5   50.79    8.80
  -5  -5   5   40.30    7.60
  -5  -5   5   53.99    6.70
  -5  -5   5   51.19    8.50
  -5   5   5   44.60    6.10
   5   5  -5   43.50    8.30
   5   5  -5   40.10    8.60
   5   5  -5   58.69    9.20
  -5   5   5   42.30    8.00
  -5   5   5   55.59    6.20
  -3  -5   5 1602.44  178.98
   3  -5  -5 1731.43  179.78
  -3  -5   5 1808.82  179.38
  -3  -5   5 1568.64  179.28
  -3  -5   5 1624.44  178.88
  -3   5   5 1622.04  178.08
   3   5  -5 1701.93  179.28
   3   5  -5 1667.63  178.48
  -3   5   5 1696.83  178.08
   3   5  -5 1354.16  179.08
   3   5  -5 1646.04  179.08
  -3   5   5 1568.64  179.18
  -1  -5   5  746.23   77.79
  -1  -5   5  673.33   77.19
   1  -5  -5  747.53   78.19
  -1  -5   5  665.73   77.69
   1  -5  -5  703.83   77.79
  -1   5   5  717.43   76.59
   1   5  -5  733.63   77.79
   1   5  -5  640.04   77.59
  -1   5   5  697.73   76.49
  -1   5   5  707.83   77.69
   1   5  -5  693.93   77.29
   1   5  -5  670.33   76.89
  -1  -5  -5  446.56   48.20
   1  -5   5  366.56   47.70
  -1  -5  -5  464.75   46.80
  -1  -5  -5  428.86   46.80
   1  -5   5  429.76   47.20
  -1   5  -5  373.26   47.70
   1   5   5  443.86   47.00
  -1   5  -5  439.36   47.40
  -1   5  -5  418.46   47.30
  -1   5  -5  372.26   47.90
   1   5   5  422.96   47.00
  -3  -5  -5  371.06   43.00
  -3  -5  -5  419.66   43.00
  -3  -5  -5  400.76   44.30
   3  -5   5  356.06   44.00
   3  -5   5  374.16   42.80
  -3   5  -5  386.96   44.10
   3   5   5  389.56   43.20
  -3   5  -5  391.26   42.90
  -3   5  -5  404.86   44.00
   3   5   5  362.96   43.00
   5  -5   5   55.49    9.50
  -5  -5  -5   63.99    8.90
  -5  -5  -5   50.99   10.20
  -5   5  -5   61.29    8.10
   5   5   5   53.19    8.90
   5   5   5   72.19    9.40
  -5   5  -5   65.29   10.40
  -5   5  -5   83.99   10.70
  -7  -5  -5  448.06   48.00
  -7  -5  -5  426.56   46.90
   7  -5   5  422.46   47.60
  -7   5  -5  409.56   45.90
   7   5   5  394.16   47.00
  -7   5  -5  411.66   47.50
   7   5   5  403.16   47.20
  -9  -5  -5  191.38   24.20
   9  -5   5  230.58   24.60
  -9  -5  -5  159.98   22.90
  -9   5  -5  182.08   21.20
   9   5   5  199.18   23.30
   9   5   5  214.88   23.90
  -9   5  -5  163.78   23.60
 -11  -5  -5  102.79   13.60
 -11  -5  -5  100.49   14.80
  11  -5   5   74.59   12.80
 -11   5  -5   77.09   12.80
  11   5   5  106.69   13.60
 -11   5  -5   89.59   10.40
 -11   5  -5   74.59   10.20
 -13  -5  -5  188.38   27.50
  13  -5   5  262.67   28.30
 -13  -5  -5  242.88   29.70
 -13   5  -5  218.68   24.80
 -13   5  -5  198.98   24.90
  13   5   5  248.58   28.30
 -13   5  -5  242.28   28.70
 -15  -5  -5   11.10    8.00
  15  -5   5   -3.70    7.20
 -15  -5  -5    2.70    5.70
  15   5   5  -12.50    5.80
 -15   5  -5   17.60    7.80
 -15   5  -5   -0.10    3.00
 -17  -5  -5   30.00    9.80
  17  -5   5    9.80    9.10
 -17  -5  -5   25.30   10.30
  17   5   5   27.10    9.90
 -17   5  -5   23.80    9.20
 -19  -5  -5   63.59   12.30
 -19  -5  -5   77.89   14.50
  19  -5   5   33.40   12.10
  19   5   5   40.60   12.70
 -19   5  -5   47.70   12.60
 -21  -5  -5    3.90   11.60
  21  -5   5    1.30   10.20
 -21  -5  -5    7.70    8.90
  21   5   5    2.10   10.70
 -21   5  -5  -12.00    8.70
 -23  -5  -5    3.70   10.20
[truncated: 712,720 more chars]
