# Supplementary material for: Synthesis, crystal structure and Hirshfeld surface analysis of [Cu(NO3)2{8-methyl­phenanthridin-6(5H)-one}4]
Source: Acta Crystallogr E Crystallogr Commun. 2025 Nov 11;81(Pt 12):1140–3. doi: 10.1107/S2056989025009892 (PMC12810290; doi:10.1107/S2056989025009892)
Supplement: Supplementary file 2 [file e-81-01140-Isup2.hkl]

data_I                                                                          
_shelx_title ' AGL75_a.res in C2/c'                                             
_shelx_refln_list_code          4                                               
_shelx_F_calc_maximum      487.09                                               
_exptl_crystal_F_000      2124.00                                               
_reflns_d_resolution_high  0.8107                                               
                                                                                
loop_                                                                           
 _space_group_symop_operation_xyz                                               
 'x, y, z'                                                                      
 '-x, y, -z+1/2'                                                                
 'x+1/2, y+1/2, z'                                                              
 '-x+1/2, y+1/2, -z+1/2'                                                        
 '-x, -y, -z'                                                                   
 'x, -y, z-1/2'                                                                 
 '-x+1/2, -y+1/2, -z'                                                           
 'x+1/2, -y+1/2, z-1/2'                                                         
                                                                                
_cell_length_a    22.2787                                                       
_cell_length_b    11.9230                                                       
_cell_length_c    18.1267                                                       
_cell_angle_alpha  90.000                                                       
_cell_angle_beta  102.444                                                       
_cell_angle_gamma  90.000                                                       
                                                                                
_shelx_F_squared_multiplier     1.000                                           
                                                                                
loop_                                                                           
 _refln_index_h                                                                 
 _refln_index_k                                                                 
 _refln_index_l                                                                 
 _refln_F_squared_calc                                                          
 _refln_F_squared_meas                                                          
 _refln_F_squared_sigma                                                         
 _refln_observed_status                                                         
   6   0   0      95679.48     103073.01      4248.76 o                         
   8   0   0       5462.07       4970.53       205.39 o                         
  10   0   0      89676.78     101765.43      3926.82 o                         
  12   0   0      50873.50      55560.11      2479.41 o                         
  14   0   0        658.28        729.55        95.24 o                         
  16   0   0       1412.41       1613.05       169.38 o                         
  18   0   0       2544.01       2912.64       398.60 o                         
  20   0   0         24.54         37.20       109.18 o                         
  22   0   0        454.91        554.26       317.92 o                         
  24   0   0         26.47        123.79       181.46 o                         
  26   0   0         67.78        -68.49       152.86 o                         
   3   1   0        333.34        328.41        25.99 o                         
   5   1   0       4219.29       3735.16       112.52 o                         
   7   1   0       2375.48       2227.11        91.52 o                         
   9   1   0        264.52        243.98        28.04 o                         
  11   1   0       5669.60       5495.62       169.22 o                         
  13   1   0        408.59        340.76        47.50 o                         
  15   1   0        212.96        164.26        56.50 o                         
  17   1   0         49.14         79.83        66.79 o                         
  19   1   0        472.18        311.49        81.07 o                         
  21   1   0        978.70        640.71       100.69 o                         
  23   1   0          3.20        -90.38        90.38 o                         
  25   1   0          0.00        -68.01       107.26 o                         
   0   2   0         59.62          9.27        30.88 o                         
   2   2   0         26.98         11.61        15.98 o                         
   4   2   0       2682.94       2507.93        87.96 o                         
   6   2   0      31886.30      32166.65       908.08 o                         
   8   2   0      16925.43      16454.00       486.56 o                         
  10   2   0        305.70        193.23        32.63 o                         
  12   2   0       1435.01       1084.21        82.52 o                         
  14   2   0       1923.62       1743.80       105.23 o                         
  16   2   0        813.23        848.16        84.17 o                         
  18   2   0       2057.64       1890.26       182.77 o                         
  20   2   0       1011.44       1357.86       132.96 o                         
  22   2   0        471.25        461.72       110.35 o                         
  24   2   0        136.68         87.73       108.44 o                         
  26   2   0         91.66        -80.57       122.82 o                         
   1   3   0       2405.76       2250.73        67.89 o                         
   3   3   0       2560.16       2231.14        72.64 o                         
   5   3   0       5045.27       4530.99       152.42 o                         
   7   3   0        583.23        581.10        44.35 o                         
   9   3   0          1.17        -31.12        34.35 o                         
  11   3   0        960.34        961.53        61.30 o                         
  13   3   0         55.35        -13.87        42.36 o                         
  15   3   0        209.89         42.06        52.40 o                         
  17   3   0         96.14        137.57        62.82 o                         
  19   3   0        107.11        109.22        75.71 o                         
  21   3   0         25.67         43.06        94.73 o                         
  23   3   0          2.82        -83.36       101.40 o                         
  25   3   0          0.96         51.57       112.46 o                         
   0   4   0      31738.38      31564.93      1305.75 o                         
   2   4   0       7292.05       7319.56       205.19 o                         
   4   4   0        597.62        629.57        40.29 o                         
   6   4   0      11475.85      10646.88       359.28 o                         
   8   4   0       9739.16       9346.53       317.51 o                         
  10   4   0       5079.37       4501.29       179.70 o                         
  12   4   0       1261.16       1352.69        83.76 o                         
  14   4   0       4369.19       4063.56       193.56 o                         
  16   4   0       5803.36       6291.33       323.74 o                         
  18   4   0       1152.96       1142.58       101.07 o                         
  20   4   0       1596.77       1793.11       154.36 o                         
  22   4   0        277.71        281.44       108.48 o                         
  24   4   0        149.61        223.31       118.37 o                         
   1   5   0       1552.87       1693.15        58.95 o                         
   3   5   0       8002.83       8412.08       273.45 o                         
   5   5   0       7656.35       9087.88       272.69 o                         
   7   5   0       4720.28       5487.12       194.75 o                         
   9   5   0        443.45        330.16        46.64 o                         
  11   5   0        314.20        266.67        58.45 o                         
  13   5   0       1173.67       1259.69        96.29 o                         
  15   5   0        834.68        790.32        89.19 o                         
  17   5   0       1778.14       1751.28       119.43 o                         
  19   5   0       1760.89       1869.50       295.95 o                         
  21   5   0        197.42         75.43       128.97 o                         
  23   5   0          0.84         65.13       112.80 o                         
  25   5   0          3.89        -78.58       131.29 o                         
   0   6   0      29736.94      29754.80      1234.07 o                         
   2   6   0       6817.52       7551.25       222.24 o                         
   4   6   0        278.02        136.27        28.78 o                         
   6   6   0       7295.30       7085.78       273.25 o                         
   8   6   0       5646.92       6377.50       250.04 o                         
  10   6   0       3351.73       3189.43       174.78 o                         
  12   6   0        688.04        674.51        68.85 o                         
  14   6   0         19.40         31.12        58.12 o                         
  16   6   0        482.41        269.53        81.43 o                         
  18   6   0        137.02        133.74        85.49 o                         
  20   6   0        268.16        339.67       122.15 o                         
  22   6   0         37.04         95.90       124.91 o                         
  24   6   0          7.05        146.26       143.36 o                         
   1   7   0       1111.91       1079.05        55.86 o                         
   3   7   0       1640.11       1851.17        82.76 o                         
   5   7   0         39.53          9.86        32.31 o                         
   7   7   0       2054.03       1821.59        99.18 o                         
   9   7   0         17.12        -45.11        45.11 o                         
  11   7   0        202.68        276.58        59.78 o                         
  13   7   0       1463.19       1586.71       133.58 o                         
  15   7   0        116.97        102.38        70.39 o                         
  17   7   0         24.65        -19.00        74.74 o                         
  19   7   0        294.93        257.82        94.33 o                         
  21   7   0          8.77        -54.97       107.57 o                         
  23   7   0          9.94        -65.90       124.35 o                         
   0   8   0       4593.14       4786.59       237.13 o                         
   2   8   0       3645.11       4038.19       157.81 o                         
   4   8   0       3076.03       3510.37       147.08 o                         
   6   8   0       3868.76       3540.94       149.82 o                         
   8   8   0       2140.64       2331.64       129.12 o                         
  10   8   0        674.83        574.10        68.03 o                         
  12   8   0       3957.74       4059.27       202.64 o                         
  14   8   0       7340.82       8819.53       429.22 o                         
  16   8   0       3640.09       4203.07       382.39 o                         
  18   8   0       1735.53       1847.93       167.02 o                         
  20   8   0        369.27        324.43       117.86 o                         
  22   8   0        129.27        124.14       125.95 o                         
   1   9   0        505.91        349.36        46.14 o                         
   3   9   0        276.76        296.28        46.55 o                         
   5   9   0          1.19         29.13        39.35 o                         
   7   9   0        707.01        592.94        54.46 o                         
   9   9   0        319.72        213.84        66.70 o                         
  11   9   0         66.52        146.40        68.33 o                         
  13   9   0        173.06         77.03        75.08 o                         
  15   9   0        484.50        470.41       103.04 o                         
  17   9   0          4.64       -113.39       113.39 o                         
  19   9   0          0.65         28.67       112.76 o                         
  21   9   0         31.08         92.18       125.83 o                         
   0  10   0         48.87         66.34        62.86 o                         
   2  10   0        981.82       1069.50        67.44 o                         
   4  10   0         80.08         53.67        44.38 o                         
   6  10   0        919.89        948.71        88.33 o                         
   8  10   0        550.84        534.44       111.12 o                         
  10  10   0        772.44        730.64        88.89 o                         
  12  10   0         64.10        141.25        88.64 o                         
  14  10   0         41.39         29.61        94.14 o                         
  16  10   0        403.73        330.28       110.39 o                         
  18  10   0        153.87        354.79       120.06 o                         
   1  11   0          9.30         34.32        53.75 o                         
   3  11   0          3.24        -49.54        60.52 o                         
   5  11   0         30.68         43.29        63.76 o                         
   7  11   0         51.75         32.89        76.71 o                         
   9  11   0          0.47        -43.09        81.63 o                         
  11  11   0         80.09        136.57       134.25 o                         
  13  11   0          0.00         21.02        94.12 o                         
  15  11   0         65.21         80.57       105.66 o                         
  17  11   0          2.05         66.15       136.08 o                         
   0  12   0       1915.91       3264.42       279.88 o                         
   2  12   0       2213.45       2742.80       190.93 o                         
   4  12   0       1190.32       1035.02       131.81 o                         
   6  12   0        409.24        302.23       107.00 o                         
   8  12   0       1027.78        811.49       128.31 o                         
  10  12   0       1002.73       1018.23       164.36 o                         
  12  12   0        361.68        345.78       142.60 o                         
  14  12   0        348.59        202.12       133.48 o                         
   1  13   0        273.53        319.29        98.63 o                         
   3  13   0        192.43        269.34        98.84 o                         
   5  13   0         17.58        -97.91        97.91 o                         
   7  13   0         10.00         27.63       104.78 o                         
   9  13   0        222.87        320.84       125.02 o                         
  11  13   0         18.03        -64.68       126.07 o                         
   0  14   0        361.46        175.25       158.11 o                         
   2  14   0         81.59        100.03       102.53 o                         
   4  14   0          4.57        151.99       106.07 o                         
   6  14   0         28.11         77.07       179.62 o                         
   8  14   0        105.54        189.40       124.65 o                         
 -27   1   1        205.24        364.46       133.75 o                         
 -25   1   1        143.73        242.84       152.45 o                         
 -23   1   1          3.24        -43.62        98.62 o                         
 -21   1   1         36.59         44.73        82.98 o                         
 -19   1   1       1184.78       1167.92       128.30 o                         
 -17   1   1       2289.11       2494.45       133.11 o                         
 -15   1   1        214.77        153.10        54.74 o                         
 -13   1   1      10941.81      12344.92       415.87 o                         
 -11   1   1      11524.68      11933.05       335.03 o                         
  -9   1   1       4529.84       4959.30       145.63 o                         
  -7   1   1      62442.30      63223.14      1722.44 o                         
  -5   1   1        791.11       1295.30        45.40 o                         
  -3   1   1       8276.57       8136.94       296.27 o                         
   3   1   1      24851.16      22792.91       717.61 o                         
   5   1   1      27763.72      27306.31       800.73 o                         
   7   1   1      25248.37      26717.53       782.68 o                         
   9   1   1         73.50        137.72        30.15 o                         
  11   1   1       1378.41       1234.26        64.54 o                         
  13   1   1       2016.29       2413.12       161.12 o                         
  15   1   1         21.68         40.51        51.78 o                         
  17   1   1       1830.21       2017.28       152.54 o                         
  19   1   1       2174.85       1883.01       163.81 o                         
  21   1   1        178.42        169.92        86.83 o                         
  23   1   1         19.99         76.68        96.26 o                         
  25   1   1        145.21        105.14       120.97 o                         
 -26   2   1         15.57       -114.15       114.15 o                         
 -24   2   1          1.19       -102.41       102.41 o                         
 -22   2   1         11.63        115.27       117.62 o                         
 -20   2   1         10.64         11.11        83.18 o                         
 -18   2   1        145.04        134.40        77.01 o                         
 -16   2   1          1.67         31.84        46.11 o                         
 -14   2   1        949.34        983.28        95.59 o                         
 -12   2   1        519.70        415.09        44.13 o                         
 -10   2   1        343.45        164.53        28.73 o                         
  -8   2   1        638.84        833.14        38.64 o                         
  -6   2   1        894.60        868.84        39.79 o                         
  -4   2   1       1046.80        812.24        32.49 o                         
  -2   2   1      34289.36      31242.00       946.42 o                         
   0   2   1      12248.06       9337.86       297.18 o                         
   2   2   1        193.32        120.09        15.82 o                         
   4   2   1       3195.13       3087.76       108.09 o                         
   6   2   1       1941.29       1994.39        72.03 o                         
   8   2   1        378.68        405.12        33.01 o                         
  10   2   1       2640.69       3804.59       136.73 o                         
  12   2   1        507.81        475.07        68.18 o                         
  14   2   1         44.70         11.84        53.64 o                         
  16   2   1        115.52         81.26        71.21 o                         
  18   2   1        207.28        214.66       113.23 o                         
  20   2   1        621.14        641.81       124.62 o                         
  22   2   1          0.42        -18.41       101.99 o                         
  24   2   1         27.04        -62.09       111.80 o                         
  26   2   1          0.06         40.67       126.12 o                         
 -25   3   1        411.53        426.48       138.86 o                         
 -23   3   1        241.98        144.70        99.75 o                         
 -21   3   1        326.16        255.00       118.01 o                         
 -19   3   1       2088.18       2320.01       149.47 o                         
 -17   3   1       2467.03       2117.47       125.15 o                         
 -15   3   1       2622.40       2377.06       121.72 o                         
 -13   3   1       1123.84       1145.75        68.62 o                         
 -11   3   1       1585.81       1660.75        81.25 o                         
  -9   3   1      16561.56      16775.71       479.82 o                         
  -7   3   1      11747.91      11283.00       335.87 o                         
  -5   3   1       6994.01       6382.92       193.12 o                         
  -3   3   1         30.85         42.74        20.04 o                         
  -1   3   1        673.94        650.30        34.27 o                         
   1   3   1      10774.71      10004.79       285.00 o                         
   3   3   1        613.46        713.81        33.85 o                         
   5   3   1       1149.03       1015.50        49.61 o                         
   7   3   1       7612.42       7342.04       241.31 o                         
   9   3   1       2090.33       2177.60        82.32 o                         
  11   3   1       5028.21       5419.11       230.80 o                         
  13   3   1        778.23        765.62        67.68 o                         
  15   3   1        143.80        113.33        58.09 o                         
  17   3   1       2262.17       2579.53       209.74 o                         
  19   3   1       1152.80       1179.99       126.55 o                         
  21   3   1        338.26        439.50       112.83 o                         
  23   3   1         39.29        -66.10       115.82 o                         
  25   3   1        199.37        416.39       127.44 o                         
 -26   4   1          0.91         99.70       144.97 o                         
 -24   4   1          0.38        193.34       115.16 o                         
 -22   4   1          9.55        301.16       105.82 o                         
 -20   4   1        240.08        203.12        91.23 o                         
 -18   4   1         86.04         67.61        65.48 o                         
 -16   4   1        743.79        672.02        81.80 o                         
 -14   4   1        271.37        301.87        54.76 o                         
 -12   4   1       1021.21        851.95        60.85 o                         
 -10   4   1         51.64         84.97        27.99 o                         
  -8   4   1       1108.02        935.31        50.36 o                         
  -6   4   1       8977.19       9801.29       293.81 o                         
  -4   4   1       8012.73       7682.77       230.91 o                         
  -2   4   1       2192.65       2349.19        75.04 o                         
   0   4   1       2332.18       2471.65        78.42 o                         
   2   4   1       2884.50       3369.57       105.52 o                         
   4   4   1       4158.89       4481.55       145.29 o                         
   6   4   1        753.37       1065.84        54.84 o                         
   8   4   1        852.99        718.87        63.78 o                         
  10   4   1        559.32        529.28        56.28 o                         
  12   4   1       3076.41       3135.34       152.98 o                         
  14   4   1       1220.04       1301.83        93.95 o                         
  16   4   1       3488.63       4143.47       240.75 o                         
  18   4   1        353.60        472.05        96.19 o                         
  20   4   1        252.03        273.30       110.04 o                         
  22   4   1          5.80         77.18       104.14 o                         
  24   4   1          0.02        -24.45       113.44 o                         
 -25   5   1         10.40       -127.20       127.20 o                         
 -23   5   1         92.66        178.43       128.02 o                         
 -21   5   1        423.01        282.19       119.98 o                         
 -19   5   1       2036.96       2245.89       172.96 o                         
 -17   5   1       1606.22       1722.98       118.37 o                         
 -15   5   1         37.37         47.87        42.36 o                         
 -13   5   1        733.05        629.57        67.20 o                         
 -11   5   1       3593.05       3202.77       160.11 o                         
  -9   5   1       8571.60       8269.84       317.56 o                         
  -7   5   1       6707.14       6724.42       223.46 o                         
  -5   5   1        287.45        610.72        35.43 o                         
  -3   5   1       5712.65       5445.29       157.71 o                         
  -1   5   1      18022.53      17339.13       493.12 o                         
   1   5   1       4577.95       4641.89       135.64 o                         
   3   5   1      16020.53      15692.91       481.78 o                         
   5   5   1        862.47        893.50        49.53 o                         
   7   5   1       2195.10       2266.77       113.55 o                         
   9   5   1       8702.03       9020.99       389.55 o                         
  11   5   1        381.14        282.19        64.14 o                         
  13   5   1       5370.56       5671.93       285.33 o                         
  15   5   1         63.32         83.19        79.97 o                         
  17   5   1        633.29        474.54        88.70 o                         
  19   5   1        974.15        998.12       119.76 o                         
  21   5   1        145.55        276.22       104.71 o                         
  23   5   1         98.94        167.69       114.88 o                         
 -24   6   1          4.35       -111.20       121.51 o                         
 -22   6   1          8.76        -26.76       109.56 o                         
 -20   6   1        484.69        397.06        94.06 o                         
 -18   6   1         30.38         70.39        75.98 o                         
 -16   6   1        828.59        919.87       110.91 o                         
 -14   6   1       4001.84       3729.35       188.81 o                         
 -12   6   1        657.90        660.82        65.05 o                         
 -10   6   1        250.18         93.98        70.34 o                         
  -8   6   1        344.24        441.69        45.92 o                         
  -6   6   1        946.06       1098.01        54.56 o                         
  -4   6   1       3498.99       3722.68       126.38 o                         
  -2   6   1       8954.34       9607.07       270.19 o                         
   0   6   1        559.62        525.14        33.14 o                         
   2   6   1          0.25         -7.02        24.33 o                         
   4   6   1       1277.07       1219.90        69.22 o                         
   6   6   1       6156.82       6081.87       237.02 o                         
   8   6   1        788.09        531.35        54.98 o                         
  10   6   1        247.06        216.97        51.35 o                         
  12   6   1        491.93        405.21       100.88 o                         
  14   6   1       1171.69       1145.58       108.76 o                         
  16   6   1        211.07         86.88        80.83 o                         
  18   6   1        781.07        771.88       110.94 o                         
  20   6   1         36.04         16.05        96.28 o                         
  22   6   1         20.57         51.39       125.76 o                         
  24   6   1          4.82        212.37       148.63 o                         
 -23   7   1        190.00        243.69       131.17 o                         
 -21   7   1        125.65        226.94       112.21 o                         
 -19   7   1        146.35        221.12       104.45 o                         
 -17   7   1        556.40        533.01       129.11 o                         
 -15   7   1        336.26        392.21        73.47 o                         
 -13   7   1       5243.99       5293.43       252.04 o                         
 -11   7   1       1667.81       1709.89       120.10 o                         
  -9   7   1       2369.40       2739.66       132.21 o                         
  -7   7   1       1342.72       1546.16        67.14 o                         
  -5   7   1        277.47        368.76        49.38 o                         
  -3   7   1       5294.47       5400.70       184.25 o                         
  -1   7   1      14243.17      13339.36       430.03 o                         
   1   7   1       4527.53       4517.20       163.59 o                         
   3   7   1       2285.21       2057.91        94.78 o                         
   5   7   1      11534.53      11429.07       429.46 o                         
   7   7   1       5731.78       5987.16       252.55 o                         
   9   7   1       3075.42       3428.87       159.35 o                         
  11   7   1       1863.40       1903.59       204.00 o                         
  13   7   1         61.45         63.90        64.97 o                         
  15   7   1        561.18        683.86       112.24 o                         
  17   7   1       3945.48       4842.34       263.10 o                         
  19   7   1        989.32        973.74       116.56 o                         
  21   7   1        114.23         98.44       108.18 o                         
  23   7   1          2.31        161.53       130.25 o                         
 -22   8   1         49.02         55.90       127.23 o                         
 -20   8   1         42.46        -19.52       107.17 o                         
 -18   8   1        481.94        527.43       116.55 o                         
 -16   8   1         26.59        -21.38        77.66 o                         
 -14   8   1         99.37         70.38        67.09 o                         
 -12   8   1         38.22         20.92        58.05 o                         
 -10   8   1          1.97        -49.51        49.51 o                         
  -8   8   1        250.68        279.13        54.46 o                         
  -6   8   1         34.16         25.11        35.29 o                         
  -4   8   1       1784.54       1752.15        87.35 o                         
  -2   8   1         53.73        -20.99        35.49 o                         
   0   8   1          0.05         33.50        34.68 o                         
   2   8   1       1112.25       1088.32        64.10 o                         
   4   8   1        154.47        149.43        39.20 o                         
   6   8   1        897.13        762.15        54.77 o                         
   8   8   1       1359.93       1501.05        91.52 o                         
  10   8   1         63.73         60.30        54.11 o                         
  12   8   1        787.74        750.86        83.82 o                         
  14   8   1        482.18        335.84        78.72 o                         
  16   8   1        181.25        198.85       116.36 o                         
  18   8   1        229.41        125.67       100.19 o                         
  20   8   1         28.38         42.42       109.84 o                         
  22   8   1         48.33         95.28       124.06 o                         
 -21   9   1         54.37        159.14       126.99 o                         
 -19   9   1        907.71        922.94       163.92 o                         
 -17   9   1       1484.26       1649.51       158.19 o                         
 -15   9   1         18.84         67.37        90.20 o                         
 -13   9   1        176.23        266.59        87.13 o                         
 -11   9   1       1675.63       1635.83       119.09 o                         
  -9   9   1        678.02        625.62        79.99 o                         
  -7   9   1       1839.22       2072.10       106.74 o                         
  -5   9   1         69.64          7.70        39.14 o                         
  -3   9   1        683.63        636.54        52.10 o                         
  -1   9   1       7291.70       8285.17       289.47 o                         
   1   9   1       6883.10       7309.24       269.90 o                         
   3   9   1       2040.71       1949.42        96.95 o                         
   5   9   1        948.35       1053.98        72.00 o                         
   7   9   1       2090.69       2249.95       139.20 o                         
   9   9   1       1740.25       1710.76       111.51 o                         
  11   9   1       5460.32       5981.18       301.52 o                         
  13   9   1       4760.23       5569.44       365.92 o                         
  15   9   1        635.15        719.12       114.21 o                         
  17   9   1        685.21        578.97       116.10 o                         
  19   9   1        652.37        567.35       136.84 o                         
 -18  10   1          6.65        -96.75       107.41 o                         
 -16  10   1         33.16        -97.42        97.42 o                         
 -14  10   1          0.28         15.07        91.04 o                         
 -12  10   1        645.40        498.90        98.63 o                         
 -10  10   1        215.19        -19.42        75.64 o                         
  -8  10   1        608.64        568.47        77.40 o                         
  -6  10   1        133.65         36.12        46.54 o                         
  -4  10   1        246.74        124.99        49.06 o                         
  -2  10   1        402.96        467.41        55.26 o                         
   0  10   1        309.71        253.26        48.47 o                         
   2  10   1          7.57         -4.60        43.47 o                         
   4  10   1          8.81        -18.92        43.53 o                         
   6  10   1         13.22         50.67        54.12 o                         
   8  10   1         28.89        -30.68        62.70 o                         
  10  10   1        144.97         86.52        70.76 o                         
  12  10   1         79.90         44.16        85.78 o                         
  14  10   1        170.02        169.40        96.80 o                         
  16  10   1          2.64          7.44        99.56 o                         
  18  10   1        131.37        160.46       114.60 o                         
 -17  11   1         87.74         65.82       116.26 o                         
 -15  11   1        183.66        241.35       113.63 o                         
 -13  11   1        228.35        411.60       104.91 o                         
 -11  11   1        155.17        127.04        94.01 o                         
  -9  11   1        488.01        553.20       103.81 o                         
  -7  11   1        492.50        357.52       114.69 o                         
  -5  11   1        407.94        343.08        82.17 o                         
  -3  11   1       1657.93       1711.30       119.86 o                         
  -1  11   1         67.70         30.67        52.88 o                         
   1  11   1        115.78         -3.40        53.83 o                         
   3  11   1       1681.64       1638.94       117.00 o                         
   5  11   1        432.15        357.48        73.53 o                         
   7  11   1        845.36       1086.09       144.64 o                         
   9  11   1        995.41       1086.41       228.94 o                         
  11  11   1        327.40        445.88       103.19 o                         
  13  11   1        266.28        383.64       122.88 o                         
  15  11   1        280.89        174.97       126.81 o                         
  17  11   1        223.62        134.87       138.60 o                         
 -14  12   1         15.77        212.83       128.68 o                         
 -12  12   1         53.20         49.77       115.10 o                         
 -10  12   1        117.13          8.62       115.34 o                         
  -8  12   1          0.57        -19.63        88.88 o                         
  -6  12   1        137.16        129.30        87.33 o                         
  -4  12   1          2.19        -45.27        80.54 o                         
  -2  12   1          0.79        100.71        80.52 o                         
   0  12   1        136.66        264.98        78.96 o                         
   2  12   1         26.83         86.53        84.37 o                         
   4  12   1        183.13         66.91        93.55 o                         
   6  12   1          0.90         17.39        97.35 o                         
   8  12   1         33.96         67.26       106.20 o                         
  10  12   1        191.54        112.77       116.12 o                         
  12  12   1         34.71        -44.92       111.52 o                         
  14  12   1          4.75        297.51       134.48 o                         
 -11  13   1        198.53        132.93       130.02 o                         
  -9  13   1        175.18        222.57       119.74 o                         
  -7  13   1        204.05        335.87       117.07 o                         
  -5  13   1       1040.18       1236.38       147.63 o                         
  -3  13   1       1784.57       2268.65       232.16 o                         
  -1  13   1        554.42        351.83       100.06 o                         
   1  13   1        157.23        218.66        92.72 o                         
   3  13   1        188.06        144.11        98.01 o                         
   5  13   1        406.13        404.72       116.84 o                         
   7  13   1        612.73        476.60       121.07 o                         
   9  13   1        287.01        206.41       122.93 o                         
  11  13   1        163.22         58.20       171.63 o                         
  -8  14   1          2.93       -113.84       113.84 o                         
  -6  14   1          1.86        -20.85       106.31 o                         
  -4  14   1         66.56        -98.95        98.95 o                         
  -2  14   1        193.61        192.00       104.92 o                         
   0  14   1        100.38         58.61        99.38 o                         
   2  14   1          4.04        -75.27        96.67 o                         
   4  14   1          6.50        -13.83       100.79 o                         
   6  14   1          8.88         18.93       137.16 o                         
 -26   0   2         43.78         19.81       139.40 o                         
 -24   0   2        212.49        149.95       136.57 o                         
 -22   0   2          8.50         36.74       114.31 o                         
 -20   0   2        729.38       1023.25       125.98 o                         
 -18   0   2       2853.86       2931.40       224.15 o                         
 -16   0   2       1291.63       1328.21       125.35 o                         
 -14   0   2      17153.70      18371.71       831.04 o                         
 -12   0   2       3022.46       2478.23       149.86 o                         
 -10   0   2        874.53        770.26        75.07 o                         
  -8   0   2      61047.69      61628.33      2372.68 o                         
  -6   0   2      36210.09      33587.48      1299.38 o                         
  -4   0   2       7280.63       6316.71       250.20 o                         
   2   0   2       9470.85       5434.73       608.38 o                         
   4   0   2      21339.95      21186.63       949.77 o                         
   6   0   2      23970.32      23463.88      1150.71 o                         
   8   0   2        988.59       1043.82        67.99 o                         
  10   0   2       7833.44       8870.29       380.60 o                         
  12   0   2       4012.74       4055.48       255.73 o                         
  14   0   2         56.11         80.26        91.32 o                         
  16   0   2       2251.85       2304.94       210.12 o                         
  18   0   2       1165.70       1037.54       145.80 o                         
  20   0   2         41.06        100.01       116.87 o                         
  22   0   2        109.99        133.16       136.24 o                         
  24   0   2          6.29        126.13       149.98 o                         
  26   0   2        142.83        111.49       158.89 o                         
 -27   1   2          7.86        -14.50       121.86 o                         
 -25   1   2          3.15         69.67       105.02 o                         
 -23   1   2         58.91        -36.57        93.00 o                         
 -21   1   2        623.27        568.61        86.74 o                         
 -19   1   2        114.49         25.36        57.05 o                         
 -17   1   2        558.11        643.88        69.51 o                         
 -15   1   2        638.55        571.29        60.80 o                         
 -13   1   2        926.80       1263.63        65.91 o                         
 -11   1   2       2934.59       4378.50       133.37 o                         
  -9   1   2       2287.02       2151.71        70.97 o                         
  -7   1   2        345.13        363.94        29.08 o                         
  -5   1   2       1709.58       1581.54        52.45 o                         
  -3   1   2       4600.66       3617.47       105.70 o                         
   1   1   2       7118.65       6838.19       303.10 o                         
   3   1   2         62.24        142.59        22.50 o                         
   5   1   2        241.72        191.67        29.11 o                         
   7   1   2       4001.94       4232.14       134.90 o                         
   9   1   2      12654.38      14268.62       424.13 o                         
  11   1   2       1150.05       1153.48        66.11 o                         
  13   1   2         76.15        152.46        53.33 o                         
  15   1   2          8.58        -64.91        64.91 o                         
  17   1   2         36.86         43.14        67.41 o                         
  19   1   2       1365.78       1255.04       116.35 o                         
  21   1   2        147.65         33.94        81.83 o                         
  23   1   2         11.14          7.66        96.45 o                         
  25   1   2          5.39       -116.95       116.95 o                         
 -26   2   2        460.59        315.09       125.61 o                         
 -24   2   2        146.41        110.63       106.60 o                         
 -22   2   2        982.86       1088.94       199.52 o                         
 -20   2   2       3372.07       3703.79       211.17 o                         
 -18   2   2        351.45        420.74        68.60 o                         
 -16   2   2        659.01        512.80        72.45 o                         
 -14   2   2       3763.60       3581.10       152.57 o                         
 -12   2   2       2275.49       2179.86        91.84 o                         
 -10   2   2       6239.89       6501.90       194.39 o                         
  -8   2   2      26966.71      27081.60       795.06 o                         
  -6   2   2      17628.58      19190.58       544.23 o                         
  -4   2   2       3283.15       4138.31       126.79 o                         
  -2   2   2     109898.81     105645.73      3073.95 o                         
   0   2   2     155823.64     157455.16      4951.23 o                         
   2   2   2      17861.71      17365.73       549.66 o                         
   4   2   2       6923.97       7607.94       256.75 o                         
   6   2   2       4108.67       3659.54       133.62 o                         
   8   2   2      12619.11      13382.47       414.14 o                         
  10   2   2      28579.24      29392.75      1024.10 o                         
  12   2   2         54.31        126.87        48.04 o                         
  14   2   2        119.86        151.54        53.78 o                         
  16   2   2       2107.60       1946.91       120.30 o                         
  18   2   2        538.69        612.93        88.18 o                         
  20   2   2        304.84        320.55        99.95 o                         
  22   2   2         38.56        -26.02       100.70 o                         
  24   2   2        237.72        246.42       118.45 o                         
 -25   3   2         23.83       -109.78       109.78 o                         
 -23   3   2         60.91        248.05       104.36 o                         
 -21   3   2        164.93         70.16        89.47 o                         
 -19   3   2         81.34        132.20        65.35 o                         
 -17   3   2       1821.11       2189.68       117.86 o                         
 -15   3   2       3098.15       3413.62       161.73 o                         
 -13   3   2         28.41          9.37        36.30 o                         
 -11   3   2       4719.17       5100.10       190.52 o                         
  -9   3   2        804.49        827.17        43.72 o                         
  -7   3   2       3676.06       4276.42       129.60 o                         
  -5   3   2       5165.68       5095.27       155.51 o                         
  -3   3   2      26223.10      24899.19       757.20 o                         
   1   3   2       3953.43       3504.59       110.15 o                         
   3   3   2       6461.22       6742.58       219.85 o                         
   5   3   2         73.34         13.64        22.42 o                         
   7   3   2        425.54        462.61        33.28 o                         
   9   3   2       2307.82       2731.46       118.27 o                         
  11   3   2       2250.50       2203.48       118.53 o                         
  13   3   2        303.06        193.24        85.63 o                         
  15   3   2        463.40        386.39        66.34 o                         
  17   3   2        137.60        239.04        78.48 o                         
  19   3   2        431.37        443.88       101.92 o                         
  21   3   2        109.46        -21.80        92.72 o                         
  23   3   2          1.09         10.43       107.39 o                         
  25   3   2          0.81         58.30       124.00 o                         
 -26   4   2        116.85        334.08       145.44 o                         
 -24   4   2         74.80        121.15       127.37 o                         
 -22   4   2        663.18        667.92       118.30 o                         
 -20   4   2       1544.50       1516.20       126.31 o                         
 -18   4   2       1146.81       1486.49       103.71 o                         
 -16   4   2       2002.16       2291.74       112.08 o                         
 -14   4   2       1028.57       1045.48        69.11 o                         
 -12   4   2        345.47        409.96        59.16 o                         
 -10   4   2       2400.96       2272.65       100.83 o                         
  -8   4   2       9939.40       9784.66       294.53 o                         
  -6   4   2       7532.72       6210.78       183.31 o                         
  -4   4   2        772.70        942.74        39.82 o                         
  -2   4   2       2287.71       2201.36        74.40 o                         
   0   4   2      17563.68      14404.91       410.90 o                         
   2   4   2      10572.16      11659.08       345.07 o                         
   4   4   2        623.00        761.20        38.76 o                         
   6   4   2       1838.47       1671.23        74.72 o                         
   8   4   2       2379.07       2148.75       113.04 o                         
  10   4   2       6180.00       5556.97       232.86 o                         
  12   4   2       4249.61       5098.69       300.65 o                         
  14   4   2        926.11        964.94        96.88 o                         
  16   4   2        779.25        764.01        80.35 o                         
  18   4   2        191.99         74.76        82.04 o                         
  20   4   2        520.41        742.77       117.11 o                         
  22   4   2         75.29         66.18       105.01 o                         
  24   4   2         61.38        -10.09       111.35 o                         
 -25   5   2         10.53         15.09       138.70 o                         
 -23   5   2          0.87         67.83       121.30 o                         
 -21   5   2        141.86        205.90        98.69 o                         
 -19   5   2        414.49        438.34        89.60 o                         
 -17   5   2       1200.96        841.22        74.95 o                         
 -15   5   2       2180.97       2137.31       107.77 o                         
 -13   5   2       1401.22       1468.66        80.71 o                         
 -11   5   2         81.27         31.01        50.53 o                         
  -9   5   2         76.02        109.87        29.39 o                         
  -7   5   2       1939.63       2207.67        80.29 o                         
  -5   5   2       2586.13       2781.63       112.61 o                         
  -3   5   2       2605.79       2898.25        91.77 o                         
  -1   5   2        638.60        637.96        33.86 o                         
   1   5   2       6678.18       6796.27       199.24 o                         
   3   5   2      14133.67      17425.07       496.18 o                         
   5   5   2      29408.65      33761.48      1028.00 o                         
   7   5   2       7453.47       8366.62       361.61 o                         
   9   5   2          6.30        -31.35        45.30 o                         
  11   5   2       1307.05       1597.80       109.23 o                         
  13   5   2       2994.55       2779.46       177.87 o                         
  15   5   2       3246.40       4261.60       252.09 o                         
  17   5   2       1736.90       1875.64       151.85 o                         
  19   5   2        139.13         72.94        90.86 o                         
  21   5   2         14.87          1.55        97.73 o                         
  23   5   2          3.85        -18.53       110.26 o                         
 -24   6   2        128.48        386.73       132.53 o                         
 -22   6   2        182.58        140.05       116.33 o                         
 -20   6   2       1144.29       1229.22       123.19 o                         
 -18   6   2       2833.78       2923.33       254.42 o                         
 -16   6   2       7867.53       8750.93       368.15 o                         
 -14   6   2       6104.79       5901.38       256.13 o                         
 -12   6   2       1623.72       1905.22       103.68 o                         
 -10   6   2       3898.01       4284.65       177.38 o                         
  -8   6   2      18091.43      17580.07       587.95 o                         
  -6   6   2      19668.60      17023.73       596.14 o                         
  -4   6   2       7662.91       7227.68       238.75 o                         
  -2   6   2       6571.88       6905.13       211.59 o                         
   0   6   2       8753.71       8648.16       252.69 o                         
   2   6   2       2011.86       2172.82        80.40 o                         
   4   6   2         28.08         84.53        30.95 o                         
   6   6   2       9243.36       9048.22       364.73 o                         
   8   6   2       5622.12       6069.95       253.03 o                         
  10   6   2       2512.88       2434.75       133.72 o                         
  12   6   2        694.76        868.48        96.00 o                         
  14   6   2         12.71         21.77        70.74 o                         
  16   6   2       1212.73        958.26       110.08 o                         
  18   6   2        895.73        820.21       113.34 o                         
  20   6   2        205.35        196.73       101.98 o                         
  22   6   2         63.84         76.00       200.31 o                         
 -23   7   2         35.07        -34.69       128.03 o                         
 -21   7   2          6.13        -44.40       105.09 o                         
 -19   7   2         22.86        -89.52        89.52 o                         
 -17   7   2       2169.90       2077.54       170.70 o                         
 -15   7   2       2414.49       2250.85       127.95 o                         
 -13   7   2        167.33         98.76        54.05 o                         
 -11   7   2         27.23        -46.88        46.88 o                         
  -9   7   2        101.85         57.44        51.90 o                         
  -7   7   2       3017.00       3369.03       122.75 o                         
  -5   7   2      10834.55      11982.05       404.70 o                         
  -3   7   2        399.54        489.49        36.90 o                         
  -1   7   2         14.61        -11.40        27.93 o                         
   1   7   2          9.65         20.86        29.06 o                         
   3   7   2        525.51        849.59        69.71 o                         
   5   7   2       2076.19       2768.83       119.93 o                         
   7   7   2        455.32        453.52        54.24 o                         
   9   7   2        304.35        408.88        56.31 o                         
  11   7   2        120.06         68.88        56.16 o                         
  13   7   2          7.07         48.64        64.86 o                         
  15   7   2       2351.97       3079.63       205.90 o                         
  17   7   2        341.27        255.11        94.68 o                         
  19   7   2          0.43         21.99        99.43 o                         
  21   7   2          7.67        -96.67       116.71 o                         
 -22   8   2         41.86        128.95       123.51 o                         
 -20   8   2          4.83         74.83       103.40 o                         
 -18   8   2         28.08         76.75       100.01 o                         
 -16   8   2        300.93        344.85        98.38 o                         
 -14   8   2        308.24        283.34        74.84 o                         
 -12   8   2        524.18        462.50        62.44 o                         
 -10   8   2       1052.39       1144.22       102.31 o                         
  -8   8   2        567.10        521.51        45.43 o                         
  -6   8   2       2518.96       2784.09       122.66 o                         
  -4   8   2        602.98        675.88        78.13 o                         
  -2   8   2       1766.32       1852.19        81.79 o                         
   0   8   2       9488.12       9915.58       339.94 o                         
   2   8   2       2687.14       2923.58       127.70 o                         
   4   8   2       2997.30       2982.88       131.01 o                         
   6   8   2       2856.02       3329.11       155.45 o                         
   8   8   2       2052.80       2177.24       118.04 o                         
  10   8   2       1608.03       1384.40        98.30 o                         
  12   8   2        402.16        351.39        74.86 o                         
  14   8   2        734.65        761.08       189.99 o                         
  16   8   2        604.44        504.41        97.57 o                         
  18   8   2        711.59        623.29       111.84 o                         
  20   8   2        711.45        710.82       133.40 o                         
 -21   9   2         27.18         21.88       122.26 o                         
 -19   9   2        156.41         45.07       110.31 o                         
 -17   9   2         65.25         17.32        98.75 o                         
 -15   9   2        266.44        229.93        96.53 o                         
 -13   9   2         25.77        108.17        79.97 o                         
 -11   9   2         17.69        -53.61        60.65 o                         
  -9   9   2          1.62         12.21        52.05 o                         
  -7   9   2          1.22        -39.59        39.59 o                         
  -5   9   2        279.36        226.77        58.20 o                         
  -3   9   2          0.19        -19.50        37.33 o                         
  -1   9   2       1068.59       1058.71        65.37 o                         
   1   9   2        643.53        764.44        56.02 o                         
   3   9   2       1288.91       1240.40        80.41 o                         
   5   9   2         85.09         98.37        40.64 o                         
   7   9   2        249.15        147.54        54.96 o                         
   9   9   2         20.39        -49.38        61.14 o                         
  11   9   2        228.71        274.20        90.91 o                         
  13   9   2         75.97        -15.36        77.80 o                         
  15   9   2         13.99        -37.09        83.32 o                         
  17   9   2        176.10        269.76       151.11 o                         
  19   9   2          8.76         30.73       109.97 o                         
 -20  10   2        275.75        333.99       129.28 o                         
 -18  10   2        759.54        726.39       131.05 o                         
 -16  10   2        151.66        206.02       104.47 o                         
 -14  10   2         49.98        -61.33        90.34 o                         
 -12  10   2         44.33         38.67        83.48 o                         
 -10  10   2        400.90        523.45        92.52 o                         
  -8  10   2        798.98        809.66        86.52 o                         
  -6  10   2        947.53        898.42        70.13 o                         
  -4  10   2         11.43        -44.33        45.96 o                         
  -2  10   2        697.45        998.90        76.59 o                         
   0  10   2       1087.29        894.11        73.14 o                         
   2  10   2       1197.20       1180.40        81.59 o                         
   4  10   2        669.85        645.04        59.95 o                         
   6  10   2       1603.09       1675.60       115.31 o                         
   8  10   2        812.48        763.73        88.11 o                         
  10  10   2       1547.47       1340.05       113.29 o                         
  12  10   2       2659.74       2877.13       278.45 o                         
  14  10   2        959.62        959.78       168.36 o                         
  16  10   2        712.98        693.36       124.19 o                         
  18  10   2        800.04        661.18       155.66 o                         
 -17  11   2         18.06         40.12       115.75 o                         
 -15  11   2         17.59        155.00       105.28 o                         
 -13  11   2         35.26         90.50        94.82 o                         
 -11  11   2         19.57         37.02        88.65 o                         
  -9  11   2        197.94        202.65       103.17 o                         
  -7  11   2         19.28          6.09        75.95 o                         
  -5  11   2          0.36         52.82       105.59 o                         
  -3  11   2       1303.06       1344.23       110.25 o                         
  -1  11   2       2777.01       2959.17       151.70 o                         
   1  11   2        504.09        317.95        65.57 o                         
   3  11   2         38.11        -20.56        62.94 o                         
   5  11   2        443.73        512.68       104.00 o                         
   7  11   2         27.28        -55.42        68.96 o                         
   9  11   2        464.25        463.79       105.38 o                         
  11  11   2        855.00       1105.39       244.31 o                         
  13  11   2         33.24        -62.56       108.26 o                         
  15  11   2         63.44        111.63       169.16 o                         
  17  11   2         28.47        -67.52       215.54 o                         
 -14  12   2        370.55        627.84       169.46 o                         
 -12  12   2        385.01        103.32       102.01 o                         
 -10  12   2        592.32        652.41       111.29 o                         
  -8  12   2        169.09         82.29        89.21 o                         
  -6  12   2        470.19        499.79        97.51 o                         
  -4  12   2        748.26        732.63       102.47 o                         
  -2  12   2       1706.21       2201.37       139.60 o                         
   0  12   2       2397.40       3056.86       173.90 o                         
   2  12   2        428.79        397.88        94.83 o                         
   4  12   2        219.56        252.67        99.42 o                         
   6  12   2        377.29        275.45       109.02 o                         
   8  12   2       1118.94       1133.33       143.28 o                         
  10  12   2        880.34        796.60       135.46 o                         
  12  12   2         90.97        101.21       116.60 o                         
  14  12   2        274.07        145.20       135.29 o                         
 -11  13   2          4.82        -36.41       123.37 o                         
  -9  13   2         90.87         84.99       114.47 o                         
  -7  13   2        188.87         51.78       106.21 o                         
  -5  13   2          0.03        -14.19        91.75 o                         
  -3  13   2          1.52        -88.37        88.37 o                         
  -1  13   2          5.14        141.44        83.18 o                         
   1  13   2         12.79        -67.40        86.63 o                         
   3  13   2         22.20        114.50        93.11 o                         
   5  13   2         15.52        -56.67        99.58 o                         
   7  13   2         93.66         58.71       112.18 o                         
   9  13   2          2.25        -77.13       111.37 o                         
  11  13   2          6.74         26.55       122.51 o                         
  -8  14   2        490.25        577.27       138.60 o                         
  -6  14   2        595.13        346.27       117.56 o                         
  -4  14   2       1146.35       1238.45       179.27 o                         
  -2  14   2        365.64        514.93       116.88 o                         
   0  14   2        366.37        345.42       109.03 o                         
   2  14   2       1867.72       2412.78       195.31 o                         
   4  14   2       1286.23       1139.77       142.49 o                         
   6  14   2        701.06        753.30       145.89 o                         
 -27   1   3        280.64        309.56       131.02 o                         
 -25   1   3        396.94        201.17       106.92 o                         
 -23   1   3         45.23        156.86        86.76 o                         
 -21   1   3        253.91        226.65        71.59 o                         
 -19   1   3       1902.23       1735.26       115.36 o                         
 -17   1   3       3675.82       3681.68       171.28 o                         
 -15   1   3       3325.88       3160.34       132.86 o                         
 -13   1   3       8228.95       8215.86       283.25 o                         
 -11   1   3       6315.37       6347.67       184.80 o                         
  -9   1   3      21011.62      21433.54       609.32 o                         
  -7   1   3      52967.66      51294.13      1447.47 o                         
  -5   1   3       2463.47       1829.51        58.65 o                         
  -3   1   3        354.78        240.58        20.32 o                         
  -1   1   3      21251.03      21880.72       716.78 o                         
   1   1   3       4185.99       3773.25       119.64 o                         
   3   1   3       5893.53       5088.08       166.91 o                         
   5   1   3      17547.27      17905.51       622.80 o                         
   7   1   3         59.36         32.22        31.70 o                         
   9   1   3       1884.66       2836.20       104.39 o                         
  11   1   3       2989.49       3258.11       159.81 o                         
  13   1   3        281.71        195.61        59.79 o                         
  15   1   3        397.94        280.62        68.35 o                         
  17   1   3       2818.32       3155.44       231.58 o                         
  19   1   3       1899.75       2055.14       153.57 o                         
  21   1   3        357.12        162.80       101.94 o                         
  23   1   3         39.54         56.68        99.97 o                         
  25   1   3        249.07        255.90       121.45 o                         
 -26   2   3          1.06        -41.26       134.26 o                         
 -24   2   3         45.93         44.62        99.00 o                         
 -22   2   3        640.17        584.51        87.55 o                         
 -20   2   3         22.97         21.69        64.60 o                         
 -18   2   3        138.69         73.62        57.64 o                         
 -16   2   3         21.67         19.08        55.07 o                         
 -14   2   3       3779.65       3636.15       154.39 o                         
 -12   2   3       8555.50       8547.22       292.47 o                         
 -10   2   3       1976.07       2045.62        72.22 o                         
  -8   2   3        689.96        713.53        34.61 o                         
  -6   2   3          2.16         21.74        19.92 o                         
  -4   2   3       1774.50       1349.80        45.40 o                         
  -2   2   3      74454.75      52945.59      1923.59 o                         
   0   2   3      13394.03       9650.08       323.03 o                         
   2   2   3        136.54         48.35        22.42 o                         
   4   2   3       1194.00        897.67        45.64 o                         
   6   2   3       6904.14       6384.74       220.56 o                         
   8   2   3       2681.63       3210.72       112.72 o                         
  10   2   3        178.91        149.98        54.27 o                         
  12   2   3        517.40        485.72        58.87 o                         
  14   2   3       1869.85       1828.40       129.23 o                         
  16   2   3        134.13        138.73        61.21 o                         
  18   2   3        146.84         31.55        75.50 o                         
  20   2   3          1.76         99.13        91.35 o                         
  22   2   3         25.63        -14.82       100.31 o                         
  24   2   3         42.45        144.37       121.46 o                         
 -25   3   3         80.94         11.37       125.79 o                         
 -23   3   3        156.95        318.92        96.48 o                         
 -21   3   3        423.16        495.01        80.35 o                         
 -19   3   3       5800.01       6165.62       290.49 o                         
 -17   3   3       4127.21       3695.71       161.06 o                         
 -15   3   3        648.64        595.43        55.50 o                         
 -13   3   3      10289.24      10167.96       385.77 o                         
 -11   3   3       3779.75       3269.07       129.92 o                         
  -9   3   3      10811.26      10226.94       296.44 o                         
  -7   3   3      14993.64      12926.04       370.38 o                         
  -5   3   3       9732.21      11144.71       320.29 o                         
  -3   3   3      74618.23      78631.54      2377.48 o                         
  -1   3   3     177062.77     182009.33      5485.70 o                         
   1   3   3        804.27        930.26        56.56 o                         
   3   3   3         32.27         57.67        29.20 o                         
   5   3   3        418.42        474.25        43.86 o                         
   7   3   3       3957.35       4072.15       143.05 o                         
   9   3   3      14996.81      16453.48       648.28 o                         
  11   3   3       4899.89       5321.42       237.42 o                         
  13   3   3        495.89        309.34        58.41 o                         
  15   3   3        519.75        434.50        69.65 o                         
  17   3   3        610.88        564.91        80.92 o                         
  19   3   3       1302.26       1329.78       159.07 o                         
  21   3   3        100.68        114.73        99.93 o                         
  23   3   3        163.74        108.27       109.88 o                         
  25   3   3         73.33        177.27       142.66 o                         
 -26   4   3         51.99        256.12       169.82 o                         
 -24   4   3         21.40        -66.37       121.39 o                         
 -22   4   3         28.46        -45.17        85.87 o                         
 -20   4   3        120.09        110.63        66.07 o                         
 -18   4   3       1268.87       1508.68        94.63 o                         
 -16   4   3        490.89        629.16        61.90 o                         
 -14   4   3        289.72        144.93        52.71 o                         
 -12   4   3        396.88        384.66        41.23 o                         
 -10   4   3         74.94         52.16        26.16 o                         
  -8   4   3        102.13         77.37        24.96 o                         
  -6   4   3         36.45         73.15        20.59 o                         
  -4   4   3        583.56        480.18        29.74 o                         
  -2   4   3       1438.39       1663.98        61.57 o                         
   0   4   3        513.48        645.45        33.89 o                         
   2   4   3        776.56        733.54        35.57 o                         
   4   4   3      10064.68       9288.24       315.91 o                         
   6   4   3       3135.91       3233.38       119.79 o                         
   8   4   3        725.80        914.30        53.40 o                         
  10   4   3       3064.28       3445.85       157.47 o                         
  12   4   3         14.24         19.07        44.66 o                         
  14   4   3       1214.33       1522.49       105.61 o                         
  16   4   3         18.58        -29.21        57.31 o                         
  18   4   3        171.67        227.25        87.84 o                         
  20   4   3        261.52        100.74       103.04 o                         
  22   4   3          6.76        -43.18       102.45 o                         
  24   4   3         85.19         32.97       118.72 o                         
 -25   5   3        354.63        328.66       134.14 o                         
 -23   5   3        102.88        195.70       117.36 o                         
 -21   5   3        534.56        841.24       102.59 o                         
 -19   5   3        282.56        297.23        81.11 o                         
 -17   5   3       1160.47       1256.02        75.15 o                         
 -15   5   3      10460.21      11582.15       417.68 o                         
 -13   5   3       1375.88       1198.84        89.52 o                         
 -11   5   3       1236.69       1132.14        67.28 o                         
  -9   5   3      12404.50      12164.18       392.67 o                         
  -7   5   3        597.59        709.39        38.78 o                         
  -5   5   3       6692.27       7873.50       248.63 o                         
  -3   5   3       8207.25       6849.24       209.13 o                         
  -1   5   3       5878.42       5500.31       175.88 o                         
   1   5   3      10439.99      10604.72       328.43 o                         
   3   5   3      20864.83      18813.47       575.74 o                         
   5   5   3       6819.03       6142.59       236.17 o                         
   7   5   3       2642.62       2643.40       133.00 o                         
   9   5   3       5660.58       6105.83       275.65 o                         
  11   5   3       1435.73       1438.14       137.78 o                         
  13   5   3       7309.84       7961.30       419.71 o                         
  15   5   3       6527.12       7167.71       350.87 o                         
  17   5   3       1237.92       1014.98       116.00 o                         
  19   5   3       1185.92       1370.01       143.29 o                         
  21   5   3        131.18         82.70       107.56 o                         
  23   5   3          2.12        103.51       115.96 o                         
 -24   6   3          1.36        138.61       126.42 o                         
 -22   6   3          2.48         -6.27       109.33 o                         
 -20   6   3        254.36        118.23        89.21 o                         
 -18   6   3        117.57         91.22        95.34 o                         
 -16   6   3         32.12         15.40        43.59 o                         
 -14   6   3         91.08         59.35        48.25 o                         
 -12   6   3        166.57        123.35        53.92 o                         
 -10   6   3         19.32         28.56        32.23 o                         
  -8   6   3          0.13         43.57        28.62 o                         
  -6   6   3       2663.39       3078.19       116.57 o                         
  -4   6   3       1019.12       1056.50        48.29 o                         
  -2   6   3        142.20         89.04        24.63 o                         
   0   6   3        232.20        325.52        31.37 o                         
   2   6   3        222.14        332.76        38.41 o                         
   4   6   3         79.46        148.27        32.93 o                         
   6   6   3        192.07        338.79        49.77 o                         
   8   6   3        284.02        202.10        53.31 o                         
  10   6   3        255.71        227.28        60.94 o                         
  12   6   3          7.70         51.13        66.35 o                         
  14   6   3       1671.55       1545.57       132.85 o                         
  16   6   3       1705.41       1957.37       386.39 o                         
  18   6   3          0.39         20.13        89.63 o                         
  20   6   3          0.06        173.05       101.43 o                         
  22   6   3         31.23          8.55       113.27 o                         
 -23   7   3        196.50        245.71       125.69 o                         
 -21   7   3        221.59        376.59       111.75 o                         
 -19   7   3        896.46        879.02       144.23 o                         
 -17   7   3         95.90         28.20        66.50 o                         
 -15   7   3        733.56        771.12        77.05 o                         
 -13   7   3        541.96        607.57        80.65 o                         
 -11   7   3       2275.06       2005.92        93.19 o                         
  -9   7   3       5423.05       5845.60       231.06 o                         
  -7   7   3       5981.77       6282.98       233.87 o                         
  -5   7   3         15.37         61.71        30.67 o                         
  -3   7   3       1712.36       1710.25        68.71 o                         
  -1   7   3       6570.57       6367.81       198.40 o                         
   1   7   3       5150.01       5244.89       186.10 o                         
   3   7   3      10604.14      10491.16       373.42 o                         
   5   7   3       7985.43       7764.03       298.91 o                         
   7   7   3       5083.77       5072.99       216.95 o                         
   9   7   3       1231.08       1326.70        86.45 o                         
  11   7   3       2141.79       1770.99       120.70 o                         
  13   7   3       4238.51       4624.21       274.24 o                         
  15   7   3         36.89        193.98        82.65 o                         
  17   7   3        214.34        175.03       104.67 o                         
  19   7   3        749.20        577.46       117.25 o                         
  21   7   3         82.04        160.01       124.97 o                         
 -22   8   3          0.10         -7.65       122.68 o                         
 -20   8   3          2.74          2.76       103.81 o                         
 -18   8   3         91.55        120.51       100.94 o                         
 -16   8   3        163.08        483.50       143.54 o                         
 -14   8   3        429.39        229.60        64.97 o                         
 -12   8   3        163.92        107.37        53.10 o                         
 -10   8   3        467.42        409.19        39.08 o                         
  -8   8   3       1436.14       1222.40        65.77 o                         
  -6   8   3          0.00         13.20        34.43 o                         
  -4   8   3         11.39         -9.47        37.56 o                         
  -2   8   3          3.03        -30.61        30.61 o                         
   0   8   3         32.69         30.94        33.04 o                         
   2   8   3        739.80        814.92        57.39 o                         
   4   8   3          6.59          8.72        39.55 o                         
   6   8   3         22.21         23.00        45.44 o                         
   8   8   3       1712.40       1781.58       109.62 o                         
  10   8   3          3.19         -1.40        61.09 o                         
  12   8   3        656.58        831.86        92.09 o                         
  14   8   3       1482.58       1078.64       123.28 o                         
  16   8   3         34.41        -32.98        86.62 o                         
  18   8   3          7.02         -5.63        91.40 o                         
  20   8   3        156.31        195.61       120.94 o                         
 -21   9   3          2.07       -119.72       119.72 o                         
 -19   9   3          6.14         19.13       102.95 o                         
 -17   9   3        117.16        128.03        98.03 o                         
 -15   9   3        403.34        344.80        99.19 o                         
 -13   9   3        446.89        339.23        87.88 o                         
 -11   9   3        241.94        108.07        60.55 o                         
  -9   9   3        260.25        318.52        40.49 o                         
  -7   9   3        509.14        474.89        61.91 o                         
  -5   9   3        193.61        144.83        43.71 o                         
  -3   9   3       2814.81       3139.47       131.07 o                         
  -1   9   3       4282.19       4987.18       193.47 o                         
   1   9   3       2464.53       2498.43       115.90 o                         
   3   9   3       2305.68       2668.32       125.37 o                         
   5   9   3       2548.24       2814.68       128.82 o                         
   7   9   3       2899.10       2883.12       153.26 o                         
   9   9   3       2669.22       3060.97       181.05 o                         
  11   9   3       1283.30       1498.82       147.45 o                         
  13   9   3        467.85        396.29        90.13 o                         
  15   9   3       1074.45        773.37       175.56 o                         
  17   9   3        761.30        627.93       121.46 o                         
  19   9   3        246.19        112.80       174.25 o                         
 -20  10   3        107.96         78.14       121.54 o                         
 -18  10   3         83.98        -30.55       106.28 o                         
 -16  10   3         38.89         57.84       130.98 o                         
 -14  10   3          2.26        -13.01        87.54 o                         
 -12  10   3        157.04         74.77        83.82 o                         
 -10  10   3        220.02        209.30        80.75 o                         
  -8  10   3        159.58        245.39        78.14 o                         
  -6  10   3          0.55        -57.96        57.96 o                         
  -4  10   3        709.33        799.28        77.66 o                         
  -2  10   3       2322.91       2284.72       111.78 o                         
   0  10   3        120.74         92.66        46.71 o                         
   2  10   3       1632.19       1577.54        93.39 o                         
   4  10   3       1531.61       1446.02        89.68 o                         
   6  10   3         78.30        156.10        65.42 o                         
   8  10   3        510.95        369.25        79.64 o                         
  10  10   3         94.56        110.92        74.97 o                         
  12  10   3        638.70        639.36        97.40 o                         
  14  10   3         39.51        -10.95        96.33 o                         
  16  10   3          5.68          7.54       124.83 o                         
  18  10   3        144.20         74.82       152.04 o                         
 -17  11   3        352.24        331.43       123.57 o                         
 -15  11   3        207.37        128.77       105.05 o                         
 -13  11   3        170.14        206.37        96.78 o                         
 -11  11   3         96.50         26.38        87.72 o                         
  -9  11   3        210.36        251.61        88.24 o                         
  -7  11   3        383.53        334.05        93.80 o                         
  -5  11   3        787.65        873.36       100.32 o                         
  -3  11   3       2681.53       3187.36       170.56 o                         
  -1  11   3        331.42        241.45        67.30 o                         
   1  11   3          8.87        -66.64        66.64 o                         
   3  11   3        362.91        291.28        82.10 o                         
   5  11   3        748.30        726.75       132.05 o                         
   7  11   3       1618.20       1772.10       147.73 o                         
   9  11   3       1429.06       1301.38       139.29 o                         
  11  11   3       1461.76       1340.20       155.48 o                         
  13  11   3       1082.76       1221.05       161.21 o                         
  15  11   3        464.80        210.28       129.90 o                         
 -14  12   3         16.99        101.61       110.03 o                         
 -12  12   3        279.49        314.38       107.32 o                         
 -10  12   3          1.27         -9.69        89.56 o                         
  -8  12   3        166.79         91.69        87.40 o                         
  -6  12   3         29.11         75.14        85.42 o                         
  -4  12   3          8.89        -72.69        72.69 o                         
  -2  12   3        150.39        331.64        74.15 o                         
   0  12   3        995.06       1264.65       115.29 o                         
   2  12   3          3.37         64.78        79.05 o                         
   4  12   3        225.81        142.06        98.83 o                         
   6  12   3         59.34         37.08        97.90 o                         
   8  12   3          0.91         75.36       104.04 o                         
  10  12   3         34.48        -14.89       108.90 o                         
  12  12   3          8.32        246.60       124.27 o                         
  14  12   3          3.15         95.00       157.48 o                         
 -11  13   3        715.39        634.62       138.28 o                         
  -9  13   3       1049.68       1253.25       159.03 o                         
  -7  13   3        856.02        661.38       129.58 o                         
  -5  13   3        839.58        856.11       133.35 o                         
  -3  13   3       1018.37        755.99       117.08 o                         
  -1  13   3       1077.25       1155.62       129.58 o                         
   1  13   3       2529.16       2669.15       195.54 o                         
   3  13   3       2752.05       2712.90       215.84 o                         
   5  13   3        798.07        806.40       131.12 o                         
   7  13   3        626.85        638.19       131.83 o                         
   9  13   3        374.80        213.83       123.81 o                         
  11  13   3        242.07        115.59       123.93 o                         
  -8  14   3         57.46        104.81       123.12 o                         
  -6  14   3          5.16         21.30       101.96 o                         
  -4  14   3         14.23         72.83       103.73 o                         
  -2  14   3        155.52        292.14       121.40 o                         
   0  14   3         29.13         -4.99        97.68 o                         
   2  14   3          0.81         89.23       102.84 o                         
   4  14   3         48.98          8.90       166.81 o                         
   6  14   3         48.24         94.96       120.26 o                         
 -26   0   4        434.97        201.45       175.96 o                         
 -24   0   4        226.35         32.11       122.08 o                         
 -22   0   4        767.51        647.52       136.85 o                         
 -20   0   4       1242.66       1296.52       135.41 o                         
 -18   0   4       1742.94       1898.83       267.43 o                         
 -16   0   4       2301.31       2369.42       174.37 o                         
 -14   0   4       2660.45       2753.43       169.65 o                         
 -12   0   4       1605.29       1210.43        77.90 o                         
 -10   0   4       9739.60      10362.94       411.64 o                         
  -8   0   4      41265.66      41259.05      1595.82 o                         
  -6   0   4      16820.87      15725.56       611.53 o                         
  -4   0   4      18441.08      15984.00       585.76 o                         
  -2   0   4      46263.50      49589.12      1912.24 o                         
   0   0   4      50652.48      46630.10      1922.19 o                         
   2   0   4       8643.52       7271.89       330.99 o                         
   4   0   4      13071.41      11404.60       567.43 o                         
   6   0   4        578.20        695.13        61.61 o                         
   8   0   4       4848.43       6069.15       291.28 o                         
  10   0   4      12714.70      14870.32       738.98 o                         
  12   0   4        365.83        384.85        78.07 o                         
  14   0   4         28.61         36.80        87.09 o                         
  16   0   4        822.27        775.62       134.79 o                         
  18   0   4        700.26        602.46       133.54 o                         
  20   0   4          4.28        -50.24       113.82 o                         
  22   0   4         48.16        445.70       162.53 o                         
  24   0   4        395.37        470.00       169.87 o                         
 -27   1   4          9.45         66.90       137.82 o                         
 -25   1   4         24.32         64.31        84.24 o                         
 -23   1   4        581.31        514.79       100.99 o                         
 -21   1   4        149.24        129.61        68.43 o                         
 -19   1   4         49.19        -59.66        59.66 o                         
 -17   1   4         26.87          2.33        66.53 o                         
 -15   1   4          8.44         65.42        49.91 o                         
 -13   1   4       2050.72       1892.49        84.50 o                         
 -11   1   4       1108.11       1121.50        51.80 o                         
  -9   1   4       2585.17       2417.58        83.68 o                         
  -7   1   4         26.62         37.63        29.46 o                         
  -5   1   4       6717.65       6783.35       184.14 o                         
  -3   1   4      64743.10      48151.40      1356.63 o                         
  -1   1   4      61461.69      47168.59      1485.17 o                         
   1   1   4        310.69        242.94        22.69 o                         
   3   1   4         58.77        101.25        26.12 o                         
   5   1   4         19.90         41.86        30.09 o                         
   7   1   4       6263.29       6217.61       228.23 o                         
   9   1   4       3775.49       3961.54       179.12 o                         
  11   1   4       1190.31       1023.89        76.81 o                         
  13   1   4       1759.06       1737.91       142.57 o                         
  15   1   4         19.73         10.78        66.85 o                         
  17   1   4        259.28        236.63        77.33 o                         
  19   1   4         16.08        -64.90        78.59 o                         
  21   1   4         66.98        -23.48        88.48 o                         
  23   1   4         18.42         76.30       102.24 o                         
  25   1   4          2.62        -95.56       110.50 o                         
 -26   2   4        215.30        372.29       143.73 o                         
 -24   2   4        376.18        308.00        84.97 o                         
 -22   2   4        834.40        765.18        91.81 o                         
 -20   2   4       3300.24       3805.62       197.27 o                         
 -18   2   4        113.26        130.01        58.53 o                         
 -16   2   4        306.88        268.85        50.79 o                         
 -14   2   4       1570.48       1454.74        79.67 o                         
 -12   2   4       3640.30       3713.49       132.73 o                         
 -10   2   4       5995.46       5892.72       171.23 o                         
  -8   2   4      15081.17      14260.49       393.80 o                         
  -6   2   4         51.68         33.77        21.06 o                         
  -4   2   4       4853.90       7485.92       214.76 o                         
  -2   2   4     114889.05     128969.80      4956.79 o                         
   0   2   4       5544.14       6345.57       205.58 o                         
   2   2   4       4301.31       3833.79       129.65 o                         
   4   2   4        135.59         39.64        28.68 o                         
   6   2   4       1214.97       1175.45        55.94 o                         
   8   2   4         39.45        126.21        35.29 o                         
  10   2   4       1288.24       1167.61        85.59 o                         
  12   2   4        876.67        874.30        93.28 o                         
  14   2   4         27.71         18.03        64.05 o                         
  16   2   4        177.89        136.73        63.74 o                         
  18   2   4        998.06        967.22       131.97 o                         
  20   2   4        975.01        810.68       107.14 o                         
  22   2   4        168.34        231.45       110.10 o                         
  24   2   4        136.89         26.58       142.90 o                         
 -25   3   4          0.99        234.44       109.76 o                         
 -23   3   4         73.98        168.58        90.60 o                         
 -21   3   4          1.11        -58.28        67.19 o                         
 -19   3   4        530.84        574.90        95.94 o                         
 -17   3   4        154.32        122.55        77.16 o                         
 -15   3   4        164.44        146.54        43.48 o                         
 -13   3   4       1315.51       1115.81        63.90 o                         
 -11   3   4        111.15         20.78        30.86 o                         
  -9   3   4       4311.58       4722.99       142.88 o                         
  -7   3   4       6822.72       7409.06       225.02 o                         
  -5   3   4        613.28        655.57        28.26 o                         
  -3   3   4        362.40        385.13        39.10 o                         
  -1   3   4       1007.21       1187.31        49.11 o                         
   1   3   4       5761.23       7351.97       228.39 o                         
   3   3   4        319.19        594.82        37.51 o                         
   5   3   4       3728.99       3357.52       118.20 o                         
   7   3   4       8998.60       9416.90       321.45 o                         
   9   3   4         88.16         41.59        44.87 o                         
  11   3   4        148.29         68.10        46.59 o                         
  13   3   4        441.31        413.08        80.76 o                         
  15   3   4        236.67        255.73        68.41 o                         
  17   3   4         36.63        -63.58        63.58 o                         
  19   3   4          1.03        -81.24        85.29 o                         
  21   3   4          4.31         82.55       103.52 o                         
  23   3   4          1.79        -73.98       112.52 o                         
 -26   4   4        399.34        546.94       139.74 o                         
 -24   4   4          8.45         42.15        97.96 o                         
 -22   4   4        378.43        319.35        80.28 o                         
 -20   4   4         20.02        -20.71        61.37 o                         
 -18   4   4          6.84         72.95        48.66 o                         
 -16   4   4       8638.24       9083.52       331.74 o                         
 -14   4   4       7199.19       7845.34       285.88 o                         
 -12   4   4        955.70       1333.76        69.80 o                         
 -10   4   4       2441.36       2245.31        91.54 o                         
  -8   4   4        300.98        299.75        31.77 o                         
  -6   4   4        247.29        206.92        22.37 o                         
  -4   4   4      16004.05      15560.94       477.20 o                         
  -2   4   4      34920.30      35421.61      1170.46 o                         
   0   4   4      11922.93      10902.37       365.72 o                         
   2   4   4      21852.34      20638.06       630.29 o                         
   4   4   4       3587.10       3052.75       112.36 o                         
   6   4   4       2998.33       2816.67       127.29 o                         
   8   4   4      14673.73      14842.43       581.82 o                         
  10   4   4       6201.53       6056.40       274.19 o                         
  12   4   4       2126.41       2644.82       150.14 o                         
  14   4   4       9742.12      10366.80       484.35 o                         
  16   4   4       6778.98       7968.38       389.14 o                         
  18   4   4       1404.17       1289.51       136.37 o                         
  20   4   4        805.86        734.94       123.85 o                         
  22   4   4         36.69         31.93       129.04 o                         
  24   4   4        322.38        508.93       134.33 o                         
 -25   5   4          5.35        -77.92       120.36 o                         
 -23   5   4         44.78        127.81       100.81 o                         
 -21   5   4        295.50        284.72        97.73 o                         
 -19   5   4          9.11        -65.57        65.57 o                         
 -17   5   4       1744.03       2209.02       114.64 o                         
 -15   5   4         51.68         47.80        43.91 o                         
 -13   5   4        130.15        114.83        39.27 o                         
 -11   5   4          5.08         15.68        34.53 o                         
  -9   5   4        205.64        193.96        28.80 o                         
  -7   5   4       7935.61       9323.51       300.52 o                         
  -5   5   4       9769.92      10678.74       346.44 o                         
  -3   5   4         92.69        116.33        25.12 o                         
  -1   5   4       1585.54       1769.85        65.65 o                         
   1   5   4       3083.00       3569.68       119.54 o                         
   3   5   4        267.82        181.75        30.85 o                         
   5   5   4        264.41        327.46        37.79 o                         
   7   5   4         31.90        -29.53        53.57 o                         
   9   5   4        180.15        309.41        63.74 o                         
  11   5   4       1604.95       1703.04       116.17 o                         
  13   5   4         28.96        100.18        36.23 o                         
  15   5   4       1000.39        779.49        84.13 o                         
  17   5   4        400.72        279.50       107.81 o                         
  19   5   4        130.11         32.86        97.16 o                         
  21   5   4         46.50        210.04       111.58 o                         
  23   5   4          0.29        -15.50       120.64 o                         
 -24   6   4         44.57        184.90       127.83 o                         
 -22   6   4        237.94        316.12       105.49 o                         
 -20   6   4        707.57        908.51       127.61 o                         
 -18   6   4        823.18        920.80        79.27 o                         
 -16   6   4         56.25          0.57        48.62 o                         
 -14   6   4         15.00         68.16        40.97 o                         
 -12   6   4       1859.08       2108.97        95.81 o                         
 -10   6   4       5497.02       5556.72       208.91 o                         
  -8   6   4      18985.04      18534.20       616.73 o                         
  -6   6   4      12704.32      11131.66       394.55 o                         
  -4   6   4        298.87        189.96        21.66 o                         
  -2   6   4       5101.52       4303.37       169.40 o                         
   0   6   4      11775.81      11150.69       357.83 o                         
   2   6   4        584.23        948.36        52.52 o                         
   4   6   4         21.07        171.76        31.21 o                         
   6   6   4       4134.50       4543.46       192.66 o                         
   8   6   4       3319.73       2974.25       161.54 o                         
  10   6   4       3411.86       3655.55       197.42 o                         
  12   6   4        191.90        113.99        99.39 o                         
  14   6   4       3302.64       3484.04       250.07 o                         
  16   6   4         22.97        -63.60        82.95 o                         
  18   6   4        594.03        513.55       127.64 o                         
  20   6   4        351.18        146.01       105.12 o                         
  22   6   4          2.22         49.81       117.99 o                         
 -23   7   4        299.57        378.27       129.86 o                         
 -21   7   4         90.79        -51.74        91.38 o                         
 -19   7   4        273.14        260.36        88.67 o                         
 -17   7   4       1290.44       1352.93       178.71 o                         
 -15   7   4        319.11        342.55        53.32 o                         
 -13   7   4          0.64        -36.35        36.35 o                         
 -11   7   4        278.12        258.06        39.47 o                         
  -9   7   4         83.50         81.67        32.59 o                         
  -7   7   4       3420.93       3422.23       127.33 o                         
  -5   7   4       1934.66       2247.33       102.26 o                         
  -3   7   4        254.84        138.60        36.85 o                         
  -1   7   4        384.63        337.54        33.76 o                         
   1   7   4        204.12        169.35        31.54 o                         
   3   7   4         99.97        141.56        48.74 o                         
   5   7   4        118.73         55.35        46.34 o                         
   7   7   4        485.44        472.41        71.10 o                         
   9   7   4        524.60        489.83        64.53 o                         
  11   7   4       1027.84        888.03        97.38 o                         
  13   7   4         27.50         27.14        76.87 o                         
  15   7   4        599.34        776.87       111.56 o                         
  17   7   4          0.02         26.73        93.22 o                         
  19   7   4        104.51        148.00       108.57 o                         
  21   7   4         33.64         53.76       112.43 o                         
 -22   8   4         35.41          2.03       121.13 o                         
 -20   8   4        901.14        902.19       122.78 o                         
 -18   8   4        457.18        456.01       100.35 o                         
 -16   8   4        543.33        577.64        95.34 o                         
 -14   8   4       2552.66       2598.27       162.64 o                         
 -12   8   4       1101.77       1127.48        72.72 o                         
 -10   8   4       2406.29       2427.40       108.27 o                         
  -8   8   4       4442.62       4605.73       178.50 o                         
  -6   8   4       3648.37       4049.11       175.44 o                         
  -4   8   4       2996.87       2966.17       113.45 o                         
  -2   8   4       4554.18       4608.25       175.53 o                         
   0   8   4      10706.41      10807.22       369.32 o                         
   2   8   4       3088.81       2908.78       119.05 o                         
   4   8   4       2325.49       2601.00       115.83 o                         
   6   8   4       3362.44       3674.91       258.72 o                         
   8   8   4       1193.76       1236.15        91.74 o                         
  10   8   4       3360.52       3290.10       188.98 o                         
  12   8   4       1774.69       1753.91       128.25 o                         
  14   8   4         54.98         76.31        77.20 o                         
  16   8   4        682.58        837.62       110.55 o                         
  18   8   4        493.01        310.52       130.85 o                         
  20   8   4        118.41        164.86       134.71 o                         
 -21   9   4         45.92        -11.06       118.21 o                         
 -19   9   4          1.27        -20.08       105.83 o                         
 -17   9   4         44.27        230.02        95.16 o                         
 -15   9   4         13.78        -77.83        77.83 o                         
 -13   9   4         57.55        -24.46        70.38 o                         
 -11   9   4         94.10         57.32        48.05 o                         
  -9   9   4        812.55        829.01        74.71 o                         
  -7   9   4        213.18        101.29        40.82 o                         
  -5   9   4       1021.44        883.74        61.38 o                         
  -3   9   4         20.17         32.43        36.05 o                         
  -1   9   4         30.28         29.99        38.08 o                         
   1   9   4       2076.64       1960.98        97.00 o                         
   3   9   4        188.85        145.92        43.95 o                         
   5   9   4          7.77         26.66        40.27 o                         
   7   9   4        797.63        795.60        76.73 o                         
   9   9   4          8.11        -59.59        59.59 o                         
  11   9   4        368.10        242.92        78.53 o                         
  13   9   4        824.52        921.18       118.91 o                         
  15   9   4          0.81        -83.06        83.06 o                         
  17   9   4         16.61       -100.89       100.89 o                         
  19   9   4          8.21       -133.39       133.39 o                         
 -20  10   4          2.06        -48.18       118.13 o                         
 -18  10   4          4.09        -51.47       105.86 o                         
 -16  10   4        138.01        195.48       102.69 o                         
 -14  10   4        328.83        440.97        96.66 o                         
 -12  10   4        277.56        250.44        82.48 o                         
 -10  10   4         55.25         57.56        70.03 o                         
  -8  10   4         27.92         48.47        54.08 o                         
  -6  10   4        961.88       1068.34        92.24 o                         
  -4  10   4        666.37        488.76        53.17 o                         
  -2  10   4       1100.22        891.78        62.35 o                         
   0  10   4        632.21        709.33        67.76 o                         
   2  10   4         68.94        108.78        46.99 o                         
   4  10   4       1656.31       1609.95       114.61 o                         
   6  10   4       1070.67       1344.64       153.78 o                         
   8  10   4       1083.86       1297.67       110.46 o                         
  10  10   4        468.77        479.11        87.06 o                         
  12  10   4         10.48         75.45        92.45 o                         
  14  10   4        413.72        527.19       131.58 o                         
  16  10   4        752.47        900.75       154.81 o                         
  18  10   4        432.54        422.26       151.03 o                         
 -17  11   4          5.28         -6.53       113.69 o                         
 -15  11   4         31.91        -94.60       113.98 o                         
 -13  11   4         24.37         54.07        91.07 o                         
 -11  11   4        312.92        271.43        93.58 o                         
  -9  11   4          4.41         21.59        81.28 o                         
  -7  11   4          0.51        -74.27        74.27 o                         
  -5  11   4        193.56         95.17       108.89 o                         
  -3  11   4       1750.68       1732.63       159.49 o                         
  -1  11   4        719.50        454.83        72.98 o                         
   1  11   4        641.56        643.18        90.45 o                         
   3  11   4        275.60        389.84        83.57 o                         
   5  11   4          1.54        -56.63        87.37 o                         
   7  11   4        119.49         73.31        85.35 o                         
   9  11   4       1074.95       1158.96       126.51 o                         
  11  11   4        722.78        595.27       186.51 o                         
  13  11   4         58.31          5.80       116.11 o                         
  15  11   4          9.88        -48.14       170.65 o                         
 -14  12   4        293.32        225.53       111.47 o                         
 -12  12   4        431.75        319.22       108.02 o                         
 -10  12   4       1703.60       1810.77       158.34 o                         
  -8  12   4       1319.09       1193.44       126.65 o                         
  -6  12   4       1263.91       1664.52       144.34 o                         
  -4  12   4       1370.57       1447.56       156.43 o                         
  -2  12   4       1570.38       1410.30       110.87 o                         
   0  12   4       6921.73       8279.93       410.39 o                         
   2  12   4       5559.68       6768.66       377.89 o                         
   4  12   4       1171.71       1293.38       175.55 o                         
   6  12   4        555.29        589.79       141.15 o                         
   8  12   4        680.65        730.36       131.57 o                         
  10  12   4       1876.55       2349.99       369.99 o                         
  12  12   4       1636.76       1454.33       177.75 o                         
 -11  13   4         59.13        154.74       119.93 o                         
  -9  13   4         45.20        125.23       112.74 o                         
  -7  13   4         44.18        138.95        99.47 o                         
  -5  13   4         11.74         76.20        92.83 o                         
  -3  13   4         58.29        -17.80        89.42 o                         
  -1  13   4         45.95         56.64        88.35 o                         
   1  13   4         18.34         14.70        89.14 o                         
   3  13   4         10.77        -54.17       107.73 o                         
   5  13   4         13.55       -101.70       101.70 o                         
   7  13   4          0.41         10.54       110.64 o                         
   9  13   4         16.96        199.11       124.45 o                         
  -6  14   4        550.03        548.46       120.13 o                         
  -4  14   4        673.47        497.24       121.41 o                         
  -2  14   4        301.93        312.40       124.74 o                         
   0  14   4        140.37        135.55       104.14 o                         
   2  14   4        283.71        356.72       129.89 o                         
   4  14   4        418.52        476.51       130.95 o                         
 -27   1   5        196.93        181.40       187.60 o                         
 -25   1   5        190.02        301.55        88.97 o                         
 -23   1   5        267.16        339.41        84.81 o                         
 -21   1   5       1402.97       1360.47       114.50 o                         
 -19   1   5       1280.79       1471.83       116.16 o                         
 -17   1   5        631.03        583.96        83.38 o                         
 -15   1   5       4510.24       4093.81       183.96 o                         
 -13   1   5       6522.27       7678.33       254.65 o                         
 -11   1   5        857.76        911.25        49.50 o                         
  -9   1   5      28856.47      28381.98       779.43 o                         
  -7   1   5      10033.48       9196.38       248.32 o                         
  -5   1   5       2580.89       2691.48        80.90 o                         
  -3   1   5     237257.66     242384.55      7617.11 o                         
  -1   1   5      79394.61      82270.51      2585.83 o                         
   1   1   5       1906.42       2175.53        75.05 o                         
   3   1   5       3165.11       3134.44       114.54 o                         
   5   1   5        181.60         61.57        39.42 o                         
   7   1   5       8718.65       8507.91       292.72 o                         
   9   1   5      18159.09      17904.31       751.09 o                         
  11   1   5       3063.11       3471.36       220.72 o                         
  13   1   5         10.10         10.02        52.40 o                         
  15   1   5        121.75        196.63        70.46 o                         
  17   1   5        549.13        699.58        95.31 o                         
  19   1   5        504.39        648.20       104.60 o                         
  21   1   5        207.90        223.25       102.05 o                         
  23   1   5         93.17        215.33       108.77 o                         
 -26   2   5         35.22        211.57       107.86 o                         
 -24   2   5        103.30         40.57        80.49 o                         
 -22   2   5        365.39        265.44        79.43 o                         
 -20   2   5        137.47        162.49        69.36 o                         
 -18   2   5       1092.04        990.93        86.14 o                         
 -16   2   5         19.32         27.60        47.71 o                         
 -14   2   5        164.43        117.99        43.17 o                         
 -12   2   5        187.77        146.53        33.98 o                         
 -10   2   5       1498.42       1452.12        56.63 o                         
  -8   2   5        536.86        609.91        32.75 o                         
  -6   2   5      17196.74      16709.64       475.59 o                         
   0   2   5      26429.95      26489.46       837.35 o                         
   2   2   5       2555.70       3175.74       113.97 o                         
   4   2   5       3846.41       4321.14       144.98 o                         
   6   2   5       5050.55       4873.07       168.03 o                         
   8   2   5        752.38        636.98        50.75 o                         
  10   2   5        366.91        353.90        54.57 o                         
  12   2   5       2237.59       2121.19       176.70 o                         
  14   2   5        303.86        246.57        64.19 o                         
  16   2   5          4.11        112.91        74.14 o                         
  18   2   5       1450.47       1091.93       113.53 o                         
  20   2   5          0.00        111.43        87.58 o                         
  22   2   5         31.51         55.29       108.89 o                         
  24   2   5          6.13         87.45       115.57 o                         
 -25   3   5        315.28        345.32       119.21 o                         
 -23   3   5        334.16        385.39        86.80 o                         
 -21   3   5        430.13        349.60        74.24 o                         
 -19   3   5       1750.97       1618.39       109.71 o                         
 -17   3   5      12479.35      13597.55       514.11 o                         
 -15   3   5       3873.42       3755.55       153.24 o                         
 -13   3   5       1432.44       1706.95        78.24 o                         
 -11   3   5        920.44        932.82        45.09 o                         
  -9   3   5      11680.07       9383.64       282.00 o                         
  -7   3   5      10744.40       7806.39       226.36 o                         
  -5   3   5        326.39        324.03        35.63 o                         
  -3   3   5      10777.56      11726.67       411.22 o                         
  -1   3   5        680.92        492.81        35.03 o                         
   1   3   5        341.01        470.41        30.70 o                         
   3   3   5       4241.60       4306.26       147.35 o                         
   5   3   5       1476.16       1378.63        61.12 o                         
   7   3   5       1366.08       1277.78        79.06 o                         
   9   3   5       4848.27       5020.24       244.71 o                         
  11   3   5       1845.51       1720.84       120.53 o                         
  13   3   5       4435.32       4691.84       242.34 o                         
  15   3   5       4558.38       4483.28       273.20 o                         
  17   3   5       3110.72       3423.86       223.32 o                         
  19   3   5       2999.44       3577.27       242.11 o                         
  21   3   5        334.01        162.79       116.46 o                         
  23   3   5        103.00        212.46       161.02 o                         
 -26   4   5          9.95         56.49       114.81 o                         
 -24   4   5         11.75         98.31       101.30 o                         
 -22   4   5         89.61        101.74        77.51 o                         
 -20   4   5        241.67        107.29        64.94 o                         
 -18   4   5          4.77         85.44        48.74 o                         
 -16   4   5        549.32        536.97        53.83 o                         
 -14   4   5        653.25        615.31        49.98 o                         
 -12   4   5        318.65        347.12        38.60 o                         
 -10   4   5        485.21        557.67        40.87 o                         
  -8   4   5         13.31         -6.83        22.73 o                         
  -6   4   5       4636.79       4801.60       154.63 o                         
  -4   4   5       1578.51       1847.89        80.52 o                         
  -2   4   5       1950.72       2307.73        89.12 o                         
   0   4   5         61.05         70.90        31.96 o                         
   2   4   5       3068.25       2537.48        93.14 o                         
   4   4   5        385.89        367.97        35.17 o                         
   6   4   5       4414.33       4753.87       190.88 o                         
   8   4   5       1398.49       1278.83        91.69 o                         
  10   4   5         32.18         81.41        44.98 o                         
  12   4   5        210.62         83.48        53.76 o                         
  14   4   5       1519.76       1832.07       124.19 o                         
  16   4   5        187.12         76.55        83.26 o                         
  18   4   5        245.36        218.18       127.91 o                         
  20   4   5          0.51         72.06       101.67 o                         
  22   4   5          0.63        -62.01       107.56 o                         
 -25   5   5          2.41        -61.79       110.56 o                         
 -23   5   5        241.20        209.87       101.18 o                         
 -21   5   5        250.56        193.87       115.76 o                         
 -19   5   5        393.43        308.61        70.31 o                         
 -17   5   5          6.00         58.39        68.42 o                         
 -15   5   5        698.07        676.03        64.76 o                         
 -13   5   5       1327.84       1242.71        71.98 o                         
 -11   5   5       1947.61       2080.17       102.72 o                         
  -9   5   5      12319.75      12459.38       400.92 o                         
  -7   5   5         58.46         59.20        32.19 o                         
  -5   5   5       1070.38       1234.55        60.15 o                         
  -3   5   5      42392.81      41222.71      1298.77 o                         
  -1   5   5      16389.50      17626.19       561.78 o                         
   1   5   5      11086.06      10596.10       358.97 o                         
   3   5   5      10944.72       9718.78       345.18 o                         
   5   5   5       1270.99       1612.17        83.58 o                         
   7   5   5      11077.72      10481.62       447.97 o                         
   9   5   5       4724.22       4864.26       221.52 o                         
  11   5   5       2157.24       2244.46       123.18 o                         
  13   5   5       5460.22       5773.83       259.21 o                         
  15   5   5         32.24         33.15        89.38 o                         
  17   5   5        693.64        578.35       108.25 o                         
  19   5   5       1121.28       1397.18       189.44 o                         
  21   5   5        126.59          7.26       110.66 o                         
  23   5   5        212.38        222.82       131.27 o                         
 -24   6   5        114.79         26.16       111.45 o                         
 -22   6   5          0.74        -95.36        95.36 o                         
 -20   6   5         33.32         55.31        86.52 o                         
 -18   6   5         56.61         38.85        64.43 o                         
 -16   6   5         61.78        -32.96        46.39 o                         
 -14   6   5         35.62         -9.72        50.40 o                         
 -12   6   5         28.98         44.31        35.03 o                         
 -10   6   5          0.81        -33.43        33.43 o                         
  -8   6   5         40.34         45.43        31.12 o                         
  -6   6   5        134.12        146.96        38.48 o                         
  -4   6   5        275.60        290.89        33.79 o                         
  -2   6   5        261.12        371.21        37.57 o                         
   0   6   5       1184.45       1226.97        59.43 o                         
   2   6   5        752.43        869.66        53.03 o                         
   4   6   5       3840.28       4379.71       167.93 o                         
   6   6   5         13.92         26.13        37.88 o                         
   8   6   5        416.95        301.47        72.12 o                         
  10   6   5        151.22         90.13        62.64 o                         
  12   6   5         57.61         -7.66        70.24 o                         
  14   6   5        267.44        304.93        87.03 o                         
  16   6   5         87.50         -2.91        86.30 o                         
  18   6   5        170.61        281.65       108.37 o                         
  20   6   5         38.35       -101.81       101.81 o                         
  22   6   5         28.96         95.25       125.14 o                         
 -23   7   5        122.98        219.05       113.78 o                         
 -21   7   5        161.18        327.77        99.31 o                         
 -19   7   5        298.63        299.43        94.17 o                         
 -17   7   5       1929.01       1918.72       223.39 o                         
 -15   7   5       1641.30       1724.19        95.82 o                         
 -13   7   5        445.42        402.21        47.07 o                         
 -11   7   5       2064.22       1974.67        98.46 o                         
  -9   7   5       5460.86       5435.53       204.56 o                         
  -7   7   5       9741.62      10473.91       417.81 o                         
  -5   7   5       2847.99       2786.27       121.68 o                         
  -3   7   5       1377.29       1401.31       136.68 o                         
  -1   7   5      10990.12      10867.75       387.20 o                         
   1   7   5       4387.55       4507.16       168.93 o                         
   3   7   5       4351.68       4083.26       165.26 o                         
   5   7   5       4532.24       4220.04       182.20 o                         
   7   7   5       1047.33        926.15        65.48 o                         
   9   7   5       2056.15       2131.17       134.10 o                         
  11   7   5       2332.12       2476.24       169.46 o                         
  13   7   5       1831.06       1967.93       155.26 o                         
  15   7   5        419.05        395.69       100.11 o                         
  17   7   5         97.54         70.57        99.36 o                         
  19   7   5         95.04         97.74       118.94 o                         
  21   7   5          6.84        141.33       128.91 o                         
 -22   8   5        100.06        216.10       128.90 o                         
 -20   8   5         60.92        138.33        96.06 o                         
 -18   8   5        444.12        520.28       143.52 o                         
 -16   8   5        757.99        765.91       111.81 o                         
 -14   8   5        974.65        842.42       111.87 o                         
 -12   8   5        376.09        298.76        44.26 o                         
 -10   8   5          0.00        -20.23        34.30 o                         
  -8   8   5         53.17         71.81        38.70 o                         
  -6   8   5        339.68        462.16        56.54 o                         
  -4   8   5       1439.90       1181.66        63.74 o                         
  -2   8   5        196.94        150.94        30.43 o                         
   0   8   5         10.72         28.81        32.99 o                         
   2   8   5         96.59        129.01        38.55 o                         
   4   8   5         51.76        166.08        37.54 o                         
   6   8   5       1118.13       1093.34       107.55 o                         
   8   8   5        479.94        393.93        66.02 o                         
  10   8   5        360.59        229.72        65.29 o                         
  12   8   5          4.14         26.61        69.75 o                         
  14   8   5        125.78         25.42        87.77 o                         
  16   8   5         23.74        -15.44        93.44 o                         
  18   8   5          4.46         94.92       108.10 o                         
  20   8   5         55.33       -155.87       155.87 o                         
 -21   9   5        355.59        503.95       174.33 o                         
 -19   9   5       1432.23       1110.47       127.87 o                         
 -17   9   5       1383.61       1706.65       154.37 o                         
 -15   9   5        154.85         51.09        81.59 o                         
 -13   9   5        331.73        362.50        80.50 o                         
 -11   9   5        293.07        379.18        60.49 o                         
  -9   9   5       2282.39       2039.51       101.35 o                         
  -7   9   5       3715.63       3334.27       167.62 o                         
  -5   9   5         27.98         43.04        31.59 o                         
  -3   9   5        554.88        756.58        53.44 o                         
  -1   9   5        809.15        851.64        59.63 o                         
   1   9   5        252.39        314.03        43.77 o                         
   3   9   5        960.19       1100.85        68.89 o                         
   5   9   5       2120.52       2329.92       126.36 o                         
   7   9   5       1054.59        871.93        81.48 o                         
   9   9   5        916.39       1033.09        99.00 o                         
  11   9   5       2208.51       2153.26       165.08 o                         
  13   9   5        506.97        281.11        89.05 o                         
  15   9   5        182.38        171.88       100.74 o                         
  17   9   5        462.96        603.06       146.07 o                         
  19   9   5        220.36        190.19       144.49 o                         
 -20  10   5        117.28        221.20       123.13 o                         
 -18  10   5         16.66         -8.22        99.41 o                         
 -16  10   5         93.33        138.46        92.12 o                         
 -14  10   5         29.77         71.26        83.98 o                         
 -12  10   5        150.27         52.48        76.52 o                         
 -10  10   5        327.10        255.07        62.17 o                         
  -8  10   5        117.86        173.00        56.41 o                         
  -6  10   5          9.97        -59.35        59.35 o                         
  -4  10   5         81.90         62.32        47.07 o                         
  -2  10   5       1785.09       1244.75        71.81 o                         
   0  10   5       1390.30       1312.15        83.09 o                         
   2  10   5         64.00         94.29        46.54 o                         
   4  10   5         85.43         95.62        60.51 o                         
   6  10   5        694.84        598.61        87.83 o                         
   8  10   5        514.97        372.86       102.90 o                         
  10  10   5        157.61          8.91        86.11 o                         
  12  10   5        732.59        820.66       139.64 o                         
  14  10   5        125.07        171.73       119.47 o                         
  16  10   5         29.53        195.22       132.10 o                         
 -17  11   5        309.53        287.69       120.81 o                         
 -15  11   5        142.90        222.89        99.57 o                         
 -13  11   5        317.17        231.81        91.90 o                         
 -11  11   5        898.26       1056.34       112.03 o                         
  -9  11   5        724.25        619.68        93.71 o                         
  -7  11   5        910.85        724.03        91.71 o                         
  -5  11   5       1111.13       1056.34        94.57 o                         
  -3  11   5       1138.16       1253.98        92.82 o                         
  -1  11   5       1109.76       1150.47       103.87 o                         
   1  11   5       3690.31       3676.33       348.25 o                         
   3  11   5       2373.01       2369.74       168.86 o                         
   5  11   5        984.29        651.09       100.16 o                         
   7  11   5       1701.57       1599.15       143.80 o                         
   9  11   5        151.15         59.15        89.65 o                         
  11  11   5         51.23         92.18       109.60 o                         
  13  11   5        539.86        407.77       161.11 o                         
  15  11   5         88.34        327.62       138.38 o                         
 -14  12   5          4.18        201.61       109.27 o                         
 -12  12   5         56.64        110.29        99.19 o                         
 -10  12   5        274.60        173.61        99.82 o                         
  -8  12   5         47.38        -18.68        84.86 o                         
  -6  12   5          0.05        -45.31        76.38 o                         
  -4  12   5         17.99         83.08        93.15 o                         
  -2  12   5        124.48         14.66        72.72 o                         
   0  12   5         72.50        123.36        75.88 o                         
   2  12   5        135.04        123.54        86.90 o                         
   4  12   5         81.03        173.65        88.92 o                         
   6  12   5        123.05        283.26       107.90 o                         
   8  12   5          0.20        -19.21       104.12 o                         
  10  12   5        446.42        558.71       130.81 o                         
  12  12   5        266.63        267.43       138.25 o                         
 -11  13   5        622.95        652.13       136.38 o                         
  -9  13   5        347.48        351.65       121.18 o                         
  -7  13   5        458.39        421.53       103.35 o                         
  -5  13   5        738.60        722.58       115.78 o                         
  -3  13   5       1580.04       2056.26       262.22 o                         
  -1  13   5       1769.05       2119.03       167.76 o                         
   1  13   5        531.25        444.64       103.03 o                         
   3  13   5        574.63        617.55       128.82 o                         
   5  13   5        797.84        750.77       130.83 o                         
   7  13   5        676.96        537.30       132.26 o                         
   9  13   5        666.18        667.08       143.95 o                         
  -6  14   5          2.80         92.08       105.74 o                         
  -4  14   5          0.27        -56.98       102.98 o                         
  -2  14   5          3.66        -22.48        98.14 o                         
   0  14   5          4.83        -62.55        95.16 o                         
   2  14   5          8.52         90.86       105.50 o                         
   4  14   5          1.17         83.10       146.96 o                         
 -26   0   6        131.84        163.20       139.93 o                         
 -24   0   6         37.21        -40.53       116.94 o                         
 -22   0   6        277.36        151.59       112.83 o                         
 -20   0   6       3483.55       4136.93       418.09 o                         
 -18   0   6        271.36        135.61       151.66 o                         
 -16   0   6       2209.35       2154.59       146.57 o                         
 -14   0   6       3823.18       3386.92       183.72 o                         
 -12   0   6        584.58        474.72        61.71 o                         
 -10   0   6      12601.95      13430.37       526.63 o                         
  -8   0   6       7741.57       7015.39       281.60 o                         
  -6   0   6         52.54        177.89        42.14 o                         
  -4   0   6       5629.10       4944.85       213.84 o                         
  -2   0   6        710.80        753.26        45.37 o                         
   0   0   6      34954.98      34155.46      1405.51 o                         
   2   0   6        896.63        729.60        54.96 o                         
   4   0   6       5460.62       4671.39       225.78 o                         
   6   0   6       1528.86       1564.17        94.01 o                         
   8   0   6        440.19        373.49        74.40 o                         
  10   0   6      16621.50      19331.50      1247.13 o                         
  12   0   6        394.98        117.13       155.49 o                         
  14   0   6        959.86        862.02       191.33 o                         
  16   0   6       2473.87       2525.83       229.30 o                         
  18   0   6       2105.69       2074.68       219.66 o                         
  20   0   6        213.34         72.61       127.14 o                         
  22   0   6         98.73        -28.55       141.62 o                         
  24   0   6         40.86        -23.00       152.57 o                         
 -27   1   6         38.90        155.72       110.78 o                         
 -25   1   6         23.16         49.37        86.29 o                         
 -23   1   6        114.56        164.84        79.91 o                         
 -21   1   6          0.35         16.66        68.52 o                         
 -19   1   6        854.92       1194.50        95.10 o                         
 -17   1   6        301.06        167.71        53.78 o                         
 -15   1   6          1.22         17.70        43.35 o                         
 -13   1   6          1.38         39.44        34.46 o                         
 -11   1   6         21.46         -4.80        28.00 o                         
  -9   1   6         48.74         16.62        21.77 o                         
  -7   1   6       7398.79       7067.98       192.44 o                         
  -5   1   6      12404.69      10830.53       310.03 o                         
  -3   1   6      21950.77      14233.04       435.49 o                         
  -1   1   6      38362.60      33668.62      1021.56 o                         
   1   1   6       2491.00       2814.41       103.82 o                         
   3   1   6       3594.48       4301.37       146.70 o                         
   5   1   6       1529.90       1675.24        70.54 o                         
   7   1   6       7081.04       5960.52       234.43 o                         
   9   1   6       2010.36       2043.85       114.33 o                         
  11   1   6        907.66        850.16        85.78 o                         
  13   1   6          8.87         45.21        67.64 o                         
  15   1   6         35.55         66.17        69.14 o                         
  17   1   6          3.52         50.22        75.34 o                         
  19   1   6        127.07         74.28        88.55 o                         
  21   1   6         12.64         72.03        94.49 o                         
  23   1   6          3.90        -26.04       103.04 o                         
 -26   2   6        253.31        350.96       104.25 o                         
 -24   2   6        187.10         96.59        89.06 o                         
 -22   2   6        588.85        570.44        86.87 o                         
 -20   2   6        547.15        441.93        74.17 o                         
 -18   2   6       2550.40       2336.34       119.95 o                         
 -16   2   6       4932.68       5249.56       214.12 o                         
 -14   2   6        683.51        724.47        74.84 o                         
 -12   2   6         43.79         50.27        30.58 o                         
 -10   2   6       6353.92       6271.25       193.37 o                         
  -8   2   6       5236.03       4991.80       149.98 o                         
  -6   2   6        671.47        514.89        28.18 o                         
  -4   2   6       2699.49       1869.88        63.42 o                         
  -2   2   6        366.64        309.01        25.61 o                         
   0   2   6       1186.58        962.10        41.49 o                         
   2   2   6      14451.67      12503.78       398.70 o                         
   4   2   6       3092.76       2988.68       103.83 o                         
   6   2   6       2989.80       3142.93       125.95 o                         
   8   2   6       8626.89       8041.65       348.69 o                         
  10   2   6       2823.02       3050.56       171.75 o                         
  12   2   6       5248.03       4743.35       243.78 o                         
  14   2   6       4422.40       4560.94       245.99 o                         
  16   2   6       1544.90       1523.50       125.66 o                         
  18   2   6       2328.92       2469.18       167.39 o                         
  20   2   6        438.53        511.34       107.36 o                         
  22   2   6        204.11        470.50       150.05 o                         
  24   2   6        610.31        624.37       140.93 o                         
 -25   3   6         64.69         62.76       105.19 o                         
 -23   3   6        146.22         82.98        81.38 o                         
 -21   3   6         22.05         72.04        64.42 o                         
 -19   3   6        830.71        859.93        76.57 o                         
 -17   3   6        650.97        570.42        61.35 o                         
 -15   3   6        277.07        215.88        43.39 o                         
 -13   3   6         92.12         94.53        36.23 o                         
 -11   3   6       1167.33       1305.96        55.50 o                         
  -9   3   6       6166.86       7315.66       229.77 o                         
  -7   3   6       2431.90       2798.79        91.99 o                         
  -5   3   6        132.86        113.34        22.27 o                         
  -3   3   6        395.31        484.67        34.58 o                         
  -1   3   6       6005.04       7497.13       269.02 o                         
   1   3   6       7013.99       7486.69       234.33 o                         
   3   3   6       9091.92      10736.95       361.47 o                         
   5   3   6       5903.44       6857.26       239.06 o                         
   7   3   6       2256.09       1820.26        95.33 o                         
   9   3   6       1101.69        985.33        80.88 o                         
  11   3   6       1086.84       1237.84       139.07 o                         
  13   3   6       4725.54       5174.84       265.35 o                         
  15   3   6        611.05        499.57       121.50 o                         
  17   3   6        593.98        539.45       104.06 o                         
  19   3   6         15.76         54.79        92.36 o                         
  21   3   6         56.70         81.35       108.18 o                         
  23   3   6          0.15        -93.02       117.67 o                         
 -26   4   6         59.08        220.64       116.82 o                         
 -24   4   6          2.03        -93.45        93.45 o                         
 -22   4   6         13.14         10.42        82.71 o                         
 -20   4   6          7.30         61.09        61.85 o                         
 -18   4   6        546.15        374.33        78.19 o                         
 -16   4   6         27.44         25.38        42.49 o                         
 -14   4   6         72.04          9.44        38.67 o                         
 -12   4   6        357.17        312.15        47.23 o                         
 -10   4   6       2044.05       2048.96        79.29 o                         
  -8   4   6        103.87         90.05        19.74 o                         
  -6   4   6       4232.72       4589.02       156.09 o                         
  -4   4   6       4118.62       3872.84       147.34 o                         
  -2   4   6        647.83        616.82        36.06 o                         
   0   4   6      27248.81      24405.26       808.75 o                         
   2   4   6      21381.00      21738.22       691.04 o                         
   4   4   6       1722.65       1544.08        69.13 o                         
   6   4   6       1942.83       1991.05       100.82 o                         
   8   4   6        546.16        519.28        68.24 o                         
  10   4   6       7469.37       7681.86       340.41 o                         
  12   4   6       5065.70       6111.57       302.46 o                         
  14   4   6        719.43        818.02       134.58 o                         
  16   4   6       2568.86       2891.24       235.60 o                         
  18   4   6       3234.88       3378.23       230.10 o                         
  20   4   6        959.94       1079.08       167.57 o                         
  22   4   6         33.60       -107.41       108.50 o                         
 -25   5   6         13.44        185.82       117.13 o                         
 -23   5   6        121.32        128.67        99.90 o                         
 -21   5   6          2.55        -75.15        75.15 o                         
 -19   5   6         20.96          3.20        67.70 o                         
 -17   5   6         92.74         97.35        47.38 o                         
 -15   5   6        247.67        158.35        45.64 o                         
 -13   5   6        767.06        746.77        57.37 o                         
 -11   5   6         17.59          2.77        26.53 o                         
  -9   5   6       1020.04       1066.04        51.70 o                         
  -7   5   6          1.82         17.17        26.76 o                         
  -5   5   6       2736.87       3126.10       145.67 o                         
  -3   5   6       1503.21       1197.57        55.98 o                         
  -1   5   6         32.44         65.92        27.78 o                         
   1   5   6       4677.07       4315.09       170.74 o                         
   3   5   6       1105.83       1239.16        61.08 o                         
   5   5   6         15.55         -9.24        37.95 o                         
   7   5   6       2610.81       3156.48       155.34 o                         
   9   5   6          2.55         -6.79        57.52 o                         
  11   5   6       1379.18       1249.50       125.86 o                         
  13   5   6       1675.56       1459.58       138.61 o                         
  15   5   6        421.53        531.67        77.38 o                         
  17   5   6        220.73        151.96        96.79 o                         
  19   5   6         13.29        -29.64       100.11 o                         
  21   5   6          1.27         34.24       109.09 o                         
 -24   6   6         76.85         89.31       108.34 o                         
 -22   6   6        471.52        386.07       104.35 o                         
 -20   6   6        676.63        634.37       105.55 o                         
 -18   6   6        906.79        931.15       138.55 o                         
 -16   6   6       4136.19       4440.56       202.21 o                         
 -14   6   6       2583.00       2705.86       125.02 o                         
 -12   6   6       1673.97       1572.92       100.08 o                         
 -10   6   6       6769.46       7217.97       262.03 o                         
  -8   6   6       7271.39       7207.59       278.30 o                         
  -6   6   6       9353.58       8590.73       364.85 o                         
  -4   6   6      19988.51      21862.74       847.57 o                         
  -2   6   6       8180.14       8211.65       309.31 o                         
   0   6   6       4931.22       4771.92       188.22 o                         
   2   6   6       2036.35       2529.20       104.29 o                         
   4   6   6        379.25        361.55        42.33 o                         
   6   6   6       5463.03       5740.75       256.73 o                         
   8   6   6       3180.34       3353.96       163.73 o                         
  10   6   6       1263.61       1243.45        85.03 o                         
  12   6   6         28.65        136.86        75.46 o                         
  14   6   6        249.10         73.32       105.04 o                         
  16   6   6        304.78        280.10       100.17 o                         
  18   6   6        249.48        323.93       119.80 o                         
  20   6   6        116.23         18.17       106.79 o                         
 -23   7   6        125.12         90.20       110.64 o                         
 -21   7   6          9.08          9.54        94.41 o                         
 -19   7   6         15.08        -26.00        90.51 o                         
 -17   7   6        294.12        141.19        74.61 o                         
 -15   7   6        227.97        131.32        87.50 o                         
 -13   7   6          5.00         26.07        37.36 o                         
 -11   7   6          0.03          2.90        27.98 o                         
  -9   7   6         18.87         34.51        43.97 o                         
  -7   7   6        934.92        823.94        55.02 o                         
  -5   7   6         11.55         64.47        33.08 o                         
  -3   7   6        794.45        780.24        64.06 o                         
  -1   7   6        261.99        286.91        58.44 o                         
   1   7   6        106.35        127.43        32.93 o                         
   3   7   6          3.62         30.72        48.96 o                         
   5   7   6        958.05        881.37        63.23 o                         
   7   7   6        463.12        384.74        52.47 o                         
   9   7   6          2.63         40.14        60.67 o                         
  11   7   6        505.75        218.95        79.33 o                         
  13   7   6         59.89        196.03        85.89 o                         
  15   7   6        469.47        356.48       102.07 o                         
  17   7   6          5.64        -91.11        91.11 o                         
  19   7   6         42.00        -69.44       107.84 o                         
 -22   8   6         88.79         14.79       104.72 o                         
 -20   8   6         44.41         70.87        93.30 o                         
 -18   8   6         39.59         25.63        89.02 o                         
 -16   8   6        821.59        747.33       129.11 o                         
 -14   8   6       2232.89       2334.66       133.48 o                         
 -12   8   6        852.27        916.85        72.01 o                         
 -10   8   6        925.03       1055.23        73.29 o                         
  -8   8   6       1682.23       2172.61       104.55 o                         
  -6   8   6       2827.21       3558.86       220.59 o                         
  -4   8   6       8597.01       9190.00       352.56 o                         
  -2   8   6       7983.77       8759.23       357.01 o                         
   0   8   6       2022.23       1807.14        81.73 o                         
   2   8   6       2742.40       2657.34       139.04 o                         
   4   8   6       2414.07       2457.69       112.23 o                         
   6   8   6       1077.29       1145.33        76.80 o                         
   8   8   6       1881.90       2028.45       136.79 o                         
  10   8   6       1111.70       1329.75       112.64 o                         
  12   8   6        581.69        455.40        96.43 o                         
  14   8   6        548.67        523.42       130.53 o                         
  16   8   6        385.17        305.21       108.82 o                         
  18   8   6        231.65        134.82       157.12 o                         
 -21   9   6         41.50        144.40       125.06 o                         
 -19   9   6        267.49        210.91       172.24 o                         
 -17   9   6         80.66        137.23        92.33 o                         
 -15   9   6         44.61         39.08        79.80 o                         
 -13   9   6        155.99         42.94        72.28 o                         
 -11   9   6          2.61          2.92        53.35 o                         
  -9   9   6         17.03         -8.37        37.91 o                         
  -7   9   6        245.67        243.56        60.07 o                         
  -5   9   6       1929.06       1826.83       104.51 o                         
  -3   9   6       2200.40       2176.16       131.42 o                         
  -1   9   6       1694.85       1633.77       123.86 o                         
   1   9   6         51.83         78.80        38.88 o                         
   3   9   6         55.86         30.79        39.10 o                         
   5   9   6        834.06        740.98        58.30 o                         
   7   9   6        751.96        919.36        91.60 o                         
   9   9   6          8.23        -50.38        68.14 o                         
  11   9   6         40.50        -44.81        76.33 o                         
  13   9   6        239.02         40.11        96.91 o                         
  15   9   6         30.38        -96.23        96.23 o                         
  17   9   6          4.86          2.05       114.57 o                         
 -18  10   6        225.49        231.48       101.82 o                         
 -16  10   6        167.56        251.89        95.19 o                         
 -14  10   6        760.64        562.62        95.47 o                         
 -12  10   6       1369.96       1375.48       120.70 o                         
 -10  10   6       2759.02       2923.39       161.38 o                         
  -8  10   6       1529.69       1422.86       100.04 o                         
  -6  10   6       2371.18       2350.53       148.27 o                         
  -4  10   6       1560.44       1429.51        94.47 o                         
  -2  10   6       2918.44       2926.41       164.15 o                         
   0  10   6       7256.11       7501.45       360.49 o                         
   2  10   6       2297.34       2431.10       149.02 o                         
   4  10   6       2227.40       2397.05       148.51 o                         
   6  10   6       1098.60        937.60       107.44 o                         
   8  10   6       1052.28        962.08       165.57 o                         
  10  10   6       3310.02       3903.07       249.37 o                         
  12  10   6        780.06        714.67       116.56 o                         
  14  10   6         59.11        128.27       106.64 o                         
  16  10   6        254.84        191.77       140.17 o                         
 -17  11   6          3.11        -17.85       102.42 o                         
 -15  11   6          0.43         -1.71        91.55 o                         
 -13  11   6         83.75        108.54        89.38 o                         
 -11  11   6         63.68         35.43        79.07 o                         
  -9  11   6          3.10        -72.61        72.61 o                         
  -7  11   6          1.60        -67.51        67.51 o                         
  -5  11   6        108.94         92.90        66.57 o                         
  -3  11   6        271.93        123.84        60.55 o                         
  -1  11   6        143.63        345.02        68.13 o                         
   1  11   6        182.27        -14.84        66.14 o                         
   3  11   6        134.04        -23.45        76.82 o                         
   5  11   6         15.42          9.59        95.58 o                         
   7  11   6         29.92        -58.85        88.51 o                         
   9  11   6        120.20        178.42        95.35 o                         
  11  11   6        100.99        194.87       113.80 o                         
  13  11   6         57.10         20.85       119.74 o                         
 -14  12   6        303.60        198.89       113.32 o                         
 -12  12   6        359.10        381.55        95.93 o                         
 -10  12   6        369.69        416.93        95.66 o                         
  -8  12   6        526.26        648.65        92.60 o                         
  -6  12   6       1117.57       1284.53       110.35 o                         
  -4  12   6        990.84       1063.24       101.57 o                         
  -2  12   6        328.53        105.44        75.69 o                         
   0  12   6        268.68        239.14        83.36 o                         
   2  12   6        571.90        526.90       101.00 o                         
   4  12   6        483.62        568.07       104.67 o                         
   6  12   6        362.44        304.71       100.01 o                         
   8  12   6        135.47        209.98       110.09 o                         
  10  12   6          6.05         -8.67       113.58 o                         
  12  12   6         21.70       -113.87       113.87 o                         
 -11  13   6        155.10        204.10       104.33 o                         
  -9  13   6         10.32        176.24       101.87 o                         
  -7  13   6          1.71          6.54        86.61 o                         
  -5  13   6         43.63         98.67        86.88 o                         
  -3  13   6        293.59        196.29        86.11 o                         
  -1  13   6         13.78        -54.45        88.15 o                         
   1  13   6        521.09        594.75       109.83 o                         
   3  13   6        151.38         95.58       104.63 o                         
   5  13   6          0.80         10.89       105.33 o                         
   7  13   6         18.66        143.31       116.26 o                         
  -4  14   6        610.38        581.93       129.74 o                         
  -2  14   6         92.69         99.19       100.77 o                         
   0  14   6        235.06        138.45       104.44 o                         
   2  14   6        403.41        374.24       117.65 o                         
 -27   1   7        182.87        266.75       117.10 o                         
 -25   1   7         49.42         69.19       101.89 o                         
 -23   1   7        353.50        324.39        86.57 o                         
 -21   1   7         60.05         -8.55        72.49 o                         
 -19   1   7         60.40         49.61        60.51 o                         
 -17   1   7       6847.32       7628.32       299.03 o                         
 -15   1   7       2843.37       3040.81       129.93 o                         
 -13   1   7         11.11         81.99        35.75 o                         
 -11   1   7       1912.16       1896.19        70.29 o                         
  -9   1   7       9097.06       9293.40       253.11 o                         
  -7   1   7       9440.98       9230.24       264.70 o                         
  -5   1   7       6156.09       5815.99       171.58 o                         
  -3   1   7      28491.12      28168.65       855.24 o                         
  -1   1   7       9175.15       9280.36       275.40 o                         
   1   1   7      12125.96      12508.49       383.79 o                         
   3   1   7       7420.43       7207.37       236.45 o                         
   5   1   7       4518.33       4100.28       143.96 o                         
   7   1   7      17492.73      18014.39       665.10 o                         
   9   1   7       8122.49       7872.95       344.08 o                         
  11   1   7       4543.31       4673.14       243.41 o                         
  13   1   7       4252.89       4217.47       231.77 o                         
  15   1   7       1131.72       1081.20       103.60 o                         
  17   1   7        711.85        815.60       117.65 o                         
  19   1   7        901.73        785.65       113.04 o                         
  21   1   7         48.20        219.71       105.14 o                         
  23   1   7        237.08        210.97       119.37 o                         
 -26   2   7         24.03         41.78        94.11 o                         
 -24   2   7          8.94        -75.47        81.76 o                         
 -22   2   7        122.59        151.94        71.61 o                         
 -20   2   7       1612.98       2081.00       130.65 o                         
 -18   2   7        955.58       1146.58        80.49 o                         
 -16   2   7        587.00        659.63        60.50 o                         
 -14   2   7         51.21         53.86        39.14 o                         
 -12   2   7        172.88        122.59        35.13 o                         
 -10   2   7        417.38        504.96        30.51 o                         
  -8   2   7       3506.56       3875.55       119.65 o                         
  -6   2   7        212.42        205.36        30.31 o                         
  -4   2   7         62.07         38.42        28.71 o                         
   0   2   7      19700.45      18360.93       557.77 o                         
   2   2   7       4522.60       4984.11       181.67 o                         
   4   2   7       8035.23       8768.34       275.24 o                         
   6   2   7       4277.33       4991.72       190.67 o                         
   8   2   7        108.57         89.54        47.11 o                         
  10   2   7         18.71         80.01        57.22 o                         
  12   2   7        976.10       1080.84        97.60 o                         
  14   2   7       1424.64       1330.94       126.43 o                         
  16   2   7         25.37        -57.50        73.47 o                         
  18   2   7         28.55        -18.18        83.06 o                         
  20   2   7         41.92         62.89        93.31 o                         
  22   2   7         45.57        -63.33       111.07 o                         
 -25   3   7        392.42        511.18       107.72 o                         
 -23   3   7        784.32        859.20       110.65 o                         
 -21   3   7        114.70        125.89        68.38 o                         
 -19   3   7         61.76         -5.08        66.99 o                         
 -17   3   7        259.64        192.36        52.22 o                         
 -15   3   7         53.85        108.33        54.69 o                         
 -13   3   7        481.76        454.03        43.06 o                         
 -11   3   7       1659.04       1527.68        63.68 o                         
  -9   3   7      10723.40       9462.57       306.65 o                         
  -7   3   7        356.32        513.89        43.63 o                         
  -5   3   7         35.47         65.98        22.94 o                         
  -3   3   7       7095.30       6211.08       224.02 o                         
  -1   3   7       2714.56       2661.58       100.70 o                         
   1   3   7       3189.97       3997.21       131.34 o                         
   3   3   7       2759.88       2865.77       104.79 o                         
   5   3   7       4632.47       5160.66       203.92 o                         
   7   3   7      18030.90      17741.20       743.49 o                         
   9   3   7       6588.32       6517.14       319.30 o                         
  11   3   7        609.26        690.74       144.74 o                         
  13   3   7         29.48         62.86        70.45 o                         
  15   3   7         75.86         43.26        81.03 o                         
  17   3   7       1879.83       1732.85       154.21 o                         
  19   3   7       1121.70       1142.57       139.48 o                         
  21   3   7        234.19        233.15       125.51 o                         
  23   3   7         45.90         57.23       118.52 o                         
 -26   4   7         96.06         30.93       121.05 o                         
 -24   4   7        310.64        410.70       109.37 o                         
 -22   4   7         83.97        -26.56        77.55 o                         
 -20   4   7         92.65        104.31        78.08 o                         
 -18   4   7         18.80         31.32        55.69 o                         
 -16   4   7          8.37          5.06        43.98 o                         
 -14   4   7       1839.59       1940.75        91.76 o                         
 -12   4   7        450.22        367.47        40.22 o                         
 -10   4   7        161.42        177.51        27.67 o                         
  -8   4   7       2994.05       3804.93       156.34 o                         
  -6   4   7        404.98        422.87        32.49 o                         
  -4   4   7       2663.59       2217.13       133.33 o                         
  -2   4   7       2765.23       2313.98        97.04 o                         
   0   4   7        868.14        840.46        49.21 o                         
   2   4   7      11074.84      12035.19       388.00 o                         
   4   4   7       1961.40       2235.34       109.55 o                         
   6   4   7        578.15        805.62        76.31 o                         
   8   4   7         28.90         26.53        46.36 o                         
  10   4   7        580.67        611.44        64.31 o                         
  12   4   7       4233.53       4550.95       237.55 o                         
  14   4   7       1724.00       1538.96       203.74 o                         
  16   4   7        141.22        241.73        90.30 o                         
  18   4   7        131.36         52.85        99.19 o                         
  20   4   7         11.28       -105.25       105.25 o                         
  22   4   7         37.21        223.68       124.71 o                         
 -25   5   7         26.77        200.81       114.80 o                         
 -23   5   7        250.27        378.50       107.10 o                         
 -21   5   7        234.90        141.06        79.97 o                         
 -19   5   7        560.08        621.11        94.71 o                         
 -17   5   7       4032.41       4603.96       207.13 o                         
 -15   5   7        513.92        506.46        54.67 o                         
 -13   5   7         47.55        -32.94        32.94 o                         
 -11   5   7       4543.95       4752.11       166.69 o                         
  -9   5   7       7571.02       7008.18       267.27 o                         
  -7   5   7       4949.10       5589.69       229.16 o                         
  -5   5   7        673.36       1014.34        78.33 o                         
  -3   5   7       2198.25       3276.39       155.28 o                         
  -1   5   7       5506.46       5516.17       227.94 o                         
   1   5   7       2838.71       2515.82       115.14 o                         
   3   5   7       3910.38       3729.12       158.36 o                         
   5   5   7        315.69        340.71        49.98 o                         
   7   5   7       1037.81        989.40        74.40 o                         
   9   5   7       1906.32       2119.64       119.31 o                         
  11   5   7        590.95        426.35        66.22 o                         
  13   5   7       3076.78       3353.53       173.08 o                         
  15   5   7        475.14        554.12        85.70 o                         
  17   5   7        760.66        545.44       110.33 o                         
  19   5   7        925.13        899.40       132.28 o                         
  21   5   7         32.84         19.89       114.30 o                         
 -24   6   7          2.38        176.99       114.03 o                         
 -22   6   7          9.76        -42.37        96.78 o                         
 -20   6   7         18.98        -14.51        88.29 o                         
 -18   6   7          0.10        -63.26        63.70 o                         
 -16   6   7          2.39        -53.82        53.82 o                         
 -14   6   7        391.80        313.50        43.48 o                         
 -12   6   7         25.50         26.99        26.48 o                         
 -10   6   7        273.23        207.32        36.54 o                         
  -8   6   7          0.20         20.57        39.31 o                         
  -6   6   7        345.79        247.59        58.20 o                         
  -4   6   7        111.57        110.25        45.65 o                         
  -2   6   7        276.20        318.01        77.68 o                         
   0   6   7         52.60         22.39        23.50 o                         
   2   6   7       1318.57       1281.21        64.90 o                         
   4   6   7          2.20        -39.04        39.04 o                         
   6   6   7       1558.23       1744.55       101.24 o                         
   8   6   7        371.51        273.71        52.41 o                         
  10   6   7        445.61        401.48        59.12 o                         
  12   6   7        251.73        266.56        61.31 o                         
  14   6   7         89.74        175.72        89.75 o                         
  16   6   7        338.90        183.64        99.24 o                         
  18   6   7        109.84         44.48       102.84 o                         
  20   6   7          0.01        -60.70       115.94 o                         
 -23   7   7        248.51        168.30       114.58 o                         
 -21   7   7        344.90        488.78       139.60 o                         
 -19   7   7       1507.74       1516.84       133.52 o                         
 -17   7   7       2476.33       2574.97       149.52 o                         
 -15   7   7       2606.50       2769.48       154.04 o                         
 -13   7   7       1317.98       1350.13        72.33 o                         
 -11   7   7       1596.50       1615.81        86.26 o                         
  -9   7   7       6412.70       6900.18       265.87 o                         
  -7   7   7       6821.96       7491.95       301.65 o                         
  -5   7   7       7655.66       7896.70       315.83 o                         
  -3   7   7       7936.27       8757.09       328.84 o                         
  -1   7   7       2620.61       2861.17       131.33 o                         
   1   7   7        508.83        447.35        50.95 o                         
   3   7   7       1098.66       1143.28        65.13 o                         
   5   7   7       1846.40       1912.31       101.35 o                         
   7   7   7        803.30        987.40        76.34 o                         
   9   7   7        696.83        660.22        79.56 o                         
  11   7   7        808.73        650.73        99.25 o                         
  13   7   7        188.83        100.73        85.13 o                         
  15   7   7        103.79        -82.90        93.82 o                         
  17   7   7        254.26        359.62       112.05 o                         
  19   7   7         76.99        128.68       130.50 o                         
 -22   8   7          4.21        168.43       108.07 o                         
 -20   8   7         96.03        -32.38       100.62 o                         
 -18   8   7        851.74        805.37       108.57 o                         
 -16   8   7        172.16        180.61        82.17 o                         
 -14   8   7         50.41        182.88        58.21 o                         
 -12   8   7          0.17        -36.12        36.12 o                         
 -10   8   7        181.97        168.70        42.54 o                         
  -8   8   7         87.38        129.77        44.92 o                         
  -6   8   7        539.47        541.76        54.71 o                         
  -4   8   7        499.34        279.45        43.96 o                         
  -2   8   7        310.33        310.24        46.91 o                         
   0   8   7        694.58        916.55        71.18 o                         
   2   8   7       1195.47       1067.52        64.31 o                         
   4   8   7        265.26        146.63        40.81 o                         
   6   8   7        235.42        261.58        55.48 o                         
   8   8   7          2.97          9.97        45.83 o                         
  10   8   7         16.58        -22.88        75.96 o                         
  12   8   7        226.16         74.90        88.62 o                         
  14   8   7         24.25        -81.24       102.04 o                         
  16   8   7        131.18         71.99       121.30 o                         
  18   8   7          0.04       -118.06       146.96 o                         
 -21   9   7         78.24        -47.93       119.13 o                         
 -19   9   7        440.52        545.39       112.01 o                         
 -17   9   7        457.82        337.91       108.49 o                         
 -15   9   7         87.48         33.37        81.24 o                         
 -13   9   7        793.48        792.78        83.11 o                         
 -11   9   7       1019.26        750.51        78.38 o                         
  -9   9   7       2911.67       2897.25       141.49 o                         
  -7   9   7       2318.37       2465.35       133.08 o                         
  -5   9   7        982.88        992.63        66.23 o                         
  -3   9   7        861.91        729.90        77.49 o                         
  -1   9   7       9219.91       9712.63       455.95 o                         
   1   9   7       3692.61       4085.73       190.84 o                         
   3   9   7       1672.73       2163.24       133.09 o                         
   5   9   7        652.98        961.95        78.15 o                         
   7   9   7        218.67        252.59        59.68 o                         
   9   9   7       1508.13       1602.91       142.98 o                         
  11   9   7       1238.44        979.36       120.30 o                         
  13   9   7        191.11        107.51       100.91 o                         
  15   9   7        534.45        687.42       126.66 o                         
  17   9   7        686.89        704.78       143.63 o                         
 -18  10   7          4.61         47.28       108.87 o                         
 -16  10   7         15.87        -27.68        89.49 o                         
 -14  10   7          5.77         24.24        81.48 o                         
 -12  10   7        222.64        248.99        79.82 o                         
 -10  10   7        216.71        194.93        61.32 o                         
  -8  10   7          3.24        -54.11        54.11 o                         
  -6  10   7         81.53         80.79        56.42 o                         
  -4  10   7        360.43        397.10        59.46 o                         
  -2  10   7         38.24         -4.32        54.41 o                         
   0  10   7        306.33        390.11        71.16 o                         
   2  10   7        191.97        153.77        62.74 o                         
   4  10   7         42.73         30.96        62.48 o                         
   6  10   7        145.70        185.26        92.09 o                         
   8  10   7         54.32        205.47        89.60 o                         
  10  10   7        382.57        460.69       105.68 o                         
  12  10   7         29.35         44.94        96.78 o                         
  14  10   7         10.14        -66.06       107.77 o                         
 -17  11   7        267.64        427.95       109.04 o                         
 -15  11   7        410.94        461.51       105.02 o                         
 -13  11   7        629.09        623.40       115.99 o                         
 -11  11   7        781.41        642.41        93.74 o                         
  -9  11   7       1286.83       1117.53       100.48 o                         
  -7  11   7        827.00        630.55        94.54 o                         
  -5  11   7        454.82        289.01        71.31 o                         
  -3  11   7        820.08       1056.87        89.28 o                         
  -1  11   7         13.91         70.66        62.86 o                         
   1  11   7         22.03         46.28        68.18 o                         
   3  11   7        683.04        752.85        94.25 o                         
   5  11   7        675.17        704.48       108.27 o                         
   7  11   7        667.36        591.46       107.35 o                         
   9  11   7        334.65        366.47       109.16 o                         
  11  11   7         29.48        139.37       103.57 o                         
  13  11   7         51.52        247.60       130.70 o                         
 -14  12   7         33.02         21.15       162.61 o                         
 -12  12   7         95.24          8.77        87.52 o                         
 -10  12   7        340.21        431.74        92.43 o                         
  -8  12   7         36.52        -27.52        71.06 o                         
  -6  12   7        104.56        132.48        73.60 o                         
  -4  12   7        797.93        707.50        85.48 o                         
  -2  12   7        164.16        255.46        73.44 o                         
   0  12   7          0.52         27.67        68.76 o                         
   2  12   7        314.08        280.66        91.63 o                         
   4  12   7         21.35        -21.13       101.42 o                         
   6  12   7         17.15         83.24        95.31 o                         
   8  12   7          8.06         97.33       158.21 o                         
  10  12   7         91.30        -68.07       112.55 o                         
 -11  13   7        209.28        183.42        98.92 o                         
  -9  13   7        149.37        124.28        85.00 o                         
  -7  13   7        489.95        382.94        91.13 o                         
  -5  13   7        757.98        811.85       106.62 o                         
  -3  13   7        840.72        956.36       109.58 o                         
  -1  13   7       1305.80       1716.73       165.82 o                         
   1  13   7        990.05       1264.53       139.07 o                         
   3  13   7        282.44        375.91       117.24 o                         
   5  13   7        202.06        142.01       120.83 o                         
   7  13   7        131.71        161.80       125.19 o                         
 -26   0   8         49.68       -134.66       134.66 o                         
 -24   0   8         34.38        -69.16       114.66 o                         
 -22   0   8        209.18        389.45       107.99 o                         
 -20   0   8       2260.05       2619.66       200.32 o                         
 -18   0   8      10351.69      11904.34       680.45 o                         
 -16   0   8       2971.11       2581.11       163.31 o                         
 -14   0   8       1512.80       1529.10       100.92 o                         
 -12   0   8        879.06        964.14        73.49 o                         
 -10   0   8      11011.61      10444.57       474.77 o                         
  -8   0   8      18015.88      17758.82       690.61 o                         
  -6   0   8        380.11        493.13        38.48 o                         
  -4   0   8        145.94        179.51        44.99 o                         
  -2   0   8      18342.67      18604.68       772.39 o                         
   0   0   8      30226.80      31111.21      1289.32 o                         
   2   0   8      19794.57      20799.97       933.00 o                         
   4   0   8       5410.14       5633.86       295.46 o                         
   6   0   8         64.26         51.73        68.52 o                         
   8   0   8        881.54        977.57       122.65 o                         
  10   0   8      11436.27      11699.89       770.56 o                         
  12   0   8      13501.96      14050.76       922.47 o                         
  14   0   8       5181.54       6406.95       548.48 o                         
  16   0   8       6386.09       6070.14       457.57 o                         
  18   0   8       2658.27       2424.51       246.22 o                         
  20   0   8         43.64       -131.90       131.90 o                         
  22   0   8        444.11        618.89       178.21 o                         
 -27   1   8          4.36         60.15       113.49 o                         
 -25   1   8         19.52        -21.23       109.81 o                         
 -23   1   8          9.31        -74.21        74.21 o                         
 -21   1   8         43.54        -11.65        68.35 o                         
 -19   1   8         41.17        -41.35        55.60 o                         
 -17   1   8         60.28        111.40        49.17 o                         
 -15   1   8        265.51        205.61        42.29 o                         
 -13   1   8        152.33        211.52        41.53 o                         
 -11   1   8        302.21        326.19        34.01 o                         
  -9   1   8        421.52        516.56        32.08 o                         
  -7   1   8         53.12         77.19        24.48 o                         
  -5   1   8         37.81          3.79        20.54 o                         
  -3   1   8       2326.72       1816.14        66.13 o                         
  -1   1   8       1019.70        886.64        40.45 o                         
   1   1   8       6508.46       6618.39       208.72 o                         
   3   1   8       7050.87       7892.59       250.57 o                         
   5   1   8       1586.67       1600.15        98.39 o                         
   7   1   8       1305.65       1165.74        73.81 o                         
   9   1   8         39.20         53.11        53.94 o                         
  11   1   8       1353.25       1573.01       118.65 o                         
  13   1   8       1605.38       1462.21       113.61 o                         
  15   1   8         23.74        127.03        76.91 o                         
  17   1   8         43.08        206.51        85.05 o                         
  19   1   8        121.53         57.42       100.25 o                         
  21   1   8         23.50        106.89        99.09 o                         
 -26   2   8         33.85         19.46        98.77 o                         
 -24   2   8         31.13         87.45        85.40 o                         
 -22   2   8       1333.88       1288.79       106.96 o                         
 -20   2   8        634.77        645.43        74.99 o                         
 -18   2   8        177.11        104.34        53.03 o                         
 -16   2   8       2024.23       2022.78       102.87 o                         
 -14   2   8        384.81        332.98        39.98 o                         
 -12   2   8        541.29        631.23        40.45 o                         
 -10   2   8      15126.02      14313.45       425.05 o                         
  -8   2   8        389.55        272.04        30.81 o                         
  -6   2   8       6712.23       6704.18       221.74 o                         
  -4   2   8      22515.61      21428.95       678.88 o                         
  -2   2   8       5353.95       5979.95       190.01 o                         
   0   2   8      10615.26       9922.89       318.55 o                         
   2   2   8       6269.89       6484.81       224.47 o                         
   4   2   8       6632.08       6685.04       232.75 o                         
   6   2   8       5358.44       4863.53       208.84 o                         
   8   2   8       9104.06       8813.81       385.36 o                         
  10   2   8       8919.40       8806.80       416.33 o                         
  12   2   8         18.79         10.16        61.63 o                         
  14   2   8         58.54         62.15        69.36 o                         
  16   2   8       1352.09       1225.40       122.67 o                         
  18   2   8       1468.96       1594.62       163.51 o                         
  20   2   8        305.56        366.64       103.02 o                         
  22   2   8          6.51        -39.54       115.91 o                         
 -25   3   8         67.50         72.33        92.53 o                         
 -23   3   8          0.06        -91.19        91.60 o                         
 -21   3   8         19.30        -46.43        72.65 o                         
 -19   3   8        100.09        179.39        61.64 o                         
 -17   3   8        325.27        364.15        55.59 o                         
 -15   3   8       1729.15       1629.33        84.04 o                         
 -13   3   8          8.52         68.02        45.76 o                         
 -11   3   8        997.66        742.70        44.59 o                         
  -9   3   8        425.12        557.19        44.45 o                         
  -7   3   8       3609.51       4031.99       152.75 o                         
  -5   3   8       8431.59       7100.19       256.14 o                         
  -3   3   8      10017.61       8792.20       330.15 o                         
  -1   3   8       5329.89       5408.39       186.08 o                         
   1   3   8        203.08        126.20        27.78 o                         
   3   3   8       1981.55       2441.13        97.44 o                         
   5   3   8       1579.18       1462.45        83.71 o                         
   7   3   8        285.71        221.84        77.16 o                         
   9   3   8        853.12       1022.49       119.70 o                         
  11   3   8        263.21        389.15        87.54 o                         
  13   3   8       1375.49       1296.27       119.87 o                         
  15   3   8        417.35        337.31        93.78 o                         
  17   3   8        167.42        150.61        97.02 o                         
  19   3   8         24.67        -69.37       101.29 o                         
  21   3   8          0.39        -44.25       104.22 o                         
 -26   4   8         51.96        129.30       117.86 o                         
 -24   4   8        102.11        190.27       102.70 o                         
 -22   4   8        162.93        160.83        80.47 o                         
 -20   4   8         59.95        -38.73        68.39 o                         
 -18   4   8       1982.90       1987.32       114.50 o                         
 -16   4   8       3044.84       3293.08       148.03 o                         
 -14   4   8        254.44        200.09        45.18 o                         
 -12   4   8       1039.36       1135.74        58.03 o                         
 -10   4   8       2119.01       2505.47       102.87 o                         
  -8   4   8        672.05        722.97        61.66 o                         
  -6   4   8       7456.17       9414.79       374.13 o                         
  -4   4   8      31551.85      37667.97      1561.50 o                         
  -2   4   8       6034.59       6273.39       259.39 o                         
   0   4   8      10579.15      10162.74       361.83 o                         
   2   4   8      10194.29       9145.63       343.35 o                         
   4   4   8       1470.33       1367.07        85.96 o                         
   6   4   8      13039.66      13879.51       588.56 o                         
   8   4   8       6416.66       6884.33       307.16 o                         
  10   4   8       5825.27       6070.33       278.86 o                         
  12   4   8       6413.54       6851.28       334.49 o                         
  14   4   8        935.73       1021.10       169.04 o                         
  16   4   8        576.02        829.34       175.42 o                         
  18   4   8        718.38        750.63       142.69 o                         
  20   4   8        237.58        241.40       118.12 o                         
 -25   5   8         76.68         93.22       114.12 o                         
 -23   5   8         29.79        -37.10        93.07 o                         
 -21   5   8        146.64        -55.04        74.76 o                         
 -19   5   8        301.04        221.00        72.86 o                         
 -17   5   8        165.08        124.92        63.12 o                         
 -15   5   8        137.17         88.96        39.26 o                         
 -13   5   8        202.81        120.85        36.49 o                         
 -11   5   8          0.11        -48.68        48.68 o                         
  -9   5   8         37.24        -28.00        32.54 o                         
  -7   5   8        450.57        413.62        60.20 o                         
  -5   5   8        559.44        760.53        61.95 o                         
  -3   5   8       3657.08       3958.77       247.98 o                         
  -1   5   8       2726.31       2363.84       118.40 o                         
   1   5   8         25.21        -18.77        26.99 o                         
   3   5   8        152.09        124.12        44.69 o                         
   5   5   8          0.70        -13.79        49.34 o                         
   7   5   8         74.41         -3.92        45.08 o                         
   9   5   8        389.86        278.20        56.50 o                         
  11   5   8       2490.44       2277.79       142.78 o                         
  13   5   8        887.15        731.43       112.76 o                         
  15   5   8         61.10         74.93        73.01 o                         
  17   5   8          1.54         56.57       100.09 o                         
  19   5   8         13.95        118.87       106.99 o                         
  21   5   8          6.53        -49.81       126.00 o                         
 -24   6   8        281.43        319.98       115.26 o                         
 -22   6   8        312.80        383.26       190.90 o                         
 -20   6   8        657.19        673.24       110.18 o                         
 -18   6   8       1183.18       1294.78       142.91 o                         
 -16   6   8        593.93        537.59        81.79 o                         
 -14   6   8        485.23        389.79        44.42 o                         
 -12   6   8       1589.79       1743.69        94.51 o                         
 -10   6   8       5085.98       5174.97       214.63 o                         
  -8   6   8       6669.30       6777.77       296.58 o                         
  -6   6   8        394.92        255.17        56.60 o                         
  -4   6   8         96.17        116.31        45.79 o                         
  -2   6   8        126.48        143.49        36.37 o                         
   0   6   8       3634.20       4109.10       174.22 o                         
   2   6   8       2402.92       2612.48       112.87 o                         
   4   6   8        237.39        174.72        53.59 o                         
   6   6   8         30.25        -23.73        44.18 o                         
   8   6   8         26.92         44.30        48.18 o                         
  10   6   8       2809.16       2980.91       157.43 o                         
  12   6   8        467.06        667.09        80.56 o                         
  14   6   8         85.68         78.16       101.84 o                         
  16   6   8        702.73        833.40       123.66 o                         
  18   6   8        616.14        538.48       173.64 o                         
  20   6   8         53.57         86.38       145.87 o                         
 -23   7   8         29.66        100.73       110.01 o                         
 -21   7   8        325.26        389.82       124.02 o                         
 -19   7   8        267.19        332.28       109.68 o                         
 -17   7   8         74.58         79.41        63.94 o                         
 -15   7   8         43.95        -34.08        57.97 o                         
 -13   7   8         32.45         37.22        44.16 o                         
 -11   7   8        205.69        219.21        45.83 o                         
  -9   7   8       1646.10       1635.81        88.29 o                         
  -7   7   8        156.48        162.02        59.91 o                         
  -5   7   8          0.00        -23.95        45.09 o                         
  -3   7   8        524.73        482.10        46.56 o                         
  -1   7   8        556.19        694.46        65.50 o                         
   1   7   8         49.64         58.45        29.37 o                         
   3   7   8         30.22         99.86        36.95 o                         
   5   7   8       1604.81       1678.77       104.21 o                         
   7   7   8        356.95        270.05        54.84 o                         
   9   7   8          6.57          7.10        50.86 o                         
  11   7   8         32.78          4.21        57.91 o                         
  13   7   8         19.66        -14.17        88.32 o                         
  15   7   8        103.02        189.26       102.19 o                         
  17   7   8        162.24        192.33       129.13 o                         
  19   7   8        135.45        210.19       162.20 o                         
 -22   8   8         84.07        133.22       108.01 o                         
 -20   8   8        163.38        267.56       102.89 o                         
 -18   8   8        105.41        -35.04        86.20 o                         
 -16   8   8       1210.71       1178.80       133.15 o                         
 -14   8   8       1966.03       2044.03       127.52 o                         
 -12   8   8       1641.68       1478.71        92.22 o                         
 -10   8   8       1458.26       1482.12        88.01 o                         
  -8   8   8        211.79        301.17        41.66 o                         
  -6   8   8       2791.09       3473.70       196.25 o                         
  -4   8   8       6867.45       8240.60       317.60 o                         
  -2   8   8       8283.85       8622.16       375.96 o                         
   0   8   8       8492.03       8187.45       386.44 o                         
   2   8   8       3557.20       3678.39       156.52 o                         
   4   8   8       2840.86       3073.09       150.13 o                         
   6   8   8       1241.96       1174.64        90.83 o                         
   8   8   8        789.32        652.85        75.94 o                         
  10   8   8       3054.39       3508.69       225.36 o                         
  12   8   8       1549.98       2067.73       280.13 o                         
  14   8   8        346.55        363.58       126.44 o                         
  16   8   8        413.32        548.13       158.96 o                         
  18   8   8        144.34        268.11       143.31 o                         
 -21   9   8          8.09         65.92       129.55 o                         
 -19   9   8          6.21        -94.60        94.60 o                         
 -17   9   8          2.34         62.66        88.91 o                         
 -15   9   8         11.18        -18.31        78.90 o                         
 -13   9   8        196.74        245.38        64.67 o                         
 -11   9   8        446.90        406.90        65.68 o                         
  -9   9   8        277.94        176.63        45.35 o                         
  -7   9   8        655.00        761.08        60.44 o                         
  -5   9   8       1409.17       1387.27        90.54 o                         
  -3   9   8        600.16        443.73        51.30 o                         
  -1   9   8       1778.67       1675.83       100.01 o                         
   1   9   8         30.54         69.24        47.60 o                         
   3   9   8        351.56        478.88        72.94 o                         
   5   9   8        988.44        932.62        88.01 o                         
   7   9   8        199.51        117.63        66.77 o                         
   9   9   8         20.87        -55.87        85.37 o                         
  11   9   8         11.04        193.02        97.69 o                         
  13   9   8         57.02        316.59       110.06 o                         
  15   9   8         81.40        -27.23       129.43 o                         
 -18  10   8        340.69        165.42       102.13 o                         
 -16  10   8        332.78        596.76       106.25 o                         
 -14  10   8        328.96        358.09        87.38 o                         
 -12  10   8         62.52        109.36        74.11 o                         
 -10  10   8        313.99        307.50        65.37 o                         
  -8  10   8       1137.54       1100.35        88.15 o                         
  -6  10   8       2440.74       2573.76       193.48 o                         
  -4  10   8       2092.14       2299.80       171.35 o                         
  -2  10   8        109.31        115.11        57.88 o                         
   0  10   8          9.95         -3.94        58.73 o                         
   2  10   8        690.72        512.85        77.62 o                         
   4  10   8       1932.72       1827.17       126.63 o                         
   6  10   8       1694.74       1792.04       180.25 o                         
   8  10   8        989.72       1311.25       135.82 o                         
  10  10   8        331.10        252.66       100.11 o                         
  12  10   8        318.12        203.71       108.17 o                         
  14  10   8        118.01        179.96       119.91 o                         
 -17  11   8         32.48         74.37        99.27 o                         
 -15  11   8          3.38         75.73       121.61 o                         
 -13  11   8         11.23         12.78        99.53 o                         
 -11  11   8         31.25         96.09        75.95 o                         
  -9  11   8        127.43        114.24        63.12 o                         
  -7  11   8         51.56        -62.01        62.01 o                         
  -5  11   8        115.56        102.77        65.25 o                         
  -3  11   8         10.17        -51.60        58.90 o                         
  -1  11   8        406.30        349.29        72.34 o                         
   1  11   8       1139.37       1381.18       220.47 o                         
   3  11   8         57.73        132.17        83.72 o                         
   5  11   8         47.23         46.45        85.80 o                         
   7  11   8          6.31        -22.52        88.37 o                         
   9  11   8        330.69        208.54       103.63 o                         
  11  11   8        116.25        263.57       111.96 o                         
 -14  12   8        199.02        302.75       103.89 o                         
 -12  12   8        615.51        588.35       102.87 o                         
 -10  12   8       1174.56        999.70       112.62 o                         
  -8  12   8        500.46        400.64        79.44 o                         
  -6  12   8        338.30        259.60        75.91 o                         
  -4  12   8         68.87          8.85        67.53 o                         
  -2  12   8        163.99         69.06        68.87 o                         
   0  12   8        764.88        669.69        88.49 o                         
   2  12   8        388.14        265.17       102.70 o                         
   4  12   8        139.98         95.83        92.73 o                         
   6  12   8         46.09        -45.14        91.86 o                         
   8  12   8        231.35        286.97       122.46 o                         
  10  12   8        365.29        312.55       128.52 o                         
  -9  13   8          4.10       -103.20       103.20 o                         
  -7  13   8         21.16         18.07       102.02 o                         
  -5  13   8          4.83         90.85        86.98 o                         
  -3  13   8        371.34        433.37        97.52 o                         
  -1  13   8        134.25         37.22        82.85 o                         
   1  13   8        108.81        184.21        94.08 o                         
   3  13   8         81.77        189.22       112.12 o                         
   5  13   8         37.31        166.38       114.34 o                         
 -25   1   9         77.55       -102.97       102.97 o                         
 -23   1   9        135.30         55.31        77.41 o                         
 -21   1   9         19.48          0.64        68.00 o                         
 -19   1   9         61.77         41.00        56.29 o                         
 -17   1   9       1018.69       1175.18        76.72 o                         
 -15   1   9        863.78        778.42        54.72 o                         
 -13   1   9        973.97       1075.91        55.69 o                         
 -11   1   9       3211.99       3473.03       124.98 o                         
  -9   1   9       4911.51       5425.38       173.65 o                         
  -7   1   9       2366.42       2029.28        80.78 o                         
  -5   1   9        135.96        188.14        30.42 o                         
  -3   1   9       7549.83       7440.54       233.74 o                         
  -1   1   9      21220.38      20321.52       597.85 o                         
   1   1   9      17181.97      16556.49       529.64 o                         
   3   1   9       6934.40       7045.04       244.13 o                         
   5   1   9       4836.13       4996.76       190.45 o                         
   7   1   9       2696.54       2831.64       148.03 o                         
   9   1   9       4290.45       4294.29       265.28 o                         
  11   1   9       3822.51       4294.00       230.11 o                         
  13   1   9        145.37         77.50        80.57 o                         
  15   1   9        501.61        463.26        91.63 o                         
  17   1   9        982.94        954.25       113.03 o                         
  19   1   9        253.63        178.67        94.65 o                         
  21   1   9         82.68        -24.64       101.96 o                         
 -26   2   9         38.77       -108.43       108.43 o                         
 -24   2   9         43.12        -14.82       102.31 o                         
 -22   2   9        559.05        446.51        87.20 o                         
 -20   2   9        561.35        852.18        76.54 o                         
 -18   2   9         13.09         -5.31        46.88 o                         
 -16   2   9          0.94        -16.57        38.66 o                         
 -14   2   9       1130.05       1134.89        65.49 o                         
 -12   2   9         42.48         23.29        28.09 o                         
 -10   2   9        673.77        834.01        43.30 o                         
  -8   2   9       1924.50       1848.91        83.94 o                         
  -6   2   9       7432.82       8245.75       288.76 o                         
  -4   2   9       1459.48       1493.47        91.27 o                         
  -2   2   9       1489.39       1636.28        74.96 o                         
   0   2   9       4286.42       4271.58       153.22 o                         
   2   2   9       2765.36       2925.03       112.99 o                         
   4   2   9       1106.19       1119.43        59.86 o                         
   6   2   9       1332.62       1670.17        88.65 o                         
   8   2   9        818.18        748.95        70.70 o                         
  10   2   9        163.29        114.45        63.70 o                         
  12   2   9        525.37        582.72        84.25 o                         
  14   2   9       1664.80       1681.10       253.68 o                         
  16   2   9         17.52         99.58        82.03 o                         
  18   2   9          0.52         -0.72        85.79 o                         
  20   2   9        136.08         29.41       112.38 o                         
 -25   3   9        116.43         55.43        93.24 o                         
 -23   3   9        353.78        243.47        86.79 o                         
 -21   3   9         74.27        -27.88        70.43 o                         
 -19   3   9        803.29        911.38        93.69 o                         
 -17   3   9       3786.48       3892.89       159.45 o                         
 -15   3   9        162.64        184.42        38.06 o                         
 -13   3   9         41.31        -12.15        34.93 o                         
 -11   3   9       1002.23       1032.12        52.08 o                         
  -9   3   9       3853.97       4263.57       167.54 o                         
  -7   3   9       8489.02       8704.85       328.37 o                         
  -5   3   9       3147.64       3936.60       157.42 o                         
  -3   3   9        638.38        777.23        45.46 o                         
  -1   3   9      15754.83      16308.28       571.95 o                         
   1   3   9       8861.95       9233.82       313.67 o                         
   3   3   9       4795.94       4846.81       193.83 o                         
   5   3   9       2361.40       2319.72       115.56 o                         
   7   3   9       3723.94       4119.20       196.80 o                         
   9   3   9       6074.75       6131.13       280.86 o                         
  11   3   9       3440.65       3804.79       269.84 o                         
  13   3   9       1223.75       1298.10       122.51 o                         
  15   3   9        506.01        445.51        97.76 o                         
  17   3   9       1514.75       1445.39       147.98 o                         
  19   3   9        365.27        250.42       108.34 o                         
  21   3   9         24.80        -53.51       119.34 o                         
 -24   4   9          3.21        -41.26        99.61 o                         
 -22   4   9         54.74         64.33        79.80 o                         
 -20   4   9         89.79         -4.53        78.12 o                         
 -18   4   9         26.53         54.30        63.16 o                         
 -16   4   9        101.60         83.52        46.24 o                         
 -14   4   9         63.94        122.21        42.13 o                         
 -12   4   9        161.25        210.37        43.39 o                         
 -10   4   9         18.56        -32.60        32.60 o                         
  -8   4   9         62.59         38.97        31.83 o                         
  -6   4   9        456.46        624.29        46.48 o                         
  -4   4   9        112.34        256.07        28.73 o                         
  -2   4   9        804.18        710.63        68.39 o                         
   0   4   9        433.50        555.69        49.48 o                         
   2   4   9       1923.04       2081.31       101.26 o                         
   4   4   9        168.01        207.96        57.49 o                         
   6   4   9          0.00         35.13        45.25 o                         
   8   4   9        802.03        803.67        73.55 o                         
  10   4   9       2196.78       2223.27       131.73 o                         
  12   4   9        449.18        345.53        73.18 o                         
  14   4   9          4.23        -45.23        65.55 o                         
  16   4   9         98.57        160.71        93.90 o                         
  18   4   9          0.30        103.00       102.57 o                         
  20   4   9         60.01        457.37       172.48 o                         
 -25   5   9        184.89        187.52       113.52 o                         
 -23   5   9        268.82        166.32        98.10 o                         
 -21   5   9        137.18         60.25        99.41 o                         
 -19   5   9        143.54        134.32        71.69 o                         
 -17   5   9       1273.59       1331.91        99.55 o                         
 -15   5   9       1810.81       2187.35       108.88 o                         
 -13   5   9        250.25        222.67        33.41 o                         
 -11   5   9       3703.73       4022.72       178.72 o                         
  -9   5   9       2370.16       2628.97       121.31 o                         
  -7   5   9       3562.70       3735.18       193.41 o                         
  -5   5   9      15270.64      16399.89       641.89 o                         
  -3   5   9       1970.41       1954.66       126.33 o                         
  -1   5   9       2349.36       2276.64       125.66 o                         
   1   5   9       2738.66       2873.53       120.46 o                         
   3   5   9       1539.31       1640.08        88.12 o                         
   5   5   9       3904.30       3857.63       184.88 o                         
   7   5   9       3597.86       3787.81       183.98 o                         
   9   5   9        241.54        208.85        66.43 o                         
  11   5   9        280.02        120.18        64.53 o                         
  13   5   9        516.66        708.18        87.75 o                         
  15   5   9         87.12         68.57        77.00 o                         
  17   5   9        550.02        511.54       119.88 o                         
  19   5   9        196.76        174.65       120.53 o                         
 -24   6   9         20.93        127.72       105.98 o                         
 -22   6   9         81.46        159.16       101.26 o                         
 -20   6   9          0.56         70.13        75.52 o                         
 -18   6   9         31.21         53.62        68.20 o                         
 -16   6   9       1428.61       1396.95       102.68 o                         
 -14   6   9        639.16        527.19        66.13 o                         
 -12   6   9          2.52         50.06        51.43 o                         
 -10   6   9          0.93         39.22        33.91 o                         
  -8   6   9          9.08        116.21        69.81 o                         
  -6   6   9       1509.48       1378.62        91.43 o                         
  -4   6   9       3813.96       4178.24       213.71 o                         
  -2   6   9        648.11        595.07        80.45 o                         
   0   6   9         95.71         73.15        43.56 o                         
   2   6   9          1.43         12.76        33.27 o                         
   4   6   9        175.47        115.41        59.86 o                         
   6   6   9         33.61         56.07        50.92 o                         
   8   6   9         37.92         24.84        51.62 o                         
  10   6   9         69.23         24.40        57.25 o                         
  12   6   9          1.81         72.47        66.31 o                         
  14   6   9         57.86        127.93        97.35 o                         
  16   6   9        172.75         -5.59       101.38 o                         
  18   6   9         96.03         30.35       131.95 o                         
 -23   7   9        249.11        169.76       108.09 o                         
 -21   7   9        597.71        826.10       117.52 o                         
 -19   7   9        694.11        779.57       110.43 o                         
 -17   7   9       1160.91       1139.20        98.30 o                         
 -15   7   9       1505.37       2042.44       186.43 o                         
 -13   7   9       2419.69       2395.49       124.16 o                         
 -11   7   9       3089.53       3096.03       144.51 o                         
  -9   7   9       6422.36       7127.36       352.15 o                         
  -7   7   9       1922.73       2127.08       133.92 o                         
  -5   7   9        425.73        317.37        54.65 o                         
  -3   7   9       5453.75       6007.53       291.89 o                         
  -1   7   9       7372.98       7474.22       327.25 o                         
   1   7   9        462.91        244.48        95.71 o                         
   3   7   9       1380.23       1503.34        85.85 o                         
   5   7   9         12.46        -12.39        47.01 o                         
   7   7   9        136.72        174.09        55.37 o                         
   9   7   9       1686.80       1815.80       160.54 o                         
  11   7   9          6.73        -77.17        81.32 o                         
  13   7   9         13.80         20.01       111.68 o                         
  15   7   9        558.09        478.62       138.81 o                         
  17   7   9        486.00        478.22       147.71 o                         
 -22   8   9        167.42         95.44       109.57 o                         
 -20   8   9         35.31        -60.93       115.80 o                         
 -18   8   9          0.43        -64.44        86.94 o                         
 -16   8   9         30.14         50.08        67.93 o                         
 -14   8   9         13.50        -59.40        59.40 o                         
 -12   8   9        474.10        456.82        56.22 o                         
 -10   8   9          9.49        -22.83        42.75 o                         
  -8   8   9        590.96        545.98        84.63 o                         
  -6   8   9        109.32        115.40        67.27 o                         
  -4   8   9        269.10        246.92        61.74 o                         
  -2   8   9       2823.25       3096.57       151.33 o                         
   0   8   9       1455.15       1666.19        99.25 o                         
   2   8   9         36.43         35.60        37.87 o                         
   4   8   9        222.86        119.11        47.77 o                         
   6   8   9        102.23        119.89        62.12 o                         
   8   8   9         35.14        -66.61        66.61 o                         
  10   8   9         10.67        -73.03       100.18 o                         
  12   8   9         17.62       -107.81       107.81 o                         
  14   8   9        135.98        290.21       129.36 o                         
  16   8   9         49.94       -122.84       122.84 o                         
 -19   9   9         85.02         99.59       100.22 o                         
 -17   9   9        571.16        578.16       103.27 o                         
 -15   9   9        501.02        231.82        81.94 o                         
 -13   9   9        105.94        130.30        70.11 o                         
 -11   9   9         65.94         65.45        54.54 o                         
  -9   9   9        603.51        466.74        82.09 o                         
  -7   9   9        761.88        708.33        86.10 o                         
  -5   9   9        225.66         99.76        58.32 o                         
  -3   9   9         98.09        126.89        42.77 o                         
  -1   9   9         10.71         -0.70        45.19 o                         
   1   9   9        355.78        315.29        65.37 o                         
   3   9   9       1270.67       1490.49       170.45 o                         
   5   9   9        482.47        404.96        72.97 o                         
   7   9   9        249.49        288.71        99.01 o                         
   9   9   9        524.62        610.36       107.36 o                         
  11   9   9        201.59        173.24       102.50 o                         
  13   9   9        536.83        443.65       185.06 o                         
  15   9   9       1151.14       1536.82       238.59 o                         
 -18  10   9          0.37        -58.23        96.44 o                         
 -16  10   9         30.81        -20.68        88.90 o                         
 -14  10   9          4.07        -74.82        74.82 o                         
 -12  10   9         64.65         14.58        68.38 o                         
 -10  10   9         37.69        -77.77        77.77 o                         
  -8  10   9          1.35        -48.41        71.34 o                         
  -6  10   9        675.84        868.84       103.87 o                         
  -4  10   9        304.06        158.96        65.65 o                         
  -2  10   9         86.73         76.65        57.61 o                         
   0  10   9         41.24          5.78        62.06 o                         
   2  10   9        264.03        207.72        68.40 o                         
   4  10   9         86.24         36.07        73.64 o                         
   6  10   9         38.54         83.99        86.24 o                         
   8  10   9          3.37        -34.34        91.98 o                         
  10  10   9         16.62         60.07        94.05 o                         
  12  10   9          9.91       -101.92       101.92 o                         
  14  10   9          9.04       -103.20       113.21 o                         
 -15  11   9        190.54        369.83       102.33 o                         
 -13  11   9        262.83        190.57        91.06 o                         
 -11  11   9        333.04        458.38        88.54 o                         
  -9  11   9        556.96        747.72       126.12 o                         
  -7  11   9        716.60        821.14        92.29 o                         
  -5  11   9        780.86        748.22        87.85 o                         
  -3  11   9       1313.39       1305.92       118.80 o                         
  -1  11   9       1106.43       1157.34       118.42 o                         
   1  11   9        746.88        565.24        86.58 o                         
   3  11   9        167.49        144.61        86.00 o                         
   5  11   9        235.77        201.33       117.42 o                         
   7  11   9        786.00        947.86       123.85 o                         
   9  11   9        579.94        524.46       152.44 o                         
  11  11   9        332.40        215.84       118.19 o                         
 -12  12   9          0.72        -60.65       119.46 o                         
 -10  12   9          1.02         87.48       102.01 o                         
  -8  12   9         57.57        120.55        98.18 o                         
  -6  12   9        376.90        423.91       114.37 o                         
  -4  12   9        757.05        838.06       114.10 o                         
  -2  12   9        344.39        242.39        73.47 o                         
   0  12   9         98.17         67.41        78.35 o                         
   2  12   9        267.57        132.42        92.87 o                         
   4  12   9         41.24          2.26        97.52 o                         
   6  12   9         53.90         74.15       101.97 o                         
   8  12   9        245.03        215.32       115.74 o                         
  -7  13   9        448.66        533.05       129.77 o                         
  -5  13   9        312.95        346.48       118.14 o                         
  -3  13   9        541.41        648.88       127.92 o                         
  -1  13   9        592.80        708.34       120.00 o                         
   1  13   9        204.37        287.53       100.20 o                         
   3  13   9        117.41        164.10       110.10 o                         
 -26   0  10        157.58        123.70       181.09 o                         
 -24   0  10        322.78        288.48       176.43 o                         
 -22   0  10          9.35        -28.65        96.12 o                         
 -20   0  10       1896.52       1814.20       157.12 o                         
 -18   0  10        210.67        170.56        77.94 o                         
 -16   0  10       2871.50       2846.78       159.31 o                         
 -14   0  10       1260.40       1490.69        98.44 o                         
 -12   0  10       5030.49       5479.31       262.23 o                         
 -10   0  10       5505.72       5378.27       258.63 o                         
  -8   0  10         35.49         38.59        31.43 o                         
  -6   0  10       6145.66       5526.77       286.00 o                         
  -4   0  10       8587.60       8101.97       343.57 o                         
  -2   0  10      10781.25      10866.73       496.49 o                         
   0   0  10       6405.66       6955.82       323.71 o                         
   2   0  10       6212.92       6308.20       299.13 o                         
   4   0  10       4189.28       3958.73       221.24 o                         
   6   0  10         69.62         87.74        67.16 o                         
   8   0  10       2350.23       2244.75       288.57 o                         
  10   0  10        300.71        639.23       131.71 o                         
  12   0  10       1443.73       1294.03       158.13 o                         
  14   0  10         25.31        113.06       104.57 o                         
  16   0  10       1511.50       1000.11       158.56 o                         
  18   0  10        622.64        454.15       138.31 o                         
  20   0  10         19.08         23.65       142.05 o                         
 -25   1  10         27.70       -114.29       114.29 o                         
 -23   1  10         27.60         30.94        76.77 o                         
 -21   1  10        905.81       1046.06       100.24 o                         
 -19   1  10        221.31        212.19        59.45 o                         
 -17   1  10         63.60         29.17        47.20 o                         
 -15   1  10          7.89          7.05        35.60 o                         
 -13   1  10          7.28          9.81        32.20 o                         
 -11   1  10       1673.11       1771.34        77.99 o                         
  -9   1  10       8516.07       9295.78       317.11 o                         
  -7   1  10       1948.50       1699.92        68.65 o                         
  -5   1  10        481.53        438.35        32.48 o                         
  -3   1  10       3845.42       3277.95       120.28 o                         
  -1   1  10          0.00         -8.39        24.71 o                         
   1   1  10      14109.15      15927.18       532.71 o                         
   3   1  10        924.57       1184.59        61.62 o                         
   5   1  10         21.56         66.06        41.39 o                         
   7   1  10         53.44        -25.55        48.32 o                         
   9   1  10         22.57        -21.58        58.09 o                         
  11   1  10       4964.03       5540.69       287.61 o                         
  13   1  10       2792.52       3326.07       201.89 o                         
  15   1  10         63.82        108.55        79.88 o                         
  17   1  10          0.60        113.77        86.32 o                         
  19   1  10         21.86        -15.21        91.06 o                         
  21   1  10         17.94         42.92       108.15 o                         
 -26   2  10         67.71        -74.80       108.85 o                         
 -24   2  10        230.86        293.99       137.91 o                         
 -22   2  10        286.92        196.04        86.30 o                         
 -20   2  10       4395.58       4849.98       235.04 o                         
 -18   2  10       6543.77       7387.28       308.91 o                         
 -16   2  10       1599.27       1680.36        86.39 o                         
 -14   2  10        575.96        681.94        48.15 o                         
 -12   2  10       3020.02       2819.66       112.28 o                         
 -10   2  10      18365.62      18157.83       555.75 o                         
  -8   2  10      18163.51      18469.74       616.55 o                         
  -6   2  10      18899.53      19996.18       636.35 o                         
  -4   2  10      18732.79      19948.33       660.58 o                         
  -2   2  10       2404.29       2393.50        89.38 o                         
   0   2  10       4880.15       4984.86       174.64 o                         
   2   2  10       4645.39       5047.81       189.83 o                         
   4   2  10       7084.52       7275.01       267.13 o                         
   6   2  10      10432.47      10057.52       433.28 o                         
   8   2  10       2310.79       2286.66       128.71 o                         
  10   2  10       4503.41       4396.96       232.15 o                         
  12   2  10       3413.41       3249.91       200.42 o                         
  14   2  10         32.07         14.53        76.54 o                         
  16   2  10        504.66        448.57        94.44 o                         
  18   2  10        399.78        177.04        94.40 o                         
  20   2  10         56.03        -90.35       109.02 o                         
 -25   3  10         14.10        -47.45       116.40 o                         
 -23   3  10         59.09         61.45        83.60 o                         
 -21   3  10        232.00        401.90        83.60 o                         
 -19   3  10         72.30        109.20        57.86 o                         
 -17   3  10         99.86        100.72        44.29 o                         
 -15   3  10         15.77        -33.67        47.77 o                         
 -13   3  10        797.76        832.81        58.36 o                         
 -11   3  10        729.34        881.55        49.34 o                         
  -9   3  10        183.81        219.65        30.00 o                         
  -7   3  10        119.10         -1.07        37.65 o                         
  -5   3  10       7580.14       5928.89       231.56 o                         
  -3   3  10       1014.73        784.72        45.36 o                         
  -1   3  10        620.49        612.48        41.42 o                         
   1   3  10        712.80        594.27        43.56 o                         
   3   3  10          0.04        -12.40        65.43 o                         
   5   3  10        250.96        199.95        47.25 o                         
   7   3  10       1920.62       1663.28       102.34 o                         
   9   3  10       1515.18       1596.37       105.98 o                         
  11   3  10         10.65         -5.44        81.57 o                         
  13   3  10        312.88        199.42        87.74 o                         
  15   3  10        100.16        154.05       120.74 o                         
  17   3  10          0.00         60.18        98.99 o                         
  19   3  10         72.80         11.74       107.55 o                         
 -24   4  10        179.80        296.54       131.96 o                         
 -22   4  10        191.06        150.39        83.25 o                         
 -20   4  10        156.71        158.13        74.39 o                         
 -18   4  10       1066.01       1372.98       114.35 o                         
 -16   4  10        600.43        572.40        56.92 o                         
 -14   4  10         56.17        111.14        54.27 o                         
 -12   4  10       1933.78       1989.79        87.73 o                         
 -10   4  10       2711.29       2651.47       124.60 o                         
  -8   4  10       2175.92       2690.40       123.61 o                         
  -6   4  10       4676.56       4894.87       198.32 o                         
  -4   4  10       3699.08       4149.48       181.03 o                         
  -2   4  10       2254.89       2594.02       127.28 o                         
   0   4  10       8807.51       8208.33       330.38 o                         
   2   4  10       4306.89       4494.64       191.65 o                         
   4   4  10       2409.27       2305.52       135.75 o                         
   6   4  10       3087.56       3548.83       175.25 o                         
   8   4  10       2160.02       2048.32       121.95 o                         
  10   4  10       4790.94       4913.50       256.71 o                         
  12   4  10       1178.27       1319.84       155.47 o                         
  14   4  10        253.33        373.76        84.20 o                         
  16   4  10       1027.72        950.00       122.09 o                         
  18   4  10        541.92        389.99       160.68 o                         
  20   4  10         57.06        196.55       147.32 o                         
 -23   5  10         32.51         -9.11        98.02 o                         
 -21   5  10         55.69        133.59        78.09 o                         
 -19   5  10         24.07         95.55        70.81 o                         
 -17   5  10         68.32         63.96        80.28 o                         
 -15   5  10         33.54        -23.91        46.86 o                         
 -13   5  10         32.46          7.18        35.50 o                         
 -11   5  10          8.39         16.19        48.59 o                         
  -9   5  10         18.70          9.40        31.24 o                         
  -7   5  10        747.90        906.49       162.80 o                         
  -5   5  10       1551.44       1566.71       114.77 o                         
  -3   5  10         43.36         16.86        44.09 o                         
  -1   5  10        137.95        108.57        37.53 o                         
   1   5  10        794.71        725.48        48.22 o                         
   3   5  10        297.94        255.75        45.50 o                         
   5   5  10        167.49         70.56        50.89 o                         
   7   5  10         75.12         53.79        62.81 o                         
   9   5  10        414.83        293.74        63.35 o                         
  11   5  10        330.33        214.80       113.39 o                         
  13   5  10         31.05          9.37        71.39 o                         
  15   5  10          8.16        -46.27        95.53 o                         
  17   5  10         35.35        250.23       112.94 o                         
  19   5  10         13.81        -47.21       133.09 o                         
 -24   6  10        340.84        426.96       134.79 o                         
 -22   6  10        226.67        215.39       102.75 o                         
 -20   6  10        304.25        314.04        86.66 o                         
 -18   6  10       1010.49       1023.18        96.87 o                         
 -16   6  10       1098.40       1018.24        90.28 o                         
 -14   6  10       1253.33       1173.03        83.19 o                         
 -12   6  10       2648.11       2641.26       126.71 o                         
 -10   6  10       3592.61       3508.39       189.66 o                         
  -8   6  10       3395.36       3630.70       230.93 o                         
  -6   6  10       3192.07       2771.02       160.45 o                         
  -4   6  10       6414.80       6381.51       306.89 o                         
  -2   6  10       7099.72       8164.37       351.40 o                         
   0   6  10       5482.94       6233.39       300.12 o                         
   2   6  10       2178.47       2514.27       198.20 o                         
   4   6  10       2241.99       2539.69       134.46 o                         
   6   6  10       1586.45       1647.49       105.23 o                         
   8   6  10       1765.72       1753.99       112.82 o                         
  10   6  10       4620.91       5105.53       264.09 o                         
  12   6  10        177.76         22.88        96.69 o                         
  14   6  10         17.19          0.05       117.57 o                         
  16   6  10        221.78        -64.66       125.57 o                         
  18   6  10        114.63        -73.77       136.85 o                         
 -21   7  10          7.00        -85.07        97.10 o                         
 -19   7  10          1.00         -2.50        85.20 o                         
 -17   7  10         24.29        -15.51        65.94 o                         
 -15   7  10         94.06         48.81        63.69 o                         
 -13   7  10        361.73        334.17        54.76 o                         
 -11   7  10        992.56        771.01        70.33 o                         
  -9   7  10       1120.02       1335.86       146.10 o                         
  -7   7  10        604.63        698.60        73.21 o                         
  -5   7  10        253.50        356.57        81.89 o                         
  -3   7  10        383.04        349.29        58.84 o                         
  -1   7  10          0.14          1.91        37.87 o                         
   1   7  10       1189.28       1314.36        95.47 o                         
   3   7  10        223.70        195.82        62.62 o                         
   5   7  10         21.64        -10.13        49.79 o                         
   7   7  10        179.52         55.02        61.13 o                         
   9   7  10        431.49        367.14        84.26 o                         
  11   7  10       1821.54       1887.49       179.87 o                         
  13   7  10        173.93        161.56       116.92 o                         
  15   7  10         85.53        -98.38       155.40 o                         
  17   7  10         55.04       -134.43       134.43 o                         
 -20   8  10        174.21        193.30       139.64 o                         
 -18   8  10         93.65        134.65        89.15 o                         
 -16   8  10        112.52         81.82        83.59 o                         
 -14   8  10        129.37        244.65        67.71 o                         
 -12   8  10         78.91         27.59        42.73 o                         
 -10   8  10       1199.64       1115.53       103.48 o                         
  -8   8  10         23.54         56.57        60.37 o                         
  -6   8  10       1460.97       1101.44        89.76 o                         
  -4   8  10        107.05         37.91        57.07 o                         
  -2   8  10        223.62        133.66        52.27 o                         
   0   8  10        150.77        167.04        48.09 o                         
   2   8  10       1891.69       2158.27       137.25 o                         
   4   8  10        231.26        323.74        67.84 o                         
   6   8  10          7.36         86.10        70.60 o                         
   8   8  10        134.41         42.61        76.43 o                         
  10   8  10        735.08        838.88       135.43 o                         
  12   8  10        879.43        922.84       225.66 o                         
  14   8  10        493.02        320.96       135.56 o                         
  16   8  10        653.20        677.43       166.92 o                         
 -19   9  10          0.00        -43.04        98.74 o                         
 -17   9  10         81.98        -17.53        87.59 o                         
 -15   9  10         15.95        -74.09        74.09 o                         
 -13   9  10         26.10         -8.76        57.85 o                         
 -11   9  10         15.47         62.09        77.69 o                         
  -9   9  10        183.16        128.45        79.34 o                         
  -7   9  10          1.22         39.75        63.71 o                         
  -5   9  10          0.00         37.72        61.52 o                         
  -3   9  10        102.50         94.46        63.97 o                         
  -1   9  10         15.81         23.48        47.69 o                         
   1   9  10        283.09        385.09        68.94 o                         
   3   9  10         20.62        -30.63        63.04 o                         
   5   9  10        724.35        690.74        86.29 o                         
   7   9  10         28.11        -79.01        79.01 o                         
   9   9  10          6.87         71.15        93.30 o                         
  11   9  10          3.64         74.03       119.40 o                         
  13   9  10        242.29        341.93       139.04 o                         
 -18  10  10        278.31        377.40       114.93 o                         
 -16  10  10        107.34        196.87        92.85 o                         
 -14  10  10         60.38         27.89        88.61 o                         
 -12  10  10        198.89        177.50        91.38 o                         
 -10  10  10        532.25        455.54        96.31 o                         
  -8  10  10        976.95        938.07        99.98 o                         
  -6  10  10       1258.53       1351.27       133.17 o                         
  -4  10  10        539.92        604.78        88.76 o                         
  -2  10  10       1138.02       1225.01        94.58 o                         
   0  10  10        539.57        617.93        80.65 o                         
   2  10  10        655.68        614.67        86.18 o                         
   4  10  10       1637.10       1386.99       118.26 o                         
   6  10  10        707.31        664.02       107.04 o                         
   8  10  10       1306.59       1347.35       159.35 o                         
  10  10  10       1064.59       1004.73       170.48 o                         
  12  10  10        142.26        189.10       114.99 o                         
 -15  11  10          1.11       -122.04       122.04 o                         
 -13  11  10         17.08        103.43       124.48 o                         
 -11  11  10         23.44         92.87       106.83 o                         
  -9  11  10         84.15        120.75        96.48 o                         
  -7  11  10        128.56         17.21        79.03 o                         
  -5  11  10        203.48         63.96        98.11 o                         
  -3  11  10          2.74        -17.07        58.15 o                         
  -1  11  10          7.92        -23.86        64.24 o                         
   1  11  10        268.46        230.09        77.60 o                         
   3  11  10         18.53        129.76        87.00 o                         
   5  11  10         57.63        120.93        96.77 o                         
   7  11  10         11.43        -61.83       100.66 o                         
   9  11  10          3.65        -60.41       104.56 o                         
 -12  12  10         48.18         23.03       124.15 o                         
 -10  12  10        153.57         56.24       102.43 o                         
  -8  12  10         74.18        -93.36       101.04 o                         
  -6  12  10         35.33        -58.51       104.58 o                         
  -4  12  10        245.50        183.20       106.42 o                         
  -2  12  10        348.84        335.68        86.77 o                         
   0  12  10        502.77        907.45       105.61 o                         
   2  12  10        277.19        290.02        98.45 o                         
   4  12  10        125.97        167.76       101.10 o                         
   6  12  10         85.08         31.31       103.65 o                         
  -5  13  10          0.02        -49.66       124.88 o                         
  -3  13  10         42.79        -21.28       132.47 o                         
  -1  13  10          1.17         -7.68       128.10 o                         
   1  13  10          3.11        100.55       154.11 o                         
 -25   1  11        230.12         80.66       135.71 o                         
 -23   1  11        744.51        797.06       117.08 o                         
 -21   1  11        266.82        153.75        70.17 o                         
 -19   1  11       1049.91        975.59        79.68 o                         
 -17   1  11       2621.77       2548.18       115.57 o                         
 -15   1  11       1028.75        823.88        53.32 o                         
 -13   1  11       2604.52       2863.85       108.16 o                         
 -11   1  11       3495.73       3536.14       134.06 o                         
  -9   1  11       7016.50       8081.10       291.43 o                         
  -7   1  11       3849.68       3804.15       139.77 o                         
  -5   1  11        132.00        151.59        30.10 o                         
  -3   1  11       4457.21       4786.19       179.67 o                         
  -1   1  11       5791.79       4935.32       168.21 o                         
   1   1  11       3654.82       3423.53       125.36 o                         
   3   1  11       1933.60       2080.93        91.28 o                         
   5   1  11         27.23         31.68        41.65 o                         
   7   1  11        434.65        401.26        67.46 o                         
   9   1  11       3179.61       3069.14       179.49 o                         
  11   1  11        104.62        131.04        69.88 o                         
  13   1  11        103.74         99.67        74.84 o                         
  15   1  11        371.66        358.47        93.80 o                         
  17   1  11        236.96        155.38        92.81 o                         
  19   1  11         82.86         98.81       100.48 o                         
 -24   2  11          7.67        -53.18       101.35 o                         
 -22   2  11         76.32        159.48        86.11 o                         
 -20   2  11        106.32         -2.58        70.14 o                         
 -18   2  11        159.88        138.87        53.50 o                         
 -16   2  11         26.65         72.16        44.11 o                         
 -14   2  11        298.99        329.93        44.84 o                         
 -12   2  11         14.15         28.85        33.32 o                         
 -10   2  11         76.22         50.02        34.59 o                         
  -8   2  11       3172.82       3285.55       123.37 o                         
  -6   2  11       4222.49       3626.08       127.19 o                         
  -4   2  11       3773.74       3435.50       128.11 o                         
  -2   2  11       1962.95       2357.99        97.46 o                         
   0   2  11         86.13         81.48        33.44 o                         
   2   2  11        208.88        191.96        40.14 o                         
   4   2  11       1352.37       1244.01        73.94 o                         
   6   2  11         23.92         49.77        52.09 o                         
   8   2  11          0.83        -23.77        48.41 o                         
  10   2  11        261.89        254.43        71.90 o                         
  12   2  11         41.37         57.48        73.21 o                         
  14   2  11        381.06        333.48        88.30 o                         
  16   2  11        153.83        237.81        92.20 o                         
  18   2  11         37.10        -49.75        88.68 o                         
  20   2  11         28.02         59.89       118.09 o                         
 -25   3  11         61.09        115.67       114.38 o                         
 -23   3  11          3.07        -87.62        87.62 o                         
 -21   3  11         68.88        192.35        77.91 o                         
 -19   3  11        379.85        481.31        78.02 o                         
 -17   3  11        978.15       1089.36       117.17 o                         
 -15   3  11        463.65        416.16        48.23 o                         
 -13   3  11        156.69        218.02        37.87 o                         
 -11   3  11        924.11        973.98        60.28 o                         
  -9   3  11       2130.39       2023.48        91.75 o                         
  -7   3  11       4070.02       3825.21       162.74 o                         
  -5   3  11        367.13        399.31        64.34 o                         
  -3   3  11       4329.02       4238.84       159.79 o                         
  -1   3  11      21871.92      22778.70       796.68 o                         
   1   3  11       7700.46       7719.41       293.17 o                         
   3   3  11       4175.72       4165.65       183.74 o                         
   5   3  11        519.65        574.15        97.02 o                         
   7   3  11       1059.27        948.82        85.82 o                         
   9   3  11      11392.67      12852.51       594.45 o                         
  11   3  11       5416.75       6634.08       333.61 o                         
  13   3  11        624.66        583.85        93.13 o                         
  15   3  11       1353.80       1515.86       154.35 o                         
  17   3  11        712.73        603.51       128.92 o                         
  19   3  11        118.98        115.93       118.00 o                         
 -24   4  11         24.82         33.22        99.06 o                         
 -22   4  11          1.05        -24.25        78.52 o                         
 -20   4  11         47.32        -72.24        72.24 o                         
 -18   4  11          8.70        -56.36        64.64 o                         
 -16   4  11         42.47        102.78        59.14 o                         
 -14   4  11         66.48         95.34        37.73 o                         
 -12   4  11        412.58        288.05        62.10 o                         
 -10   4  11          1.69         53.77        56.92 o                         
  -8   4  11          2.15        -33.89        33.89 o                         
  -6   4  11        874.14        951.15        72.72 o                         
  -4   4  11        475.60        428.41        37.62 o                         
  -2   4  11          7.49        -30.37        33.71 o                         
   0   4  11         58.93         94.71        31.27 o                         
   2   4  11        893.39        889.57        62.85 o                         
   4   4  11          4.62         79.09        44.90 o                         
   6   4  11        644.06        581.07        66.86 o                         
   8   4  11          0.56        -16.93        53.61 o                         
  10   4  11        218.19        247.61        70.15 o                         
  12   4  11        291.19        109.98        73.79 o                         
  14   4  11         22.04        -55.97        78.47 o                         
  16   4  11         12.35         -6.49        90.08 o                         
  18   4  11         77.23       -113.49       113.49 o                         
 -23   5  11        345.58        321.13       139.21 o                         
 -21   5  11         51.49          4.57       104.57 o                         
 -19   5  11        436.20        399.43        98.69 o                         
 -17   5  11       1905.25       2277.20       137.55 o                         
 -15   5  11       1474.48       1742.23       110.49 o                         
 -13   5  11       1405.32       1457.18       124.14 o                         
 -11   5  11       1731.91       2032.02       106.75 o                         
  -9   5  11       1762.62       1448.58        78.81 o                         
  -7   5  11       2155.94       2230.57       134.23 o                         
  -5   5  11       2421.80       2777.07       140.74 o                         
  -3   5  11       8004.90       7703.61       330.98 o                         
  -1   5  11       7244.09       7973.55       370.70 o                         
   1   5  11       3178.31       3392.69       143.99 o                         
   3   5  11       2407.97       2335.40       116.66 o                         
   5   5  11        385.71        396.54        58.65 o                         
   7   5  11       2656.31       2413.24       134.87 o                         
   9   5  11       1920.21       1912.05       135.41 o                         
  11   5  11        309.62        197.00        75.91 o                         
  13   5  11        726.49       1001.05       104.99 o                         
  15   5  11        563.12        895.84       224.94 o                         
  17   5  11        556.10        396.56       143.73 o                         
 -22   6  11          1.29          9.10       103.42 o                         
 -20   6  11          4.21        -75.35        75.35 o                         
 -18   6  11         46.16         15.81        69.27 o                         
 -16   6  11        182.47        216.36        65.55 o                         
 -14   6  11         13.12        -32.95        54.71 o                         
 -12   6  11         23.29         -9.02        39.11 o                         
 -10   6  11        120.84         35.91        59.90 o                         
  -8   6  11         36.60        101.38        50.76 o                         
  -6   6  11       2154.68       2103.87       128.83 o                         
  -4   6  11        273.87        277.24        51.45 o                         
  -2   6  11       1431.61       1304.23        77.83 o                         
   0   6  11        233.99        150.10        44.38 o                         
   2   6  11        205.08        238.82        48.82 o                         
   4   6  11         31.21        -27.26        47.59 o                         
   6   6  11        213.08        148.83        55.90 o                         
   8   6  11         69.88         57.30        63.38 o                         
  10   6  11          8.77         57.71        73.83 o                         
  12   6  11          3.96         45.86        87.40 o                         
  14   6  11         31.85         57.65       118.99 o                         
  16   6  11         91.92        213.27       136.00 o                         
 -21   7  11        149.66        197.60       128.56 o                         
 -19   7  11        615.62        399.90       163.02 o                         
 -17   7  11       1971.34       2150.02       136.20 o                         
 -15   7  11        877.82       1065.78        90.68 o                         
 -13   7  11        371.03        317.60        71.94 o                         
 -11   7  11        992.80       1443.36       157.99 o                         
  -9   7  11       2370.06       2542.81       156.98 o                         
  -7   7  11      11426.96      12862.99       591.96 o                         
  -5   7  11       5062.54       5518.41       255.98 o                         
  -3   7  11        164.75        217.59        71.18 o                         
  -1   7  11         28.21         63.09        40.92 o                         
   1   7  11        273.21        234.16        59.69 o                         
   3   7  11       2804.34       3130.88       183.45 o                         
   5   7  11       2495.21       3038.47       195.70 o                         
   7   7  11        203.19        209.64        77.16 o                         
   9   7  11         60.12          0.29        76.43 o                         
  11   7  11         10.26       -102.98       113.94 o                         
  13   7  11         12.26        -23.60       115.31 o                         
  15   7  11        100.26        137.86       134.30 o                         
 -20   8  11         58.97        -53.94       104.08 o                         
 -18   8  11         24.60         69.37        93.66 o                         
 -16   8  11        246.21        116.34        86.05 o                         
 -14   8  11         12.68          5.07        57.36 o                         
 -12   8  11        130.08         56.22        75.28 o                         
 -10   8  11         96.66         31.10        91.39 o                         
  -8   8  11        748.51        767.93        83.25 o                         
  -6   8  11       1217.66       1480.30       120.47 o                         
  -4   8  11        435.11        553.23        78.51 o                         
  -2   8  11         44.93         17.96        36.19 o                         
   0   8  11        116.09        111.83        48.05 o                         
   2   8  11         10.68         29.97        58.50 o                         
   4   8  11          2.11         71.77        64.48 o                         
   6   8  11         32.91        -70.33        75.30 o                         
   8   8  11          5.52        -93.97       101.73 o                         
  10   8  11          0.18         60.54       111.75 o                         
  12   8  11          0.09       -111.15       111.15 o                         
  14   8  11          0.03       -131.13       131.13 o                         
 -19   9  11          2.69        109.14       138.88 o                         
 -17   9  11         59.44        150.79        94.85 o                         
 -15   9  11         93.75         67.37        72.38 o                         
 -13   9  11        111.61          9.98        83.32 o                         
 -11   9  11         76.36        149.97        80.00 o                         
  -9   9  11        341.26        430.72        81.90 o                         
  -7   9  11          8.98         46.89        73.09 o                         
  -5   9  11         11.75        -28.75        61.30 o                         
  -3   9  11       1760.79       1749.57       127.33 o                         
  -1   9  11       1756.47       1958.45       137.12 o                         
   1   9  11       1269.59       1316.25       107.60 o                         
   3   9  11        403.71        347.25        75.15 o                         
   5   9  11         43.12         17.24        69.23 o                         
   7   9  11       1077.05        820.75       114.44 o                         
   9   9  11       2001.39       2278.38       180.50 o                         
  11   9  11        445.34        464.38       138.75 o                         
  13   9  11        410.60        259.74       142.35 o                         
 -16  10  11         19.80        -90.29       140.06 o                         
 -14  10  11          1.64         -3.31       118.41 o                         
 -12  10  11         57.05         99.40        89.32 o                         
 -10  10  11        158.57         77.64        95.91 o                         
  -8  10  11         40.98         11.65        74.14 o                         
  -6  10  11        223.00        183.63        82.89 o                         
  -4  10  11         10.75         18.46        76.58 o                         
  -2  10  11        352.28        273.96        62.60 o                         
   0  10  11        129.19          4.53        62.97 o                         
   2  10  11        160.13         58.22        72.22 o                         
   4  10  11          0.00          9.67        82.83 o                         
   6  10  11          0.85         46.44       110.99 o                         
   8  10  11         36.59       -104.95       104.95 o                         
  10  10  11          3.92        -38.33       108.18 o                         
 -13  11  11        287.51        369.92       174.54 o                         
 -11  11  11        158.74        189.84       101.72 o                         
  -9  11  11        293.06        223.73        87.96 o                         
  -7  11  11        985.80       1105.24       119.79 o                         
  -5  11  11       1044.80        929.40       126.48 o                         
  -3  11  11        520.78        603.59       118.01 o                         
  -1  11  11        270.19        108.38        65.39 o                         
   1  11  11        576.81        551.91        89.08 o                         
   3  11  11        496.34        409.82        98.52 o                         
   5  11  11        447.83        500.80       123.89 o                         
   7  11  11        625.85        784.59       127.64 o                         
   9  11  11        396.05        384.74       122.53 o                         
 -10  12  11          0.06        -65.88       115.26 o                         
  -8  12  11          5.30        -47.58       105.38 o                         
  -6  12  11         37.82        -89.13        89.13 o                         
  -4  12  11         42.99         -5.56       107.69 o                         
  -2  12  11          3.06        -58.23       107.98 o                         
   0  12  11          9.69        -41.94        93.46 o                         
   2  12  11        115.15        153.08        94.24 o                         
   4  12  11         57.55        -67.67        99.01 o                         
 -24   0  12         58.40          4.69       159.09 o                         
 -22   0  12         21.70         77.90       148.36 o                         
 -20   0  12       5398.74       6723.98       426.80 o                         
 -18   0  12       4201.16       3860.34       254.87 o                         
 -16   0  12       1488.86       1533.69       121.03 o                         
 -14   0  12       1199.51       1480.84       100.19 o                         
 -12   0  12        748.11        939.78        93.98 o                         
 -10   0  12      12997.33      15856.22       880.01 o                         
  -8   0  12       9666.45       9378.61       474.55 o                         
  -6   0  12        285.86         97.04        63.50 o                         
  -4   0  12        261.90        158.30        54.57 o                         
  -2   0  12       1999.59       2229.99       124.50 o                         
   0   0  12        297.76        337.17        53.20 o                         
   2   0  12        979.53        876.12        92.57 o                         
   4   0  12       1645.88       1571.68       106.69 o                         
   6   0  12        406.81        634.86       204.15 o                         
   8   0  12        339.23        428.60       101.52 o                         
  10   0  12       4325.61       4752.94       359.84 o                         
  12   0  12         83.92        -98.83        98.83 o                         
  14   0  12         27.97        -30.57       111.57 o                         
  16   0  12        549.50        446.00       144.34 o                         
  18   0  12         22.48         39.90       130.38 o                         
 -25   1  12          0.83         48.03       127.25 o                         
 -23   1  12         44.25         35.59       100.61 o                         
 -21   1  12          7.41         25.12        80.65 o                         
 -19   1  12         84.97        103.72        62.39 o                         
 -17   1  12         28.28         -0.10        50.14 o                         
 -15   1  12         14.27        -27.94        36.66 o                         
 -13   1  12          0.16         27.23        35.82 o                         
 -11   1  12        495.66        422.40        46.81 o                         
  -9   1  12        271.90        446.58        38.81 o                         
  -7   1  12        216.38        272.01        33.12 o                         
  -5   1  12          0.07        -29.06        29.93 o                         
  -3   1  12       1094.60        920.65        56.02 o                         
  -1   1  12       1958.03       2035.87        82.24 o                         
   1   1  12       2022.69       2272.33        90.53 o                         
   3   1  12         15.02         17.18        37.16 o                         
   5   1  12        127.02        312.47        58.49 o                         
   7   1  12         53.99        178.21        62.96 o                         
   9   1  12        575.70        516.24        82.88 o                         
  11   1  12       3444.72       3380.61       199.56 o                         
  13   1  12        227.21        206.84        92.41 o                         
  15   1  12          2.56        -11.12        86.88 o                         
  17   1  12         12.59         66.21        92.26 o                         
  19   1  12         30.97         49.85       104.57 o                         
 -24   2  12        424.46        386.68       118.71 o                         
 -22   2  12          9.40        -81.16        81.16 o                         
 -20   2  12        130.62         87.16        78.08 o                         
 -18   2  12        850.50        868.53        93.94 o                         
 -16   2  12       1145.35       1188.24        89.87 o                         
 -14   2  12        725.82        633.68        52.30 o                         
 -12   2  12       2709.26       2234.04       101.00 o                         
 -10   2  12       2354.17       2208.81       122.63 o                         
  -8   2  12       4917.74       5029.10       189.66 o                         
  -6   2  12       8264.25       8759.09       283.94 o                         
  -4   2  12       3103.99       3419.12       144.24 o                         
  -2   2  12       1735.31       1774.21        81.50 o                         
   0   2  12       1986.71       2143.53        91.01 o                         
   2   2  12       4158.21       4108.29       171.47 o                         
   4   2  12       4033.62       4149.97       185.86 o                         
   6   2  12       1412.63       1636.71       124.14 o                         
   8   2  12        448.44        279.15        61.87 o                         
  10   2  12          7.38        -57.03        59.28 o                         
  12   2  12        149.82         94.99       115.91 o                         
  14   2  12          5.52          2.77        81.44 o                         
  16   2  12        265.78        388.32        99.27 o                         
  18   2  12        131.74        -13.29       107.85 o                         
 -25   3  12         21.56       -127.97       127.97 o                         
 -23   3  12        131.35         63.95        94.12 o                         
 -21   3  12        111.65         41.07        83.87 o                         
 -19   3  12         14.07         -4.43        75.40 o                         
 -17   3  12        290.93        206.51        72.78 o                         
 -15   3  12         13.54        -34.20        47.54 o                         
 -13   3  12         41.25         32.88        40.98 o                         
 -11   3  12        693.14        737.53        56.45 o                         
  -9   3  12        287.38        313.80        35.83 o                         
  -7   3  12         14.95        123.87        36.27 o                         
  -5   3  12        862.77        580.05        42.56 o                         
  -3   3  12         27.77         73.80        31.17 o                         
  -1   3  12       2532.86       2429.86       108.74 o                         
   1   3  12       2537.88       2765.21       129.64 o                         
   3   3  12         20.97        -30.77        42.83 o                         
   5   3  12        152.55         98.76        52.96 o                         
   7   3  12        232.76        110.98        58.06 o                         
   9   3  12       1851.50       1653.65       121.20 o                         
  11   3  12       1646.42       1905.79       140.01 o                         
  13   3  12         22.78        -47.72        75.94 o                         
  15   3  12         86.46        115.30        84.36 o                         
  17   3  12          4.27        108.04       139.53 o                         
 -24   4  12         93.13         58.55       103.71 o                         
 -22   4  12         49.23        -57.81        87.94 o                         
 -20   4  12        255.21        320.08        79.80 o                         
 -18   4  12        530.97        575.66        80.46 o                         
 -16   4  12        388.25        439.14        68.33 o                         
 -14   4  12        845.66        831.27        67.99 o                         
 -12   4  12       1966.63       2135.91       119.18 o                         
 -10   4  12       2425.59       2464.48       128.79 o                         
  -8   4  12        224.80        230.74        55.54 o                         
  -6   4  12        194.17        100.88        61.27 o                         
  -4   4  12       5802.67       5520.20       212.70 o                         
  -2   4  12       4615.55       4531.17       187.31 o                         
   0   4  12       5444.63       5244.29       221.12 o                         
   2   4  12       3680.75       3917.65       174.81 o                         
   4   4  12       1892.39       2103.04       126.04 o                         
   6   4  12        983.91       1127.23        86.96 o                         
   8   4  12        693.28        589.41        74.32 o                         
  10   4  12       2528.69       2445.60       160.01 o                         
  12   4  12        934.39        840.43       123.65 o                         
  14   4  12        537.84        538.41        97.72 o                         
  16   4  12        558.39        532.58       144.56 o                         
  18   4  12        164.02       -116.34       200.66 o                         
 -23   5  12         90.53       -101.66       111.04 o                         
 -21   5  12          4.39          6.71        84.54 o                         
 -19   5  12          1.54        114.59        77.14 o                         
 -17   5  12         36.57        232.87        68.60 o                         
 -15   5  12        156.68        139.26        60.94 o                         
 -13   5  12         67.08         38.24        44.66 o                         
 -11   5  12        275.96        364.33        44.81 o                         
  -9   5  12         42.78         80.23        30.98 o                         
  -7   5  12        442.02        414.84        88.82 o                         
  -5   5  12         26.35         63.13        24.60 o                         
  -3   5  12         20.79          3.46        47.92 o                         
  -1   5  12        977.83        737.01        62.09 o                         
   1   5  12       1127.76       1104.89        70.46 o                         
   3   5  12        121.86        -12.58        46.63 o                         
   5   5  12         52.12         78.36        61.99 o                         
   7   5  12         78.55        110.82        63.01 o                         
   9   5  12        123.03        178.31        71.30 o                         
  11   5  12         59.80         62.41        78.47 o                         
  13   5  12          4.53        -86.60        86.60 o                         
  15   5  12        122.87        -73.29       116.27 o                         
  17   5  12        197.18        245.30       146.37 o                         
 -22   6  12         41.80        -78.45       133.29 o                         
 -20   6  12        638.65        694.26       103.25 o                         
 -18   6  12       1158.56       1257.23       180.77 o                         
 -16   6  12        225.62        181.39        66.83 o                         
 -14   6  12        108.74        193.11        58.08 o                         
 -12   6  12        598.70        579.41        53.37 o                         
 -10   6  12       3124.99       3432.34       190.94 o                         
  -8   6  12       1888.63       1419.18       104.33 o                         
  -6   6  12         63.40        182.20        58.68 o                         
  -4   6  12         48.41        -35.85        41.43 o                         
  -2   6  12         46.82        102.60        52.62 o                         
   0   6  12       1330.00       1295.17       102.18 o                         
   2   6  12       1268.05       1373.12       134.08 o                         
   4   6  12        166.47         92.36        56.70 o                         
   6   6  12        217.37        269.58        79.50 o                         
   8   6  12        881.59       1268.01       181.34 o                         
  10   6  12       1769.88       2244.18       168.21 o                         
  12   6  12        317.19        475.07       127.14 o                         
  14   6  12        236.53         77.45       128.90 o                         
  16   6  12        627.42        770.35       231.05 o                         
 -21   7  12          1.61         -4.67       112.84 o                         
 -19   7  12         85.62         89.71       108.12 o                         
 -17   7  12        198.77        184.16        78.03 o                         
 -15   7  12        163.56        -21.53        60.06 o                         
 -13   7  12        403.00        371.98       114.49 o                         
 -11   7  12          1.17        -50.85        67.04 o                         
  -9   7  12         84.81        -12.22        58.39 o                         
  -7   7  12       5030.03       5130.93       331.52 o                         
  -5   7  12       2317.07       2429.16       134.25 o                         
  -3   7  12        572.13        355.87        87.71 o                         
  -1   7  12        621.98        593.45        55.16 o                         
   1   7  12        184.73        138.88        66.62 o                         
   3   7  12        178.69        244.41        74.78 o                         
   5   7  12        201.90        205.68        80.39 o                         
   7   7  12         92.56         13.58        79.49 o                         
   9   7  12        334.73        285.85        92.57 o                         
  11   7  12        556.88        304.38       177.08 o                         
  13   7  12          4.42       -118.55       118.55 o                         
  15   7  12          0.05        -27.52       146.60 o                         
 -20   8  12        117.79         32.68       106.05 o                         
 -18   8  12        110.67        140.97        94.86 o                         
 -16   8  12        168.31        114.25        72.87 o                         
 -14   8  12        203.53        223.06        90.69 o                         
 -12   8  12        456.68        305.20        86.10 o                         
 -10   8  12        739.11        808.09       113.11 o                         
  -8   8  12        154.12        144.70        69.03 o                         
  -6   8  12        334.30        121.48        73.57 o                         
  -4   8  12       2256.76       2345.94       158.52 o                         
  -2   8  12       1662.29       1456.71       102.42 o                         
   0   8  12        638.78        711.80        78.37 o                         
   2   8  12       1186.89       1379.45       109.15 o                         
   4   8  12        590.06        666.12        98.69 o                         
   6   8  12        642.80        670.90        97.52 o                         
   8   8  12       1299.44       1378.06       180.63 o                         
  10   8  12        487.67        284.67       126.61 o                         
  12   8  12        270.13        328.36       139.76 o                         
  14   8  12        261.48        377.26       147.02 o                         
 -17   9  12         52.13       -160.86       191.95 o                         
 -15   9  12          6.62        209.48       131.49 o                         
 -13   9  12          1.27         41.11       152.26 o                         
 -11   9  12          9.27         29.76        71.53 o                         
  -9   9  12         69.47        170.49        75.23 o                         
  -7   9  12         27.71        119.91        78.51 o                         
  -5   9  12         37.20         54.89        86.55 o                         
  -3   9  12        464.01        366.60        76.70 o                         
  -1   9  12        302.90        328.65        65.28 o                         
   1   9  12        239.95        302.09        73.40 o                         
   3   9  12        185.19        220.44        74.42 o                         
   5   9  12          5.64        -17.22        73.58 o                         
   7   9  12         10.54        -15.03        96.03 o                         
   9   9  12         13.38         72.57       123.01 o                         
  11   9  12         22.09       -100.91       121.11 o                         
 -16  10  12         50.45        -60.56       205.08 o                         
 -14  10  12         86.50         83.33       129.71 o                         
 -12  10  12        229.95        189.52        94.29 o                         
 -10  10  12        657.19        590.94        97.10 o                         
  -8  10  12         13.09         80.22        81.95 o                         
  -6  10  12         17.64        116.32        96.23 o                         
  -4  10  12        662.15        798.14       120.51 o                         
  -2  10  12        366.26        496.43       108.74 o                         
   0  10  12        512.17        625.29        84.46 o                         
   2  10  12        642.97        566.97        88.90 o                         
   4  10  12        365.31        278.77        94.01 o                         
   6  10  12        517.77        429.90       108.41 o                         
   8  10  12        529.88        645.26       123.42 o                         
  10  10  12        280.74        331.56       120.89 o                         
 -13  11  12         28.26          5.38       144.95 o                         
 -11  11  12         15.34       -110.16       110.16 o                         
  -9  11  12         46.24         10.33       192.29 o                         
  -7  11  12         59.16         30.67        88.27 o                         
  -5  11  12         68.12        -29.42        99.86 o                         
  -3  11  12        100.15         55.10       105.33 o                         
  -1  11  12         17.57        101.03       136.21 o                         
   1  11  12          1.31        -85.25        85.25 o                         
   3  11  12          0.41         75.35        92.03 o                         
   5  11  12          1.15        -41.15        98.77 o                         
   7  11  12          0.05         81.90       105.77 o                         
  -8  12  12        253.25        156.15       134.24 o                         
  -6  12  12        392.17        188.59       109.69 o                         
  -4  12  12        289.23        428.93       122.37 o                         
  -2  12  12        333.47        267.67       131.10 o                         
   0  12  12        576.21        523.38       148.97 o                         
   2  12  12        472.07        368.83       183.76 o                         
 -25   1  13        320.82        130.15       126.01 o                         
 -23   1  13       1355.20       1525.53       170.19 o                         
 -21   1  13       2016.27       2453.44       178.58 o                         
 -19   1  13       1417.94       1365.34       132.12 o                         
 -17   1  13       1569.94       1735.78       109.74 o                         
 -15   1  13       1081.50       1039.03        76.45 o                         
 -13   1  13       2482.72       2291.81       111.72 o                         
 -11   1  13       4907.80       4595.66       178.63 o                         
  -9   1  13       5263.97       5646.11       190.63 o                         
  -7   1  13       2139.13       2109.58        86.63 o                         
  -5   1  13        703.64        776.12        48.92 o                         
  -3   1  13        869.68        824.73        67.05 o                         
  -1   1  13        295.94        222.14        48.60 o                         
   1   1  13       1017.73       1133.14        61.53 o                         
   3   1  13        534.25        437.88        48.78 o                         
   5   1  13        227.61         76.24        55.35 o                         
   7   1  13        503.31        462.15        69.03 o                         
   9   1  13       3060.42       3340.51       235.47 o                         
  11   1  13        136.32        124.20        86.45 o                         
  13   1  13        177.22         14.94        80.75 o                         
  15   1  13        698.23        643.50       112.98 o                         
  17   1  13        104.04        199.24       108.06 o                         
 -24   2  13          0.00         15.25       145.15 o                         
 -22   2  13         10.14        -68.39        94.19 o                         
 -20   2  13         25.54         66.90        80.67 o                         
 -18   2  13         27.04        -31.52        72.27 o                         
 -16   2  13         23.33         17.38        64.52 o                         
 -14   2  13         70.43         48.53        45.09 o                         
 -12   2  13        181.44        180.64        43.45 o                         
 -10   2  13          0.04        -16.79        37.11 o                         
  -8   2  13        250.50        190.29        33.13 o                         
  -6   2  13         99.02         45.65        32.68 o                         
  -4   2  13         97.85         14.63        41.93 o                         
  -2   2  13       2141.72       2377.36       102.66 o                         
   0   2  13        957.24       1144.63        65.78 o                         
   2   2  13         18.16        -23.94        43.97 o                         
   4   2  13        386.84        352.51        57.98 o                         
   6   2  13         34.45         11.02        50.55 o                         
   8   2  13       1111.69       1066.69        91.80 o                         
  10   2  13       1895.81       2103.39       133.73 o                         
  12   2  13         12.60         -0.77        71.16 o                         
  14   2  13          2.85         51.76        84.78 o                         
  16   2  13         43.81         10.79       105.49 o                         
  18   2  13          7.70         45.06       127.98 o                         
 -23   3  13          7.34        102.10       102.93 o                         
 -21   3  13        175.77        212.13        88.70 o                         
 -19   3  13        491.12        634.55        93.81 o                         
 -17   3  13       1328.27       1272.41       144.86 o                         
 -15   3  13        865.46        778.35        87.03 o                         
 -13   3  13        711.50        771.72        60.00 o                         
 -11   3  13        154.58        155.78        43.47 o                         
  -9   3  13       1433.57       1394.11        75.09 o                         
  -7   3  13       5261.15       5417.42       265.31 o                         
  -5   3  13       4761.22       4851.33       204.49 o                         
  -3   3  13       5810.13       6505.61       267.18 o                         
  -1   3  13       5863.67       5810.81       226.21 o                         
   1   3  13       4718.02       4579.65       207.01 o                         
   3   3  13       2707.84       2859.91       162.77 o                         
   5   3  13        767.42        704.84        72.78 o                         
   7   3  13       3808.14       4286.80       248.80 o                         
   9   3  13       3179.15       3564.73       204.22 o                         
  11   3  13        201.15        256.86        79.21 o                         
  13   3  13        154.50         61.08        84.45 o                         
  15   3  13        377.04        287.92       100.82 o                         
  17   3  13        270.23        582.17       153.84 o                         
 -24   4  13          0.56        -61.43       108.28 o                         
 -22   4  13         80.41         66.30        92.77 o                         
 -20   4  13          0.16         45.26        81.45 o                         
 -18   4  13        439.83        297.55        83.59 o                         
 -16   4  13        210.69         80.04        70.69 o                         
 -14   4  13          6.15          4.34        61.65 o                         
 -12   4  13          1.37         71.42        48.01 o                         
 -10   4  13        261.98        217.85        48.61 o                         
  -8   4  13       2486.03       2502.63       129.21 o                         
  -6   4  13       5036.44       5024.87       231.71 o                         
  -4   4  13        399.27        390.44        52.06 o                         
  -2   4  13         78.14         77.76        32.00 o                         
   0   4  13       1649.06       1860.06       110.10 o                         
   2   4  13         72.35         -1.57        44.66 o                         
   4   4  13        353.69        377.09        61.74 o                         
   6   4  13          9.39          5.20        61.94 o                         
   8   4  13        627.35        536.00        84.83 o                         
  10   4  13        120.91         24.37        74.63 o                         
  12   4  13         59.06        -11.92        86.72 o                         
  14   4  13        206.63        231.92       100.85 o                         
  16   4  13        240.08        481.80       147.56 o                         
 -23   5  13         83.09        -67.97       109.63 o                         
 -21   5  13        313.05        471.78       117.49 o                         
 -19   5  13        351.19        288.29       108.62 o                         
 -17   5  13        621.89        641.14        91.22 o                         
 -15   5  13        192.04        283.52        73.11 o                         
 -13   5  13        383.54        314.98        55.70 o                         
 -11   5  13       1387.84       1263.59        86.27 o                         
  -9   5  13        884.02        724.72        78.40 o                         
  -7   5  13       3658.27       4157.00       198.05 o                         
  -5   5  13        232.36        303.88        34.92 o                         
  -3   5  13         65.72         55.71        37.88 o                         
  -1   5  13       1270.17       1358.99        96.57 o                         
   1   5  13       1536.54       1552.39        89.44 o                         
   3   5  13       2342.37       2699.66       143.90 o                         
   5   5  13        245.79        390.07       104.00 o                         
   7   5  13        284.83        258.71        83.17 o                         
   9   5  13       1744.35       1789.25       149.76 o                         
  11   5  13        673.66        452.32       103.25 o                         
  13   5  13        264.19        167.59       128.06 o                         
  15   5  13        410.49        442.88       146.55 o                         
 -22   6  13         42.15       -115.16       115.16 o                         
 -20   6  13         49.02         99.20        92.14 o                         
 -18   6  13         40.09         89.72        77.64 o                         
 -16   6  13         25.66       -116.36       116.36 o                         
 -14   6  13        865.41        987.43       143.53 o                         
 -12   6  13        149.14        162.43        67.98 o                         
 -10   6  13         37.22          7.29        56.48 o                         
  -8   6  13        587.20        554.43        71.20 o                         
  -6   6  13        399.10        377.47        64.97 o                         
  -4   6  13        957.66       1091.62        73.06 o                         
  -2   6  13        787.81        738.46        63.62 o                         
   0   6  13         49.85         38.23        44.95 o                         
   2   6  13          0.48         57.43        67.49 o                         
   4   6  13         27.67         47.76        72.58 o                         
   6   6  13         27.97         92.05        76.94 o                         
   8   6  13        332.28        322.02        93.74 o                         
  10   6  13         85.57        -26.32        88.56 o                         
  12   6  13          1.44       -110.48       110.48 o                         
  14   6  13         15.72       -104.82       129.04 o                         
 -21   7  13        219.02        189.48       125.36 o                         
 -19   7  13        300.17        416.17        95.09 o                         
 -17   7  13        361.92        323.09       117.12 o                         
 -15   7  13        536.70        359.19        73.27 o                         
 -13   7  13        584.48        428.09       138.84 o                         
 -11   7  13        949.17        777.32        94.89 o                         
  -9   7  13       1483.71       1653.86       119.47 o                         
  -7   7  13        977.09       1195.81       112.00 o                         
  -5   7  13       1842.33       1818.71       116.94 o                         
  -3   7  13       2747.55       3305.85       259.13 o                         
  -1   7  13        950.73       1026.88        76.05 o                         
   1   7  13        886.05        787.30        96.16 o                         
   3   7  13        771.10        731.05        97.68 o                         
   5   7  13        316.44        253.04        87.25 o                         
   7   7  13       1826.57       1752.11       149.24 o                         
   9   7  13       1234.67       1163.99       155.57 o                         
  11   7  13         32.02        100.38       123.43 o                         
  13   7  13        132.60         95.94       130.75 o                         
 -18   8  13         15.32        111.10       135.94 o                         
 -16   8  13          3.51        -88.08        88.08 o                         
 -14   8  13         44.33        -92.65        92.65 o                         
 -12   8  13        153.22        178.49       107.18 o                         
 -10   8  13        150.92        104.63        82.60 o                         
  -8   8  13         25.85         11.22        65.38 o                         
  -6   8  13        108.64         91.96        66.04 o                         
  -4   8  13        193.51        114.39        66.51 o                         
  -2   8  13         18.63         43.23        67.17 o                         
   0   8  13        310.06        279.40        66.35 o                         
   2   8  13         49.69         95.95        67.55 o                         
   4   8  13          4.27        -78.20        78.20 o                         
   6   8  13          0.35        -79.78        79.78 o                         
   8   8  13          4.51       -131.72       131.72 o                         
  10   8  13         59.71       -114.46       114.46 o                         
  12   8  13        132.60        159.45       136.61 o                         
 -17   9  13        243.79        328.00       151.31 o                         
 -15   9  13        129.39        -52.70       135.04 o                         
 -13   9  13         29.88        -10.49        98.41 o                         
 -11   9  13         38.26        -78.41        78.41 o                         
  -9   9  13       1309.67       1088.95       125.65 o                         
  -7   9  13       3138.96       3250.26       198.98 o                         
  -5   9  13       1180.64       1059.51       126.46 o                         
  -3   9  13        637.72        638.99       108.16 o                         
  -1   9  13       1205.75       1425.68       144.11 o                         
   1   9  13       2694.72       2676.04       167.01 o                         
   3   9  13       2843.58       2754.11       170.44 o                         
   5   9  13        814.89        518.99       103.70 o                         
   7   9  13        647.12        748.16       118.20 o                         
   9   9  13       1347.86       1681.35       191.82 o                         
 -14  10  13         10.39       -142.31       142.31 o                         
 -12  10  13          2.97        -91.40        91.40 o                         
 -10  10  13         27.24         37.18        96.89 o                         
  -8  10  13         39.30        -89.98        91.21 o                         
  -6  10  13         26.76         -1.24       102.20 o                         
  -4  10  13         27.48         24.23        93.55 o                         
  -2  10  13         12.75          1.26        96.22 o                         
   0  10  13         19.98         -9.55        76.58 o                         
   2  10  13         59.56        131.31        77.60 o                         
   4  10  13          8.38         47.92        90.29 o                         
   6  10  13          0.00        -38.40       162.47 o                         
   8  10  13          1.79        -94.87       102.31 o                         
 -11  11  13        316.33        277.34       132.28 o                         
  -9  11  13         92.83        161.69       109.26 o                         
  -7  11  13        279.98        532.90       119.08 o                         
  -5  11  13        517.41        482.72       148.08 o                         
  -3  11  13        297.26        146.69       125.43 o                         
  -1  11  13        672.25        844.90       184.06 o                         
   1  11  13        856.34       1056.13       164.99 o                         
   3  11  13        364.77        474.33       146.00 o                         
   5  11  13        546.56        589.62       120.66 o                         
 -24   0  14         50.09        120.99       181.29 o                         
 -22   0  14        418.16        305.45       168.43 o                         
 -20   0  14          3.24        -31.55       186.03 o                         
 -18   0  14       1300.00       1544.62       221.27 o                         
 -16   0  14       1312.27       1351.84       152.66 o                         
 -14   0  14        156.60        125.39        91.38 o                         
 -12   0  14        229.03        196.61        76.67 o                         
 -10   0  14        294.54        347.97        73.26 o                         
  -8   0  14       1237.97        912.43        83.16 o                         
  -6   0  14         37.04         56.20        72.49 o                         
  -4   0  14       2106.16       1714.06       120.33 o                         
  -2   0  14       3096.66       3382.79       216.41 o                         
   0   0  14        932.46        989.45        78.82 o                         
   2   0  14       2275.54       2169.54       131.12 o                         
   4   0  14        273.79        219.29        77.81 o                         
   6   0  14         44.30        108.63        77.77 o                         
   8   0  14       3546.55       4287.04       333.19 o                         
  10   0  14        476.82        412.02       122.65 o                         
  12   0  14         32.47       -116.52       116.52 o                         
  14   0  14        378.14        460.93       149.71 o                         
  16   0  14        295.57        293.96       245.27 o                         
 -23   1  14        240.90        398.73       152.04 o                         
 -21   1  14        121.12        138.60       105.07 o                         
 -19   1  14          0.11        -51.42        82.71 o                         
 -17   1  14         77.10         51.35        69.39 o                         
 -15   1  14         52.41        -41.32        65.77 o                         
 -13   1  14         85.64         48.54        49.62 o                         
 -11   1  14          2.11         36.89        32.99 o                         
  -9   1  14         79.99         78.68        43.94 o                         
  -7   1  14          9.52         82.79        37.96 o                         
  -5   1  14         22.39         -2.50        34.26 o                         
  -3   1  14       1440.06       1378.12        84.59 o                         
  -1   1  14        228.30        237.15        39.31 o                         
   1   1  14        168.98        200.95        39.93 o                         
   3   1  14         10.43         34.77        43.55 o                         
   5   1  14         31.16         83.40        54.07 o                         
   7   1  14        272.77        178.58        62.89 o                         
   9   1  14        273.06        180.34        70.96 o                         
  11   1  14        175.43        152.84        82.15 o                         
  13   1  14        285.89        246.79        94.09 o                         
  15   1  14         61.87         44.62        94.12 o                         
  17   1  14          1.56        224.98       109.17 o                         
 -24   2  14        113.92        192.24       149.86 o                         
 -22   2  14        476.15        559.17       128.26 o                         
 -20   2  14       1380.79       1383.86       157.72 o                         
 -18   2  14        857.82        898.49       100.14 o                         
 -16   2  14        799.56       1057.53        99.42 o                         
 -14   2  14        187.31        170.53        73.36 o                         
 -12   2  14       1250.77       1203.11        85.54 o                         
 -10   2  14       4969.39       4716.00       183.24 o                         
  -8   2  14        536.40        570.41        45.52 o                         
  -6   2  14       1082.36       1421.50        72.24 o                         
  -4   2  14       4542.19       5187.97       209.81 o                         
  -2   2  14       1233.04       1425.38        76.49 o                         
   0   2  14       1305.63       1163.64        67.73 o                         
   2   2  14       2667.85       3063.55       139.83 o                         
   4   2  14        676.50        955.89        91.71 o                         
   6   2  14        966.06       1192.67        94.57 o                         
   8   2  14       2784.70       3541.76       196.56 o                         
  10   2  14       1208.66       1583.83       116.60 o                         
  12   2  14        220.74        192.51        85.69 o                         
  14   2  14        252.43        371.95        98.54 o                         
  16   2  14        141.09        142.40       134.79 o                         
 -23   3  14         78.16         22.61       131.72 o                         
 -21   3  14          1.26        104.70        94.82 o                         
 -19   3  14         15.97        -71.72        77.93 o                         
 -17   3  14          6.83         57.13        73.60 o                         
 -15   3  14         74.20        -54.06        66.95 o                         
 -13   3  14        175.70          7.28        67.38 o                         
 -11   3  14        103.57         51.17        40.02 o                         
  -9   3  14         20.73         66.68        33.13 o                         
  -7   3  14          9.55         -4.87        32.99 o                         
  -5   3  14          0.01         -8.11        50.84 o                         
  -3   3  14        313.76        322.84        47.13 o                         
  -1   3  14         33.47         51.89        38.96 o                         
   1   3  14        137.75        152.40        47.73 o                         
   3   3  14        233.29        295.25        56.01 o                         
   5   3  14         25.63        -31.17        62.20 o                         
   7   3  14        173.19        117.04        71.31 o                         
   9   3  14         94.39         22.90        74.64 o                         
  11   3  14         94.47          6.68        84.85 o                         
  13   3  14         12.86         21.70        95.38 o                         
  15   3  14        216.69        314.65       117.42 o                         
 -22   4  14        164.48         29.19       104.63 o                         
 -20   4  14          9.31         73.43        86.25 o                         
 -18   4  14        281.93        349.22        86.68 o                         
 -16   4  14         26.16         91.10        73.00 o                         
 -14   4  14        204.66        235.05        69.53 o                         
 -12   4  14        144.49        164.40        60.90 o                         
 -10   4  14        356.76        322.67        52.88 o                         
  -8   4  14        260.04        165.97        47.05 o                         
  -6   4  14        835.11       1024.63       116.90 o                         
  -4   4  14        361.63        408.07        82.94 o                         
  -2   4  14        114.96         71.31        35.60 o                         
   0   4  14       1942.67       1981.73       103.62 o                         
   2   4  14       1398.37       1451.76        90.30 o                         
   4   4  14        103.66         88.73        61.83 o                         
   6   4  14         37.64         62.01        69.13 o                         
   8   4  14        105.03         27.58        84.29 o                         
  10   4  14         55.78         48.42        90.62 o                         
  12   4  14        123.27          4.91        93.59 o                         
  14   4  14        404.82        473.41       117.63 o                         
 -21   5  14          4.85        100.12        95.51 o                         
 -19   5  14          3.03         36.00        84.35 o                         
 -17   5  14          1.23         56.82        74.90 o                         
 -15   5  14        809.16        874.49        93.79 o                         
 -13   5  14        759.31        794.02        85.30 o                         
 -11   5  14         51.77         18.52        45.13 o                         
  -9   5  14          4.36         53.55        40.66 o                         
  -7   5  14         86.68         80.07        39.82 o                         
  -5   5  14         42.00         51.82        35.66 o                         
  -3   5  14       1083.87       1019.72        70.35 o                         
  -1   5  14        584.14        408.78        64.04 o                         
   1   5  14          0.84         54.34        63.14 o                         
   3   5  14        129.41         50.37        69.88 o                         
   5   5  14        276.95         78.87        78.64 o                         
   7   5  14         26.80        188.45        93.76 o                         
   9   5  14         38.22        -17.99        88.57 o                         
  11   5  14         73.68        -10.83        92.93 o                         
  13   5  14        144.50        102.31       149.86 o                         
  15   5  14          1.83        -20.79       134.99 o                         
 -20   6  14        265.09        271.13        97.06 o                         
 -18   6  14        709.08        749.88       116.44 o                         
 -16   6  14        510.78        568.90        86.31 o                         
 -14   6  14        344.20        432.94        74.37 o                         
 -12   6  14        615.64        637.12        89.77 o                         
 -10   6  14       1777.96       1897.42       175.94 o                         
  -8   6  14       1697.60       1958.52       153.33 o                         
  -6   6  14       2257.43       2279.90       141.63 o                         
  -4   6  14       4823.14       5244.98       206.77 o                         
  -2   6  14       1587.97       1568.15       115.46 o                         
   0   6  14       1068.75       1059.56       104.04 o                         
   2   6  14        919.15        734.27        95.91 o                         
   4   6  14        385.11        429.97        89.17 o                         
   6   6  14       1400.62       1272.18       216.41 o                         
   8   6  14       2182.63       2706.19       425.51 o                         
  10   6  14        999.18        931.25       132.32 o                         
  12   6  14        212.70         49.83       131.36 o                         
  14   6  14        119.72        -38.47       135.31 o                         
 -19   7  14         19.17        -52.51        82.59 o                         
 -17   7  14         30.47        158.53        74.51 o                         
 -15   7  14          6.81        -98.46        98.46 o                         
 -13   7  14         26.36        -88.25        88.25 o                         
 -11   7  14        129.16        -38.69        78.07 o                         
  -9   7  14        211.39        231.76        87.11 o                         
  -7   7  14        103.96        138.91        82.02 o                         
  -5   7  14         89.27         -3.97        63.97 o                         
  -3   7  14        372.12        334.13        67.35 o                         
  -1   7  14          2.40         56.23        55.60 o                         
   1   7  14         40.57         -2.75        71.25 o                         
   3   7  14         86.27        -21.17        79.44 o                         
   5   7  14         16.38        -61.53        81.45 o                         
   7   7  14         70.97        122.93        90.64 o                         
   9   7  14          7.11         42.36       117.15 o                         
  11   7  14         69.83        -46.04       130.54 o                         
 -18   8  14        217.99        355.14       153.21 o                         
 -16   8  14        382.94        395.32       113.15 o                         
 -14   8  14        177.64        119.78        98.99 o                         
 -12   8  14        535.78        583.76        98.29 o                         
 -10   8  14        513.41        385.69       104.94 o                         
  -8   8  14         18.77        -26.97        77.07 o                         
  -6   8  14        282.04          6.11        85.87 o                         
  -4   8  14        632.05        454.05        84.70 o                         
  -2   8  14        230.12        138.36        90.26 o                         
   0   8  14        937.37        947.28        92.60 o                         
   2   8  14        301.90        378.95        79.39 o                         
   4   8  14         47.58         39.75        92.97 o                         
   6   8  14        370.26        326.16        97.95 o                         
   8   8  14        149.43         53.92       119.98 o                         
  10   8  14        334.33        255.78       141.44 o                         
 -15   9  14          2.28        -59.27       117.08 o                         
 -13   9  14        115.03         32.87        92.08 o                         
 -11   9  14         14.26         21.39        90.36 o                         
  -9   9  14        140.26        -35.02        83.71 o                         
  -7   9  14        659.11        744.34       110.74 o                         
  -5   9  14          6.57        -11.36        96.41 o                         
  -3   9  14        380.04        381.42       107.45 o                         
  -1   9  14        212.52        214.93        70.08 o                         
   1   9  14         69.03        -10.06        69.33 o                         
   3   9  14        289.98        231.90        79.63 o                         
   5   9  14         10.06        -19.67        93.31 o                         
   7   9  14         31.01        -74.55       108.44 o                         
   9   9  14        194.76        231.75       137.16 o                         
 -12  10  14        350.21        226.67       107.71 o                         
 -10  10  14       1071.32        954.18       132.50 o                         
  -8  10  14       2343.78       2064.46       175.58 o                         
  -6  10  14       1468.01       1565.10       150.25 o                         
  -4  10  14        704.14        898.82       184.66 o                         
  -2  10  14        852.46        425.55       140.43 o                         
   0  10  14       1066.35        891.81       149.89 o                         
   2  10  14       1496.25       1593.12       169.15 o                         
   4  10  14       1224.07       1625.03       175.80 o                         
   6  10  14        844.03        741.64       126.35 o                         
  -9  11  14          0.48        -31.49       105.49 o                         
  -7  11  14         44.38         39.99       116.12 o                         
  -5  11  14         81.82        -14.87       102.78 o                         
  -3  11  14          2.09       -115.56       115.56 o                         
  -1  11  14         12.37        -28.23       144.78 o                         
   1  11  14          0.90         84.07       154.76 o                         
 -23   1  15         80.16       -118.01       118.01 o                         
 -21   1  15         49.79         46.58       110.82 o                         
 -19   1  15        510.49        463.39       114.99 o                         
 -17   1  15        912.76       1087.84       134.95 o                         
 -15   1  15        755.08        710.65        95.54 o                         
 -13   1  15        918.87        867.09        80.61 o                         
 -11   1  15        455.74        455.86        60.34 o                         
  -9   1  15        526.79        423.15        47.37 o                         
  -7   1  15       1335.91       1272.31        86.26 o                         
  -5   1  15       1665.69       1787.12        86.30 o                         
  -3   1  15         90.09        140.50        47.93 o                         
  -1   1  15        341.22        351.71        45.42 o                         
   1   1  15       2489.64       2692.91       114.17 o                         
   3   1  15        640.91        686.39        61.89 o                         
   5   1  15         79.01        123.83        57.95 o                         
   7   1  15        483.45        346.21        73.49 o                         
   9   1  15        606.43        441.72        82.37 o                         
  11   1  15        354.38        360.00        84.18 o                         
  13   1  15        740.73        844.41       115.71 o                         
  15   1  15        495.56        398.78       126.36 o                         
 -22   2  15          0.16        -82.94       109.32 o                         
 -20   2  15        110.45         71.11       106.58 o                         
 -18   2  15         31.34         51.63        84.82 o                         
 -16   2  15         52.35        138.55        83.50 o                         
 -14   2  15        281.63        285.85        78.73 o                         
 -12   2  15        323.73        207.40        67.08 o                         
 -10   2  15         38.07         16.19        43.51 o                         
  -8   2  15        580.88        660.60        58.25 o                         
  -6   2  15         18.44        -13.02        37.51 o                         
  -4   2  15         39.97        -40.82        55.52 o                         
  -2   2  15        780.96        632.57        54.28 o                         
   0   2  15        139.08        177.29        44.74 o                         
   2   2  15          5.14        -17.41        48.10 o                         
   4   2  15          1.73         -4.38        63.56 o                         
   6   2  15        123.13          7.98        69.36 o                         
   8   2  15        964.33        885.64       103.24 o                         
  10   2  15        771.03        584.18        98.48 o                         
  12   2  15         25.83         81.42        94.15 o                         
  14   2  15         54.47        -41.63       104.46 o                         
 -23   3  15        312.98        384.75       212.64 o                         
 -21   3  15        822.57        890.00       153.45 o                         
 -19   3  15        473.30        536.33       103.38 o                         
 -17   3  15        192.96        239.99        90.88 o                         
 -15   3  15         81.04         10.22        76.24 o                         
 -13   3  15        722.50        717.79        79.02 o                         
 -11   3  15       2884.96       3099.00       174.85 o                         
  -9   3  15       4254.45       4048.50       215.92 o                         
  -7   3  15       2020.36       1800.42       107.56 o                         
  -5   3  15         53.12         47.98        41.25 o                         
  -3   3  15          9.39        -45.93        45.93 o                         
  -1   3  15        758.55        709.16        57.98 o                         
   1   3  15       3110.95       3030.85       152.67 o                         
   3   3  15       2888.44       3222.54       298.81 o                         
   5   3  15         40.86         48.23        70.82 o                         
   7   3  15       1274.60       1332.83       175.61 o                         
   9   3  15       2977.48       3088.69       213.77 o                         
  11   3  15        172.30        151.57        99.40 o                         
  13   3  15        140.07        136.18       108.07 o                         
  15   3  15        401.61        398.69       122.61 o                         
 -22   4  15          1.49         51.92       113.98 o                         
 -20   4  15         34.83        109.15        98.41 o                         
 -18   4  15        112.38         -1.74        80.43 o                         
 -16   4  15        399.97        360.07        82.12 o                         
 -14   4  15        778.38        696.48        98.79 o                         
 -12   4  15        217.28        118.32        75.70 o                         
 -10   4  15        350.03        305.65        62.60 o                         
  -8   4  15       2209.56       2142.30       161.80 o                         
  -6   4  15       1895.81       1749.04       105.97 o                         
  -4   4  15        223.35        139.50        38.70 o                         
  -2   4  15        405.60        378.86        60.47 o                         
   0   4  15        269.19        144.43        65.31 o                         
   2   4  15         14.98         26.47        71.32 o                         
   4   4  15         24.17        -61.47        73.05 o                         
   6   4  15        462.87        599.64       100.39 o                         
   8   4  15       2257.87       2123.98       176.98 o                         
  10   4  15        572.24        351.65       101.41 o                         
  12   4  15        115.38         89.99       104.43 o                         
  14   4  15         20.94         45.87       135.62 o                         
 -21   5  15          2.27         41.54       103.29 o                         
 -19   5  15         90.26        101.68        88.50 o                         
 -17   5  15        271.36        204.52        83.12 o                         
 -15   5  15        484.92        416.88        84.21 o                         
 -13   5  15        393.89        575.16        79.62 o                         
 -11   5  15        422.62        453.79        68.90 o                         
  -9   5  15         74.37        128.84        45.66 o                         
  -7   5  15       1161.64       1091.38       101.90 o                         
  -5   5  15       2629.93       2799.72       135.23 o                         
  -3   5  15        914.69       1009.49        96.25 o                         
  -1   5  15        958.87       1333.22       107.32 o                         
   1   5  15        987.67       1084.33       154.39 o                         
   3   5  15        476.88        512.14       113.70 o                         
   5   5  15        755.68        688.42       141.33 o                         
   7   5  15       1031.53       1006.39       155.17 o                         
   9   5  15         44.84         33.73        92.43 o                         
  11   5  15         19.57       -105.58       105.58 o                         
  13   5  15         63.27         40.70       133.10 o                         
 -20   6  15         42.09         38.54        89.86 o                         
 -18   6  15         24.08        -30.55        91.25 o                         
 -16   6  15         18.61         -2.44        73.03 o                         
 -14   6  15          0.64         14.36        56.27 o                         
 -12   6  15         37.06         83.93        83.36 o                         
 -10   6  15        169.49        164.37        87.49 o                         
  -8   6  15        803.02        831.95       143.25 o                         
  -6   6  15         18.96        -78.27        99.52 o                         
  -4   6  15        510.22        578.26        91.82 o                         
  -2   6  15         70.37         18.11        61.15 o                         
   0   6  15         17.53        -67.53        67.53 o                         
   2   6  15         10.01        -59.12        75.93 o                         
   4   6  15          2.43        -82.23        82.23 o                         
   6   6  15        439.53        408.17       100.45 o                         
   8   6  15          2.66        -56.50        92.84 o                         
  10   6  15          8.36         -0.04       125.55 o                         
  12   6  15        100.52          2.01       160.02 o                         
 -19   7  15        107.33        139.46       117.01 o                         
 -17   7  15        304.46        355.76       118.32 o                         
 -15   7  15        222.04        342.05       133.00 o                         
 -13   7  15        450.61        394.15        98.84 o                         
 -11   7  15        244.38        236.69        88.08 o                         
  -9   7  15        104.52        210.06        87.16 o                         
  -7   7  15        774.25        887.31       113.92 o                         
  -5   7  15        453.36        457.53        99.55 o                         
  -3   7  15        391.40        480.08        70.44 o                         
  -1   7  15        804.42        992.53        91.67 o                         
   1   7  15       1102.09       1146.83       116.99 o                         
   3   7  15        554.35        441.13        97.52 o                         
   5   7  15         24.69        -34.66       100.11 o                         
   7   7  15        629.19        747.07       117.46 o                         
   9   7  15       1127.06       1358.76       169.06 o                         
  11   7  15        192.66        200.83       140.86 o                         
 -16   8  15         34.99        -40.95       101.48 o                         
 -14   8  15          3.72         65.31        85.17 o                         
 -12   8  15        183.90        112.96        90.75 o                         
 -10   8  15        224.16        243.53        94.32 o                         
  -8   8  15        221.20        152.92        90.65 o                         
  -6   8  15         79.05       -104.91       104.91 o                         
  -4   8  15         12.49        157.07        91.32 o                         
  -2   8  15          1.50        -66.63        97.78 o                         
   0   8  15          2.97         14.33        72.84 o                         
   2   8  15         37.97         43.42        80.20 o                         
   4   8  15          5.16         99.95        93.60 o                         
   6   8  15         24.82        -73.03       113.36 o                         
   8   8  15        136.32        419.64       143.88 o                         
 -15   9  15         92.88        -18.00       110.80 o                         
 -13   9  15        217.09        182.52       103.61 o                         
 -11   9  15        401.77        410.15       125.66 o                         
  -9   9  15        361.68        271.94       100.00 o                         
  -7   9  15        398.45        562.88       122.96 o                         
  -5   9  15        666.77        630.29       142.87 o                         
  -3   9  15        879.86        960.23       143.96 o                         
  -1   9  15       1548.10       1681.13       175.18 o                         
   1   9  15       1358.79       1661.44       168.42 o                         
   3   9  15        481.83        295.72       101.86 o                         
   5   9  15        442.74        497.84       111.69 o                         
   7   9  15        674.15        938.53       275.25 o                         
 -10  10  15        103.06        -27.49       148.53 o                         
  -8  10  15        678.76        748.01       121.02 o                         
  -6  10  15        301.48        251.87       116.45 o                         
  -4  10  15          0.35         29.37       102.17 o                         
  -2  10  15          1.21        -25.17       123.91 o                         
   0  10  15         12.45        -66.80       117.25 o                         
   2  10  15         83.12         10.05       109.52 o                         
 -22   0  16        130.12         65.78       175.56 o                         
 -20   0  16        513.66        378.47       267.74 o                         
 -18   0  16        798.41       1023.31       206.15 o                         
 -16   0  16        763.12        659.72       165.71 o                         
 -14   0  16         17.03         58.69       127.77 o                         
 -12   0  16        149.56        318.38       133.84 o                         
 -10   0  16        365.39        366.25       101.01 o                         
  -8   0  16        105.21        104.73        72.57 o                         
  -6   0  16       1532.58       1294.10       122.45 o                         
  -4   0  16       1294.51        976.64       109.78 o                         
  -2   0  16        445.24        347.16        67.68 o                         
   0   0  16       1533.84       1642.61       126.70 o                         
   2   0  16       1182.27       1273.03       128.02 o                         
   4   0  16         40.11        144.83        82.63 o                         
   6   0  16       1530.07       1679.19       198.81 o                         
   8   0  16       2470.99       2716.21       288.84 o                         
  10   0  16        458.15        357.09       110.42 o                         
  12   0  16        560.98        786.49       208.08 o                         
  14   0  16        382.20        782.36       216.25 o                         
 -21   1  16          1.38        -34.65       110.43 o                         
 -19   1  16         68.37        -23.43       104.65 o                         
 -17   1  16          9.82         43.54        99.43 o                         
 -15   1  16          8.18        115.75        91.89 o                         
 -13   1  16        167.79        171.46        77.77 o                         
 -11   1  16          1.57        108.12        74.70 o                         
  -9   1  16         91.34        117.98        84.70 o                         
  -7   1  16          3.38         26.51        52.08 o                         
  -5   1  16        359.40        317.31        44.76 o                         
  -3   1  16        216.16        211.97        49.70 o                         
  -1   1  16        107.28         98.67        56.24 o                         
   1   1  16         11.06         -9.19        55.59 o                         
   3   1  16         48.28         15.51        54.24 o                         
   5   1  16         37.06         88.64        60.71 o                         
   7   1  16        167.38         55.48        65.51 o                         
   9   1  16        272.93        218.50        80.79 o                         
  11   1  16         22.06         -3.97        86.37 o                         
  13   1  16          1.92        -51.56        93.59 o                         
 -22   2  16         15.65       -115.51       161.47 o                         
 -20   2  16         33.98        133.22       120.83 o                         
 -18   2  16        149.67        192.29       102.46 o                         
 -16   2  16         60.22        -46.07       115.75 o                         
 -14   2  16          8.30        -75.87        75.87 o                         
 -12   2  16         60.96        -69.82        69.82 o                         
 -10   2  16        879.16        853.10        82.23 o                         
  -8   2  16        274.17        305.90        62.89 o                         
  -6   2  16        131.62        102.27        58.83 o                         
  -4   2  16       1075.86       1200.73        86.72 o                         
  -2   2  16       1005.63       1108.70       113.47 o                         
   0   2  16       2414.48       2389.01       135.87 o                         
   2   2  16       1074.13       1173.32        93.96 o                         
   4   2  16         63.52         17.41        65.29 o                         
   6   2  16       2272.60       2719.84       190.21 o                         
   8   2  16       2349.42       3094.48       231.54 o                         
  10   2  16        513.99        635.49       116.33 o                         
  12   2  16        698.15        937.15       133.59 o                         
  14   2  16        496.00        524.11       127.39 o                         
 -21   3  16         22.77         97.18       114.99 o                         
 -19   3  16         12.53        -94.95        94.95 o                         
 -17   3  16         24.29        -20.06        92.16 o                         
 -15   3  16        250.68        216.77        85.11 o                         
 -13   3  16         13.39         20.70        75.89 o                         
 -11   3  16        270.93        528.59        81.70 o                         
  -9   3  16        580.27        527.65        73.18 o                         
  -7   3  16         35.28        105.46        60.28 o                         
  -5   3  16        239.31        214.85        62.79 o                         
  -3   3  16         74.28         46.34        82.29 o                         
  -1   3  16         43.37         65.31        64.34 o                         
   1   3  16        262.40        181.35        72.19 o                         
   3   3  16        191.03        243.79        77.22 o                         
   5   3  16        130.40        113.54        83.61 o                         
   7   3  16          3.98        -21.28        86.68 o                         
   9   3  16        480.08        508.65       109.60 o                         
  11   3  16         70.61          0.27       102.52 o                         
  13   3  16         43.90        114.90       111.29 o                         
 -20   4  16        121.74        128.06       101.84 o                         
 -18   4  16        329.78        248.14        95.22 o                         
 -16   4  16        263.10        228.84       172.96 o                         
 -14   4  16        435.29        308.85        81.48 o                         
 -12   4  16       1081.95       1218.97       105.03 o                         
 -10   4  16        628.19        794.93       108.76 o                         
  -8   4  16        341.22        331.67        83.01 o                         
  -6   4  16       2087.40       2051.38       134.26 o                         
  -4   4  16       2274.88       2216.99       142.74 o                         
  -2   4  16        550.62        398.35        75.50 o                         
   0   4  16       1464.00       1674.26       140.14 o                         
   2   4  16        494.05        356.82        88.06 o                         
   4   4  16        264.77        157.52        87.73 o                         
   6   4  16       1630.75       1443.98       136.62 o                         
   8   4  16        996.18        606.93       109.61 o                         
  10   4  16        413.59        452.16       112.54 o                         
  12   4  16        365.46        500.31       124.45 o                         
 -19   5  16         27.52        -50.92        93.60 o                         
 -17   5  16          6.04         53.96        82.22 o                         
 -15   5  16         16.98         53.16       104.62 o                         
 -13   5  16        280.39        184.34        70.07 o                         
 -11   5  16          4.87        -11.22        59.78 o                         
  -9   5  16          1.09         48.42        67.37 o                         
  -7   5  16         28.59         34.13        65.02 o                         
  -5   5  16        914.42        853.06       115.90 o                         
  -3   5  16        721.82        577.57        80.41 o                         
  -1   5  16        211.07        162.53        70.32 o                         
   1   5  16        179.62        154.62        90.88 o                         
   3   5  16         18.33         28.80        84.93 o                         
   5   5  16         96.66         51.63        91.46 o                         
   7   5  16        806.68        566.12       110.41 o                         
   9   5  16        649.52        733.49       238.64 o                         
  11   5  16        102.20        115.55       123.88 o                         
 -18   6  16        899.60        943.47       130.21 o                         
 -16   6  16        421.02        395.53       141.88 o                         
 -14   6  16        136.30        185.22        93.56 o                         
 -12   6  16        147.72        133.15       114.63 o                         
 -10   6  16       2153.56       2126.14       168.62 o                         
  -8   6  16       3448.54       3700.06       235.29 o                         
  -6   6  16        623.94        716.78       106.87 o                         
  -4   6  16         67.02         32.62        62.95 o                         
  -2   6  16        283.35        285.16        72.73 o                         
   0   6  16       1358.50       1259.24       124.40 o                         
   2   6  16       1003.62        927.54       146.50 o                         
   4   6  16        289.55        163.77        91.95 o                         
   6   6  16         79.07         72.88        98.84 o                         
   8   6  16        140.98        301.20       106.38 o                         
  10   6  16        221.24        214.28       138.16 o                         
 -17   7  16          0.00        -91.53       109.11 o                         
 -15   7  16         29.71        225.35        99.85 o                         
 -13   7  16         18.13        -87.71        87.71 o                         
 -11   7  16        709.44        798.12       141.15 o                         
  -9   7  16        224.59        289.41       125.67 o                         
  -7   7  16         13.29         24.74       108.31 o                         
  -5   7  16        135.69         39.37        90.93 o                         
  -3   7  16         80.11         51.70        59.57 o                         
  -1   7  16        286.39        213.38        79.86 o                         
   1   7  16         71.60         61.44        81.63 o                         
   3   7  16          8.46        145.87       100.30 o                         
   5   7  16        161.98        122.16        98.64 o                         
   7   7  16        163.31        321.12       187.61 o                         
   9   7  16          2.99       -125.37       125.37 o                         
 -16   8  16        238.63        409.36       149.71 o                         
 -14   8  16        293.87        278.65       106.04 o                         
 -12   8  16        364.43        313.94       108.70 o                         
 -10   8  16        877.28        858.72       122.38 o                         
  -8   8  16        908.94        998.00       122.84 o                         
  -6   8  16        476.78        129.10        95.12 o                         
  -4   8  16        391.42        346.36        98.78 o                         
  -2   8  16        442.61        432.46       142.55 o                         
   0   8  16        884.41       1057.78       158.80 o                         
   2   8  16        607.87        670.58       124.26 o                         
   4   8  16        179.56        117.01       100.81 o                         
   6   8  16        209.98        191.77       132.27 o                         
 -13   9  16          6.78        -96.74        96.74 o                         
 -11   9  16         32.24         25.44        96.31 o                         
  -9   9  16         30.48         -1.93        96.19 o                         
  -7   9  16          5.84        -88.81        88.81 o                         
  -5   9  16          1.58         18.98        97.52 o                         
  -3   9  16          0.34        -65.46        97.32 o                         
  -1   9  16         41.74        150.16       118.66 o                         
   1   9  16         18.56        -86.71        86.71 o                         
   3   9  16          7.47        -63.36       110.40 o                         
  -8  10  16        174.28         20.88       100.30 o                         
  -6  10  16        514.36        638.59       129.73 o                         
  -4  10  16        527.80        368.66       120.98 o                         
  -2  10  16        511.33        455.33       187.24 o                         
   0  10  16        348.38        299.08       142.37 o                         
 -21   1  17        118.43        109.58       117.08 o                         
 -19   1  17        160.89         -0.52       110.00 o                         
 -17   1  17        132.95        182.53       107.96 o                         
 -15   1  17         28.95        -61.78        91.75 o                         
 -13   1  17        282.37        277.83        97.75 o                         
 -11   1  17        612.99        558.74       112.22 o                         
  -9   1  17        129.44        180.56        79.24 o                         
  -7   1  17         17.62         -9.19        76.59 o                         
  -5   1  17         33.11         85.51        73.89 o                         
  -3   1  17         31.71        115.88        59.95 o                         
  -1   1  17        712.40        802.46        82.67 o                         
   1   1  17       2682.23       2750.98       190.33 o                         
   3   1  17        272.35        274.12        68.67 o                         
   5   1  17          5.50         55.65        68.80 o                         
   7   1  17        353.48        349.24        81.59 o                         
   9   1  17        512.12        554.67        93.98 o                         
  11   1  17        336.72        230.83        99.06 o                         
 -20   2  17          4.07       -112.06       112.06 o                         
 -18   2  17          7.58         85.51       118.29 o                         
 -16   2  17          8.65         51.64        96.52 o                         
 -14   2  17         83.63         65.02        93.59 o                         
 -12   2  17         34.58         54.75        82.09 o                         
 -10   2  17          2.67         33.88        77.16 o                         
  -8   2  17         18.52         -0.96        75.32 o                         
  -6   2  17        563.10        636.64        79.29 o                         
  -4   2  17        407.34        298.07        94.07 o                         
  -2   2  17         43.55         18.88        63.46 o                         
   0   2  17          1.49        -27.33        65.15 o                         
   2   2  17         12.75        -21.24        71.68 o                         
   4   2  17         54.05        175.73        80.76 o                         
   6   2  17        432.44        375.80        91.46 o                         
   8   2  17          1.88         32.86       135.02 o                         
  10   2  17          1.44        -67.32        98.61 o                         
  12   2  17         62.00         80.56       112.00 o                         
 -21   3  17          2.39         62.37       114.65 o                         
 -19   3  17        276.62        264.59       112.10 o                         
 -17   3  17        386.07        154.50       101.31 o                         
 -15   3  17        203.77        243.01       128.93 o                         
 -13   3  17        109.38         16.01        80.04 o                         
 -11   3  17        466.66        502.59        96.52 o                         
  -9   3  17       1677.06       1739.18       170.42 o                         
  -7   3  17       4894.66       5688.71       286.16 o                         
  -5   3  17       3277.84       3447.12       194.89 o                         
  -3   3  17       1153.68       1056.95        96.56 o                         
  -1   3  17       2479.14       2559.39       161.58 o                         
   1   3  17       2803.91       2873.20       176.23 o                         
   3   3  17       1550.71       1753.36       137.53 o                         
   5   3  17       1041.97       1132.33       125.17 o                         
   7   3  17        863.35        682.95       115.39 o                         
   9   3  17        558.89        646.61       121.11 o                         
  11   3  17        221.87        292.50       118.09 o                         
 -20   4  17          4.05        -49.82       109.25 o                         
 -18   4  17         23.83        146.58       105.84 o                         
 -16   4  17         16.40        -57.81        92.52 o                         
 -14   4  17          1.84        136.30        81.50 o                         
 -12   4  17         74.09         46.43        78.10 o                         
 -10   4  17         41.16         80.39        75.92 o                         
  -8   4  17          7.25         -1.06        65.63 o                         
  -6   4  17        621.66        628.16        81.81 o                         
  -4   4  17         93.12         44.75        66.29 o                         
  -2   4  17        132.26        128.66        72.39 o                         
   0   4  17          0.29         15.06        72.29 o                         
   2   4  17         23.31         26.99        77.84 o                         
   4   4  17         37.00        148.25        90.97 o                         
   6   4  17          0.90        -68.84        90.37 o                         
   8   4  17        302.96        288.56       108.23 o                         
  10   4  17         27.05         30.32       103.94 o                         
 -19   5  17        189.88        322.68       114.80 o                         
 -17   5  17        189.43        211.36       104.28 o                         
 -15   5  17        227.71        300.72        88.40 o                         
 -13   5  17       1134.48       1231.16       119.35 o                         
 -11   5  17        641.08        538.38        96.50 o                         
  -9   5  17         17.39          7.74        60.45 o                         
  -7   5  17        331.79        188.01        70.26 o                         
  -5   5  17        158.01        128.84        70.74 o                         
  -3   5  17        142.71         77.40        76.08 o                         
  -1   5  17        765.98        877.85       102.61 o                         
   1   5  17        693.07        700.00        98.35 o                         
   3   5  17        136.22        177.49        90.74 o                         
   5   5  17        103.24        309.66       108.23 o                         
   7   5  17        795.77       1145.49       135.03 o                         
   9   5  17        648.78        505.10       120.75 o                         
 -18   6  17         19.20         70.45       140.29 o                         
 -16   6  17         98.14         55.12       121.52 o                         
 -14   6  17        231.05        238.63       120.28 o                         
 -12   6  17          3.07        -23.08       109.55 o                         
 -10   6  17         96.51         39.19        91.09 o                         
  -8   6  17         18.55        145.14        92.17 o                         
  -6   6  17          1.62        -37.40        58.65 o                         
  -4   6  17        159.44        133.92        79.44 o                         
  -2   6  17        531.16        463.08        81.77 o                         
   0   6  17         48.44        -12.78       100.62 o                         
   2   6  17          2.92        106.99        88.47 o                         
   4   6  17          2.09         66.76        97.49 o                         
   6   6  17        132.07        -24.28       104.10 o                         
   8   6  17        285.56        145.35       111.08 o                         
 -15   7  17        182.22        183.42       127.28 o                         
 -13   7  17        167.96        275.98       127.72 o                         
 -11   7  17         78.63         74.42        96.38 o                         
  -9   7  17          4.49         47.98        94.63 o                         
  -7   7  17        107.31         27.53        96.78 o                         
  -5   7  17        354.01        173.77        97.75 o                         
  -3   7  17        432.00        450.85        88.63 o                         
  -1   7  17        399.05        463.93        86.75 o                         
   1   7  17         85.03        167.96        94.22 o                         
   3   7  17        126.09         16.81        98.08 o                         
   5   7  17        169.68        206.88       109.20 o                         
   7   7  17        108.82        136.75       136.73 o                         
 -14   8  17         53.15         29.28       123.04 o                         
 -12   8  17         65.78        158.72       105.90 o                         
 -10   8  17         11.52        -85.82        94.71 o                         
  -8   8  17         19.63         -5.20        93.88 o                         
  -6   8  17          0.82        -86.65        86.65 o                         
  -4   8  17          4.98         67.16        97.16 o                         
  -2   8  17          6.38         48.73       101.05 o                         
   0   8  17         28.72        108.25        89.14 o                         
   2   8  17         27.67         27.07        95.28 o                         
   4   8  17          7.75          4.68       105.71 o                         
  -9   9  17        115.80         78.30       142.58 o                         
  -7   9  17        388.14        311.98       130.25 o                         
  -5   9  17        479.80        613.30       125.43 o                         
  -3   9  17        216.34        274.74       114.37 o                         
  -1   9  17        383.24        473.09       135.69 o                         
   1   9  17        524.07        548.39       186.21 o                         
 -20   0  18         15.75        134.81       171.35 o                         
 -18   0  18         68.34        132.54       159.47 o                         
 -16   0  18        328.36        380.13       155.24 o                         
 -14   0  18        374.86        246.80       243.86 o                         
 -12   0  18        643.64        618.55       171.21 o                         
 -10   0  18        591.70        551.02       160.71 o                         
  -8   0  18         53.53       -120.84       120.84 o                         
  -6   0  18        433.65        851.57       174.55 o                         
  -4   0  18        134.59        280.82       143.69 o                         
  -2   0  18        181.64         21.81       144.96 o                         
   0   0  18       1720.95       2233.48       279.03 o                         
   2   0  18        296.55        429.25       134.71 o                         
   4   0  18        111.87         44.99       116.20 o                         
   6   0  18        423.05        371.25       217.66 o                         
   8   0  18        374.70        606.56       234.81 o                         
  10   0  18         71.74          6.91       133.06 o                         
 -19   1  18          9.50        -27.32       115.87 o                         
 -17   1  18         85.01         94.94       107.76 o                         
 -15   1  18         71.66        -47.17        94.32 o                         
 -13   1  18         11.05         86.83        99.09 o                         
 -11   1  18        150.00        -15.32        94.08 o                         
  -9   1  18        126.36        177.03        99.34 o                         
  -7   1  18        332.69        266.79       103.42 o                         
  -5   1  18          0.18        -61.30        87.37 o                         
  -3   1  18        157.00        177.65        84.70 o                         
  -1   1  18          4.38         -9.02       128.07 o                         
   1   1  18          0.36        -71.82        71.82 o                         
   3   1  18         18.17         98.47        80.40 o                         
   5   1  18        139.92         52.53        92.04 o                         
   7   1  18        199.18        100.83        86.81 o                         
   9   1  18          1.86         15.85       121.05 o                         
  11   1  18         10.71         53.72        95.74 o                         
 -20   2  18        109.73        117.16       118.34 o                         
 -18   2  18        305.39        251.40       115.11 o                         
 -16   2  18        221.26         13.45       100.82 o                         
 -14   2  18        345.92        282.79       105.36 o                         
 -12   2  18        414.37        321.26       118.29 o                         
 -10   2  18        273.43        238.15       106.30 o                         
  -8   2  18       2708.18       2855.37       197.16 o                         
  -6   2  18       4590.84       5559.19       318.98 o                         
  -4   2  18       1186.82       1655.74       143.08 o                         
  -2   2  18        981.78       1191.78       195.55 o                         
   0   2  18       1705.41       1713.65       130.59 o                         
   2   2  18       1041.95        868.89       117.49 o                         
   4   2  18       2153.45       2296.80       162.53 o                         
   6   2  18       2992.53       3050.08       192.03 o                         
   8   2  18        936.42       1212.78       127.99 o                         
  10   2  18        638.92        598.58       138.24 o                         
 -19   3  18          3.58        -28.09       107.97 o                         
 -17   3  18        177.90         51.17       104.20 o                         
 -15   3  18         51.64         65.83       100.93 o                         
 -13   3  18        143.90        113.68        92.51 o                         
 -11   3  18         93.81         67.98        92.17 o                         
  -9   3  18         31.01        184.23        87.89 o                         
  -7   3  18        724.99        711.51       102.16 o                         
  -5   3  18        678.40        527.34        97.66 o                         
  -3   3  18        189.91        226.12        80.57 o                         
  -1   3  18         42.89         72.68        83.38 o                         
   1   3  18          1.69        -43.56        75.68 o                         
   3   3  18          7.78        -30.33        80.32 o                         
   5   3  18        246.52        227.50        91.12 o                         
   7   3  18        235.39        168.07       103.91 o                         
   9   3  18          2.41         55.00       109.25 o                         
 -18   4  18        309.36        213.05       111.00 o                         
 -16   4  18        222.51        281.62       108.09 o                         
 -14   4  18        128.44        235.00        98.31 o                         
 -12   4  18         53.67        213.81       103.06 o                         
 -10   4  18        709.32        605.75       138.03 o                         
  -8   4  18        990.50        918.82       111.47 o                         
  -6   4  18        394.71        361.95        90.06 o                         
  -4   4  18        572.87        483.45        84.09 o                         
  -2   4  18       1336.70       1592.68       141.06 o                         
   0   4  18       1839.78       2041.04       145.80 o                         
   2   4  18        403.18        445.77        92.63 o                         
   4   4  18        178.61        235.68        91.67 o                         
   6   4  18        484.16        534.58       109.53 o                         
   8   4  18        463.63        505.71       120.67 o                         
 -17   5  18         40.72        -56.12       109.01 o                         
 -15   5  18         19.80        158.50       123.37 o                         
 -13   5  18         11.49        -17.54        78.69 o                         
 -11   5  18         84.54        127.24        83.62 o                         
  -9   5  18        205.21        426.00        94.89 o                         
  -7   5  18         42.35         61.79        78.68 o                         
  -5   5  18         80.43         -9.08        68.72 o                         
  -3   5  18          9.24        -73.27        73.27 o                         
  -1   5  18         28.77        -42.97        74.43 o                         
   1   5  18          4.89        -37.05        79.73 o                         
   3   5  18          2.46        -37.54        88.61 o                         
   5   5  18          0.17        -27.18        98.02 o                         
   7   5  18        156.80        239.30       143.60 o                         
 -16   6  18        234.27        316.32       158.39 o                         
 -14   6  18        512.65        419.25       134.17 o                         
 -12   6  18        761.63        599.31       137.76 o                         
 -10   6  18       1653.27       2065.86       296.42 o                         
  -8   6  18       1485.55       1893.74       190.81 o                         
  -6   6  18        439.39        345.31        92.94 o                         
  -4   6  18        147.52        163.95        83.95 o                         
  -2   6  18        267.60        219.51        81.95 o                         
   0   6  18       1191.58       1292.38       142.73 o                         
   2   6  18        749.65        620.95       102.83 o                         
   4   6  18        332.45        262.61       111.93 o                         
   6   6  18        550.10        881.01       132.85 o                         
 -13   7  18         25.34         87.08       131.72 o                         
 -11   7  18        144.23        306.69       138.25 o                         
  -9   7  18         17.43        128.10       122.79 o                         
  -7   7  18          2.76        128.93       101.98 o                         
  -5   7  18         36.62        -99.64        99.64 o                         
  -3   7  18        134.39        144.71       103.09 o                         
  -1   7  18        405.43        514.88        93.94 o                         
   1   7  18        124.99        174.00       156.95 o                         
   3   7  18          1.03         -3.99       101.67 o                         
 -10   8  18        143.52        256.25       146.60 o                         
  -8   8  18        115.19        -51.00       124.98 o                         
  -6   8  18        106.01         61.29       105.65 o                         
  -4   8  18         40.14        -47.99       104.25 o                         
  -2   8  18        182.36        248.65       111.38 o                         
   0   8  18        441.00        448.29       129.14 o                         
 -19   1  19        164.83         35.21       117.93 o                         
 -17   1  19         64.70         36.27       110.78 o                         
 -15   1  19         10.05        -97.48        97.48 o                         
 -13   1  19        255.80        212.13       104.28 o                         
 -11   1  19        299.70        467.74       118.98 o                         
  -9   1  19        307.50        212.48       106.56 o                         
  -7   1  19       1680.07       1786.85       168.13 o                         
  -5   1  19       1202.88       1350.48       153.29 o                         
  -3   1  19        312.21        152.01       108.68 o                         
  -1   1  19       1417.56       1475.08       158.54 o                         
   1   1  19        755.20        885.22       136.88 o                         
   3   1  19        339.95        300.13       119.82 o                         
   5   1  19       1087.91       1302.62       163.80 o                         
   7   1  19        483.98        206.01       135.07 o                         
 -18   2  19        119.86          4.55       115.06 o                         
 -16   2  19        119.93         56.40       120.11 o                         
 -14   2  19         55.98        197.83       104.98 o                         
 -12   2  19         89.27         84.97       112.85 o                         
 -10   2  19        102.18         18.35       100.07 o                         
  -8   2  19        202.06        179.32       106.76 o                         
  -6   2  19        415.79        440.01       199.57 o                         
  -4   2  19          2.43         43.36       100.39 o                         
  -2   2  19         56.52         12.94       100.73 o                         
   0   2  19         63.88         97.59       110.17 o                         
   2   2  19         38.77        -63.89       104.78 o                         
   4   2  19         23.60        -59.24       113.35 o                         
   6   2  19        330.61        254.42       125.92 o                         
   8   2  19         65.73        160.89       112.17 o                         
 -17   3  19        204.35        191.32       116.37 o                         
 -15   3  19        240.39        260.31       112.49 o                         
 -13   3  19        537.30        376.88       110.93 o                         
 -11   3  19        692.34        735.59       121.97 o                         
  -9   3  19        838.85        679.00       119.04 o                         
  -7   3  19        753.12        709.73       235.13 o                         
  -5   3  19        204.03        263.18       107.37 o                         
  -3   3  19        430.13        578.88       105.59 o                         
  -1   3  19       1693.12       1904.35       159.86 o                         
   1   3  19       1299.18       1474.51       158.74 o                         
   3   3  19        163.64        176.24       103.85 o                         
   5   3  19         35.54         -7.01       105.64 o                         
   7   3  19        302.48        472.99       116.76 o                         
 -16   4  19         89.81        -28.91       102.91 o                         
 -14   4  19          4.96          2.11        99.17 o                         
 -12   4  19        212.84        135.41       100.03 o                         
 -10   4  19        421.52        444.00       108.50 o                         
  -8   4  19          5.34         -2.66        94.65 o                         
  -6   4  19         90.58         57.72        87.67 o                         
  -4   4  19         74.66        197.05       105.18 o                         
  -2   4  19        253.63        177.22        94.31 o                         
   0   4  19         86.58        138.20       118.65 o                         
   2   4  19          1.12        -45.77        93.47 o                         
   4   4  19         47.12        135.33        94.63 o                         
   6   4  19         50.74         -1.64        98.36 o                         
 -15   5  19         62.43         13.18       145.74 o                         
 -13   5  19        150.18        258.33       148.21 o                         
 -11   5  19        217.30        162.59       146.47 o                         
  -9   5  19        102.78         25.62        79.91 o                         
  -7   5  19        758.23        816.68       112.33 o                         
  -5   5  19        761.24        936.90       189.70 o                         
  -3   5  19        733.06        599.80       107.97 o                         
  -1   5  19        661.46        447.25       108.77 o                         
   1   5  19        210.60        422.89       100.65 o                         
   3   5  19        372.40        352.66       102.75 o                         
   5   5  19        338.21        354.19       105.35 o                         
 -12   6  19         53.15        179.08       152.40 o                         
 -10   6  19         14.14         67.77       125.61 o                         
  -8   6  19          8.77       -132.06       132.06 o                         
  -6   6  19         21.23         41.10       120.62 o                         
  -4   6  19        157.92         52.37        89.38 o                         
  -2   6  19          0.07         57.73        94.16 o                         
   0   6  19         14.72        -31.41        90.68 o                         
   2   6  19          1.19        -72.32        91.95 o                         
 -11   7  19          3.15       -103.16       129.90 o                         
  -9   7  19         15.44       -123.71       123.71 o                         
  -7   7  19        343.33        366.81       137.47 o                         
  -5   7  19        120.48         58.98       127.05 o                         
  -3   7  19         38.22        -76.90       156.39 o                         
  -1   7  19        103.67         -7.79        97.63 o                         
   1   7  19         81.04        271.37        98.91 o                         
 -16   0  20        731.62        494.02       182.60 o                         
 -14   0  20        557.44        556.59       219.97 o                         
 -12   0  20        121.48          0.86       230.03 o                         
 -10   0  20        982.73        869.12       184.85 o                         
  -8   0  20       3739.98       4121.51       418.36 o                         
  -6   0  20        894.96        854.17       331.85 o                         
  -4   0  20         60.77         17.26       204.89 o                         
  -2   0  20        578.63        403.42       169.70 o                         
   0   0  20       1011.48        549.12       310.48 o                         
   2   0  20       1013.70        870.32       212.43 o                         
   4   0  20        233.73        109.26       176.71 o                         
   6   0  20         27.88       -110.55       171.54 o                         
 -17   1  20        174.03         35.57       113.85 o                         
 -15   1  20          2.01         -3.31       113.37 o                         
 -13   1  20          0.04        125.13       110.30 o                         
 -11   1  20         20.21       -105.52       108.78 o                         
  -9   1  20        212.31         98.27       107.23 o                         
  -7   1  20        770.80        713.59       126.46 o                         
  -5   1  20         25.31        -99.67        99.67 o                         
  -3   1  20          7.93         91.77       106.64 o                         
  -1   1  20         39.32         72.87       112.26 o                         
   1   1  20         60.14        -80.35       143.33 o                         
   3   1  20         37.82       -109.96       143.69 o                         
   5   1  20         24.39       -115.41       126.03 o                         
 -16   2  20        184.19        139.87       113.27 o                         
 -14   2  20        336.48        252.13       114.52 o                         
 -12   2  20        484.02        180.91       131.36 o                         
 -10   2  20        297.51        425.42       121.59 o                         
  -8   2  20        138.23        101.30       107.32 o                         
  -6   2  20         96.11        154.33       110.41 o                         
  -4   2  20        154.94        262.03       112.63 o                         
  -2   2  20        944.42       1253.22       173.41 o                         
   0   2  20       1060.02        774.20       142.28 o                         
   2   2  20         67.98        142.44       127.12 o                         
   4   2  20         71.07        -55.90       127.33 o                         
   6   2  20        532.90        339.56       142.26 o                         
 -15   3  20         16.44        133.47       110.77 o                         
 -13   3  20         45.83        -61.56       104.16 o                         
 -11   3  20          0.81         86.80       111.74 o                         
  -9   3  20         12.76        -80.66       104.22 o                         
  -7   3  20         66.49        120.01       109.34 o                         
  -5   3  20          1.83          7.56       102.80 o                         
  -3   3  20         28.96       -103.40       103.40 o                         
  -1   3  20          9.09         22.62       112.11 o                         
   1   3  20          2.71        -90.39       110.92 o                         
   3   3  20         13.71        161.99       127.16 o                         
   5   3  20         18.38        -24.56       126.46 o                         
 -14   4  20        555.22        515.58       122.65 o                         
 -12   4  20        242.58        270.61       109.26 o                         
 -10   4  20        303.00        141.33       105.65 o                         
  -8   4  20        804.66        824.57       134.11 o                         
  -6   4  20        471.61        645.36       124.03 o                         
  -4   4  20        245.03        192.61       113.91 o                         
  -2   4  20        555.54        333.91       146.73 o                         
   0   4  20        805.20        640.74       137.15 o                         
   2   4  20        407.04        483.77       137.16 o                         
   4   4  20        284.93         57.49       126.03 o                         
 -13   5  20        123.68        -46.18       313.24 o                         
 -11   5  20        628.06        965.28       196.42 o                         
  -9   5  20        395.17        449.79       164.74 o                         
  -7   5  20         56.96        177.53       105.61 o                         
  -5   5  20          4.82        -84.95       109.58 o                         
  -3   5  20          6.33         14.89       108.04 o                         
  -1   5  20         15.07        -64.07       109.43 o                         
   1   5  20        106.24        278.44       120.78 o                         
 -10   6  20        106.66        172.34       152.43 o                         
  -8   6  20        461.08        659.61       174.14 o                         
  -6   6  20        148.35        236.58       149.93 o                         
  -4   6  20         86.55          7.82       147.32 o                         
  -2   6  20        272.06        110.39       151.62 o                         
 -13   1  21        238.23        346.69       125.11 o                         
 -11   1  21        331.65        266.12       128.87 o                         
  -9   1  21        915.34        931.45       194.86 o                         
  -7   1  21       1242.37       1341.08       163.04 o                         
  -5   1  21        525.18        523.18       134.48 o                         
  -3   1  21        419.58        206.85       122.70 o                         
  -1   1  21        618.75        500.96       134.66 o                         
   1   1  21        267.04        538.66       146.38 o                         
   3   1  21        628.59        584.33       168.01 o                         
 -14   2  21          0.04        -69.63       108.25 o                         
 -12   2  21         21.21       -105.87       105.87 o                         
 -10   2  21          5.54         72.37       121.14 o                         
  -8   2  21         24.08        -16.14       118.77 o                         
  -6   2  21         32.14         90.55       127.36 o                         
  -4   2  21          0.11        -45.60       116.72 o                         
  -2   2  21          0.75        -33.53       119.25 o                         
   0   2  21         39.26        140.31       131.90 o                         
   2   2  21         54.45         34.68       150.59 o                         
 -11   3  21        159.75        205.77       132.34 o                         
  -9   3  21        265.47        436.56       131.43 o                         
  -7   3  21        528.38        565.58       132.55 o                         
  -5   3  21        241.93        173.77       122.98 o                         
  -3   3  21        408.14        151.13       122.18 o                         
  -1   3  21        483.93        308.94       133.74 o                         
   1   3  21        173.78        240.30       132.60 o                         
 -10   4  21        152.28         52.42       105.24 o                         
  -8   4  21          0.79        -71.79       108.24 o                         
  -6   4  21          9.47        103.84       114.47 o                         
  -4   4  21         10.21         76.56       115.85 o                         
  -2   4  21         58.21        162.65       119.73 o                         
   0   4  21         57.71        150.93       126.06 o                         
  -5   5  21          8.59        120.78       111.21 o                         
 -10   0  22          5.17        111.64       178.54 o                         
  -8   0  22          4.10        -20.43       281.57 o                         
  -6   0  22         35.42        -34.63       177.17 o                         
  -4   0  22         18.34        127.11       177.66 o                         
  -2   0  22        481.76        514.29       241.34 o                         
  -9   1  22        862.81        897.61       151.95 o                         
  -7   1  22        774.84        877.61       165.10 o                         
  -5   1  22         13.91        -25.05       122.11 o                         
  -3   1  22          0.30        -88.61       120.27 o                         
  -8   2  22       1340.65       1347.50       168.25 o                         
  -6   2  22        439.27        535.78       136.15 o                         
  -4   2  22        217.29        185.14       128.61 o                         
                                                                                
